# Supplementary material for: In vivo site-specific engineering to reprogram T cells
Source: Nature. 2026 Mar 18;652(8110):712–21. doi: 10.1038/s41586-026-10235-x (PMC13083257; doi:10.1038/s41586-026-10235-x)
Supplement: Supplementary file 3 — Oligonucleotide sequences. [file 41586_2026_10235_MOESM3_ESM.xlsx]

## Sheet: T640 enrich
Sequence	Parental (% reads)	Evolved (% reads)	Fold-Enrichment
HAPRVEE	0.00041245	9.2056	22319.3	AAV-hT7
SAPRSEN	0.00034371	7.7775	22628.1
LAPRDRE	0.00010999	3.8539	35038.6
EAPRSVS	0.00013748	3.835	27895
MAPRQEG	0.0004262	3.7147	8715.86
EAPRAMS	0.00019248	2.8794	14959.5
AAPRSET	0.00056368	2.6684	4733.89
GSAQNKD	1.7766	1.4407	0.810931	AAV6
EAPRESA	0.00082489	1.2509	1516.44
QAPRQEG	0.00038495	1.1728	3046.63
DAPRLGG	0.00057743	0.95558	1654.88
PAPRESS	2.7496e-05	0.76784	27925.5
LAPREAL	0.00021997	0.694	3154.98
VAPRDPA	0.00017873	0.56322	3151.23
LAPREWE	0.00010999	0.54845	4986.36
VAPRDAV	2.7496e-05	0.49783	18105.5
DAPRQTM	5.4993e-05	0.49572	9014.24
LAPRSPD	0.0014298	0.39025	272.94
EAPRQTS	5.4993e-05	0.37548	6827.78
EAPRLDA	4.1245e-05	0.3586	8694.39
MAPRVVD	5.4993e-05	0.33751	6137.33
TAPRETN	2.7496e-05	0.30165	10970.7
DAPRRPE	0.00038495	0.28688	745.24
MAPRDAG	1.3748e-05	0.27634	20100.4
EAPRAVQ	4.1245e-05	0.25735	6239.54
VAPREVM	4.1245e-05	0.25524	6188.39
EAPRQPT	2.7496e-05	0.23415	8515.78
NAPREVN	0.00015123	0.22149	1464.59
PAPRDGM	9.6238e-05	0.21305	2213.78
AAPRSVE	0.00027496	0.21305	774.84
EAPRDVI	5.4993e-05	0.21094	3835.76
EAPRFGG	4.1245e-05	0.20883	5063.16
EAPRSQW	1.3748e-05	0.18352	13348.9
IAPRGSD	1.3748e-05	0.1793	13041.9
PAPRMIE	5.4993e-05	0.11602	2109.72
EAPREWG	0.00012373	0.097034	784.24
LAPRACD	0.00020622	0.090706	439.851
IAPRSVG	1.3748e-05	0.086487	6290.88
FPAGSME	6.8741e-05	0.071721	1043.35
EAPRSRD	1.3748e-05	0.069611	5063.35
EAPRRLE	4.1245e-05	0.059064	1432.03
AAPRECG	0.0013198	0.054845	41.5555
VAPRVAG	2.7496e-05	0.052736	1917.95
KSGKEVE	0.029641	0.052736	1.77916
GLGLGNG	0.00016498	0.048517	294.078
YVHSAEE	9.6238e-05	0.046408	482.221
DAPRIVK	1.3748e-05	0.042189	3068.74
EAPRVWS	1.3748e-05	0.03586	2608.38
QGPGLLG	0.00019248	0.03586	186.305
FPATYND	0.0003712	0.03586	96.6056
SNDEQRR	0.012483	0.03586	2.87271
FPGLGVD	0.0003712	0.033751	90.924
SAPRDHG	1.3748e-05	0.031642	2301.57
YAPRELG	2.7496e-05	0.031642	1150.79
LAPREPG	1.3748e-05	0.029532	2148.09
VAPRAGA	2.7496e-05	0.027423	997.345
DAPRVQL	2.7496e-05	0.027423	997.345
AAPRSVA	5.4993e-05	0.027423	498.663
SAPREME	0.00013748	0.027423	199.469
QTDAQPR	0.012868	0.027423	2.1311
QAPRVAG	5.4993e-05	0.025313	460.295
TAPRSEN	1.3748e-05	0.023204	1687.81
SAPRDCM	5.4993e-05	0.023204	421.945
TGPGDAK	0.00045369	0.023204	51.1451
AAPREGR	0.00020622	0.021094	102.289
GGDGNHR	0.0030384	0.021094	6.94247
AERDHCG	0.0031209	0.021094	6.75895
FPGLEPK	8.2489e-05	0.018985	230.152
SNQPHCH	0.00019248	0.018985	98.6336
TANVERR	0.00027496	0.018985	69.0464
SGEGGRN	0.00053618	0.018985	35.4079
STDRQRD	0.0017873	0.018985	10.6222
LSTNTST	0.0047431	0.018985	4.00266
FAPRNVA	1.3748e-05	0.016876	1227.52
VAPRTST	2.7496e-05	0.016876	613.762
RSSLEGC	0.00024747	0.016876	68.1941
HTVHQHE	0.0010861	0.016876	15.5382
FSSSGD	0.0019522	0.016876	8.64461
EGRTSSS	0.007534	0.016876	2.23998
KQEKVEG	0.015219	0.016876	1.10888
SAPRREN	1.3748e-05	0.014766	1074.05
MAPRVHT	4.1245e-05	0.014766	358.007
AAPRGVG	6.8741e-05	0.014766	214.806
EGGTKVG	0.00024747	0.014766	59.6678
LSSKPMD	0.00026122	0.014766	56.5271
GPDDTRK	0.0012373	0.014766	11.934
TTGTDRG	0.0041657	0.014766	3.54466
PTTRDAA	0.0046332	0.014766	3.187
QKSTAVE	0.0083314	0.014766	1.77233
TDTSSVR	0.015797	0.014766	0.934734
EAPREGG	2.7496e-05	0.012657	460.322
SSGNVLN	2.7496e-05	0.012657	460.322
LAPRQEG	2.7496e-05	0.012657	460.322
TKREYQE	4.1245e-05	0.012657	306.874
GGKNGVE	4.1245e-05	0.012657	306.874
QAPRIPE	0.00013748	0.012657	92.0643
YVQGQEA	0.00013748	0.012657	92.0643
SRNSMCE	0.00019248	0.012657	65.7575
SAEMQKY	0.00019248	0.012657	65.7575
NAPREPL	0.00021997	0.012657	57.5397
KPNNSEN	0.00028871	0.012657	43.8398
FPAGEGA	0.00031621	0.012657	40.0272
LNLKTCE	0.00065992	0.012657	19.1796
PSQGSCG	0.00094863	0.012657	13.3424
SSEQHCP	0.0010311	0.012657	12.2752
QKDSVEK	0.0011136	0.012657	11.3658
SGGERCG	0.0011411	0.012657	11.0919
LTGGCAE	0.0030246	0.012657	4.18469
MGTNDCP	0.0044132	0.012657	2.86799
EKGPLER	0.0047844	0.012657	2.64547
DVQQKAG	0.0048119	0.012657	2.63035
SELPSVR	0.0048394	0.012657	2.61541
ATTQRPE	0.0048944	0.012657	2.58602
AEGQRER	0.0061592	0.012657	2.05497
GKEVSGE	0.0063104	0.012657	2.00574
GGDTGAR	0.0076303	0.012657	1.65878
DPTLPRQ	0.0083039	0.012657	1.52422
RGEGQGE	0.010572	0.012657	1.19722
ENTVRSA	0.014119	0.012657	0.896452
EGRKAET	0.014491	0.012657	0.873439
GSKDSKD	1.3748e-05	0.010547	767.166
AAPRSSA	1.3748e-05	0.010547	767.166
NAPRMID	1.3748e-05	0.010547	767.166
VAPRDRH	1.3748e-05	0.010547	767.166
SSRPNTT	1.3748e-05	0.010547	767.166
FHTLGRD	1.3748e-05	0.010547	767.166
SAPRMAG	2.7496e-05	0.010547	383.583
RRPGVEE	2.7496e-05	0.010547	383.583
HSRHCEE	4.1245e-05	0.010547	255.716
KGSSDLS	4.1245e-05	0.010547	255.716
LTDRANQ	6.8741e-05	0.010547	153.431
GDKGNIA	9.6238e-05	0.010547	109.593
RDDLPCK	0.00012373	0.010547	85.2421
SGLAQTE	0.00013748	0.010547	76.7166
SSKADSV	0.00019248	0.010547	54.7953
PAVRHCE	0.00023372	0.010547	45.1266
EGKTTPR	0.00024747	0.010547	42.6193
SRDSNTS	0.00028871	0.010547	36.5315
ALESERR	0.00030246	0.010547	34.8707
GTKQCVE	0.00038495	0.010547	27.3984
DNSHRPC	0.00041245	0.010547	25.5716
PDGARER	0.0004262	0.010547	24.7466
IKDKSSA	0.00045369	0.010547	23.2472
TARRAEE	0.00046744	0.010547	22.5633
NKQVDSD	0.00052243	0.010547	20.1884
PSNGLCG	0.00056368	0.010547	18.711
SQEAVRS	0.00059117	0.010547	17.8409
DSSSPCC	0.00061867	0.010547	17.0479
SSVEGCK	0.00061867	0.010547	17.0479
EMKRCEG	0.00070116	0.010547	15.0422
GGGAPSS	0.00075615	0.010547	13.9483
DGAVGTR	0.00086614	0.010547	12.177
TNAGS	0.00086614	0.010547	12.177
EGHRTAC	0.00093488	0.010547	11.2817
VNEPCPR	0.0011136	0.010547	9.47108
NDRMSGV	0.0012511	0.010547	8.43018
STQVNQP	0.0012923	0.010547	8.16142
LDSKRLE	0.0013473	0.010547	7.82825
GGSDTTR	0.0014023	0.010547	7.52122
SGQVGRE	0.0014298	0.010547	7.37656
RVTPCEE	0.0017048	0.010547	6.18665
QDTRESG	0.0018423	0.010547	5.72491
KEESNLR	0.0018835	0.010547	5.59968
QKDECDN	0.0019797	0.010547	5.32757
EGKQGQW	0.0019935	0.010547	5.29069
LDAASGT	0.0019935	0.010547	5.29069
GTNREGV	0.002021	0.010547	5.2187
DSTSSAR	0.0021172	0.010547	4.98158
SASLTCG	0.0023235	0.010547	4.53927
SSSSIAS	0.0023922	0.010547	4.40891
EVSGACP	0.0024609	0.010547	4.28583
KVQSAAS	0.0024747	0.010547	4.26193
LEGKERG	0.0026534	0.010547	3.9749
VTNGCND	0.0027634	0.010547	3.81668
PISPENH	0.0028046	0.010547	3.76061
SGPSTQH	0.0032583	0.010547	3.23696
GTSQMTQ	0.0033958	0.010547	3.1059
EHQVSTR	0.0033958	0.010547	3.1059
GEGGHAA	0.0034921	0.010547	3.02025
HQEADGS	0.0036295	0.010547	2.90591
GDRPDRV	0.0041657	0.010547	2.53187
SDLKVGQ	0.0044407	0.010547	2.37508
SGSLVDG	0.0047019	0.010547	2.24314
ESSRSSQ	0.0047981	0.010547	2.19816
NDQVMHR	0.0066404	0.010547	1.58831
SQDKDVR	0.0068604	0.010547	1.53737
GSAQNND	0.0072041	0.010547	1.46403
PNSSTSS	0.0073691	0.010547	1.43125
ASDGGER	0.0078502	0.010547	1.34353
DAAGKAH	0.0087851	0.010547	1.20056
GHDREAG	0.0092251	0.010547	1.14329
EAPRRVE	1.3748e-05	0.0084378	613.747
QAPRDTR	1.3748e-05	0.0084378	613.747
NSKATAQ	1.3748e-05	0.0084378	613.747
NGAGRGV	1.3748e-05	0.0084378	613.747
PKASGEL	1.3748e-05	0.0084378	613.747
RSGGTSE	1.3748e-05	0.0084378	613.747
EAPRFGS	1.3748e-05	0.0084378	613.747
SAKGKEC	1.3748e-05	0.0084378	613.747
MDLDQQI	1.3748e-05	0.0084378	613.747
VAPRAAG	1.3748e-05	0.0084378	613.747
VSRLGGD	1.3748e-05	0.0084378	613.747
ESPRSVS	1.3748e-05	0.0084378	613.747
LAPRTWC	1.3748e-05	0.0084378	613.747
GTYVVPG	1.3748e-05	0.0084378	613.747
FAPVDSA	2.7496e-05	0.0084378	306.874
DGQQRMR	2.7496e-05	0.0084378	306.874
SGKPGME	2.7496e-05	0.0084378	306.874
RLASANG	2.7496e-05	0.0084378	306.874
SEKSRLD	2.7496e-05	0.0084378	306.874
GGTGGLD	2.7496e-05	0.0084378	306.874
SSVKGIP	4.1245e-05	0.0084378	204.578
LNVCRSE	4.1245e-05	0.0084378	204.578
GDNMSGT	4.1245e-05	0.0084378	204.578
GKVTGAG	4.1245e-05	0.0084378	204.578
KSTEGRV	4.1245e-05	0.0084378	204.578
NNMPHCV	4.1245e-05	0.0084378	204.578
GEKDTRG	4.1245e-05	0.0084378	204.578
ESSRGCC	4.1245e-05	0.0084378	204.578
SKVHDLD	4.1245e-05	0.0084378	204.578
GLPLRTE	4.1245e-05	0.0084378	204.578
GYHCDSE	5.4993e-05	0.0084378	153.434
NEAGGMR	5.4993e-05	0.0084378	153.434
QREGLSQ	5.4993e-05	0.0084378	153.434
SPAGDCR	5.4993e-05	0.0084378	153.434
RGQPERD	5.4993e-05	0.0084378	153.434
DGCTDKG	8.2489e-05	0.0084378	102.29
VAPRVSQ	8.2489e-05	0.0084378	102.29
QGEGGRA	8.2489e-05	0.0084378	102.29
TSSFHTE	9.6238e-05	0.0084378	87.6764
KGDSAHQ	9.6238e-05	0.0084378	87.6764
PQPRESR	9.6238e-05	0.0084378	87.6764
TANDGRM	9.6238e-05	0.0084378	87.6764
TTQELRT	0.00010999	0.0084378	76.7142
HTVRCEE	0.00010999	0.0084378	76.7142
ERTLGHH	0.00012373	0.0084378	68.1953
RQDAMTV	0.00012373	0.0084378	68.1953
SGGCTGM	0.00013748	0.0084378	61.3747
EQSALTS	0.00015123	0.0084378	55.7945
SASQDRM	0.00015123	0.0084378	55.7945
VAASACP	0.00016498	0.0084378	51.1444
EGLFTTG	0.00016498	0.0084378	51.1444
KVVGCDE	0.00017873	0.0084378	47.2098
GPRPTGE	0.00017873	0.0084378	47.2098
SSAPCTQ	0.00019248	0.0084378	43.8373
MTESARS	0.00020622	0.0084378	40.9165
SGTFNER	0.00020622	0.0084378	40.9165
VAPRACT	0.00021997	0.0084378	38.3589
HLACDAA	0.00023372	0.0084378	36.1022
DSAKGMW	0.00024747	0.0084378	34.0963
QSSNCSG	0.00026122	0.0084378	32.3015
NDNCDRR	0.00026122	0.0084378	32.3015
SEGMEKG	0.00026122	0.0084378	32.3015
MGDRCGT	0.00026122	0.0084378	32.3015
KSNTCVE	0.00027496	0.0084378	30.6874
SGPLCPG	0.00031621	0.0084378	26.6842
LELKEKV	0.00032996	0.0084378	25.5722
SDSCTAR	0.00034371	0.0084378	24.5492
AGGVTVA	0.00034371	0.0084378	24.5492
ATARQDT	0.00034371	0.0084378	24.5492
YTKDTCP	0.00035745	0.0084378	23.6055
SGYDSGN	0.00035745	0.0084378	23.6055
EKSSCPQ	0.00035745	0.0084378	23.6055
EEKVATR	0.00035745	0.0084378	23.6055
TNQGMIE	0.0003712	0.0084378	22.7311
LDVRGTT	0.00038495	0.0084378	21.9192
LGTRVNE	0.00038495	0.0084378	21.9192
PTRTCSE	0.0004262	0.0084378	19.7977
GKSAVCE	0.0004262	0.0084378	19.7977
GRVLEGS	0.00043994	0.0084378	19.1794
STLG	0.00043994	0.0084378	19.1794
QQMNSCS	0.00043994	0.0084378	19.1794
GHGGLEG	0.00043994	0.0084378	19.1794
KTKDLSD	0.00045369	0.0084378	18.5982
KSAEEMP	0.00045369	0.0084378	18.5982
SSGSQID	0.00046744	0.0084378	18.0511
CEVNATS	0.00048119	0.0084378	17.5353
DKEGCRE	0.00050868	0.0084378	16.5876
GAPGDRM	0.00050868	0.0084378	16.5876
ADGLSGR	0.00054993	0.0084378	15.3434
GEADLRK	0.00056368	0.0084378	14.9691
ESKQGVG	0.00056368	0.0084378	14.9691
QTSGTNH	0.00059117	0.0084378	14.2731
VDGAAGG	0.00060492	0.0084378	13.9486
MQPECRT	0.00060492	0.0084378	13.9486
PSSNTLD	0.00068741	0.0084378	12.2748
GDGRAAG	0.00071491	0.0084378	11.8026
TDQVGGK	0.00072866	0.0084378	11.5799
SKGGVQD	0.0007424	0.0084378	11.3656
LTNPQTG	0.0007974	0.0084378	10.5816
GQSPSSA	0.00082489	0.0084378	10.229
EGSRGPH	0.00083864	0.0084378	10.0613
TRSQAPD	0.00085239	0.0084378	9.89899
LTAAEHE	0.00086614	0.0084378	9.74184
GPLQDLQ	0.00086614	0.0084378	9.74184
MSGESRA	0.00089364	0.0084378	9.44206
LQPQERG	0.00089364	0.0084378	9.44206
RVTDGTT	0.00096238	0.0084378	8.76764
GVIEKEA	0.00097612	0.0084378	8.64422
SSNCDAR	0.00097612	0.0084378	8.64422
ATKACGE	0.00097612	0.0084378	8.64422
TPSGGSV	0.00098987	0.0084378	8.52415
ESVENRR	0.0010036	0.0084378	8.40753
VEGGARS	0.0010174	0.0084378	8.29349
ELSQASL	0.0010724	0.0084378	7.86815
QAVTPCA	0.0011686	0.0084378	7.22043
SVAGQTE	0.0011686	0.0084378	7.22043
GEGAQRP	0.0011686	0.0084378	7.22043
GMD	0.0011686	0.0084378	7.22043
TLKPVGE	0.0012236	0.0084378	6.89588
MPPGGEG	0.0012373	0.0084378	6.81953
ASSEGRG	0.0012373	0.0084378	6.81953
GSEKTFG	0.0012511	0.0084378	6.74431
ERGMSVG	0.0012648	0.0084378	6.67125
PPSLEGT	0.0013198	0.0084378	6.39324
SNLGEHR	0.0013611	0.0084378	6.19925
NGTMHQM	0.0013611	0.0084378	6.19925
LKEQNVM	0.0013886	0.0084378	6.07648
DTLSDPP	0.0014573	0.0084378	5.79002
VDSSASK	0.0014848	0.0084378	5.68279
TSPQAQG	0.0014986	0.0084378	5.63046
SGENLSR	0.0014986	0.0084378	5.63046
GLDGHCS	0.0015536	0.0084378	5.43113
LGTMTPM	0.0015536	0.0084378	5.43113
PANRDPG	0.001581	0.0084378	5.337
TDRPHCE	0.001581	0.0084378	5.337
QTEGVPR	0.0016085	0.0084378	5.24576
RDSVVSG	0.0016635	0.0084378	5.07232
GPNEANH	0.0017323	0.0084378	4.87087
VGDGGCS	0.0017873	0.0084378	4.72098
VSEGSTK	0.0018285	0.0084378	4.6146
MDRVQCS	0.0018423	0.0084378	4.58004
STVGGVA	0.0018973	0.0084378	4.44727
QASREGA	0.0019385	0.0084378	4.35275
AQSVNPC	0.0019522	0.0084378	4.3222
EAKDRTQ	0.001966	0.0084378	4.29186
VDDSKAR	0.0019797	0.0084378	4.26216
AMNTDAP	0.0019797	0.0084378	4.26216
GESARCG	0.0019935	0.0084378	4.23266
SGKNSAE	0.002076	0.0084378	4.06445
ERTGPCE	0.0021035	0.0084378	4.01131
SDIGGCG	0.002131	0.0084378	3.95955
LGGREPG	0.002186	0.0084378	3.85993
GPQVDGS	0.0022272	0.0084378	3.78852
GKAGEVG	0.002241	0.0084378	3.76519
LEGHGAG	0.0022685	0.0084378	3.71955
SESNVCR	0.0023647	0.0084378	3.56823
DLKGMGT	0.0023784	0.0084378	3.54768
LSDGVGR	0.0027084	0.0084378	3.11542
KHDDKGD	0.0027222	0.0084378	3.09963
EVAQVN	0.0027359	0.0084378	3.0841
RVEKGSE	0.0027634	0.0084378	3.05341
SAAKYTE	0.0027909	0.0084378	3.02333
AQGGSGE	0.0028046	0.0084378	3.00856
LSDDSIS	0.0029696	0.0084378	2.84139
NSGGPAD	0.0030796	0.0084378	2.7399
GNGSNDA	0.0030934	0.0084378	2.72768
ESVKTAQ	0.0031071	0.0084378	2.71565
EVKQHQL	0.0031209	0.0084378	2.70364
LSFDSEN	0.0031346	0.0084378	2.69183
GGERQPY	0.0031758	0.0084378	2.65691
SQMTDTG	0.0032033	0.0084378	2.6341
SVEGAEK	0.0032033	0.0084378	2.6341
SEGGTGK	0.0032446	0.0084378	2.60057
TRDAIAG	0.0034508	0.0084378	2.44517
QDHLRQV	0.003547	0.0084378	2.37886
HQQEGTS	0.0035608	0.0084378	2.36964
PSSTQDI	0.0035608	0.0084378	2.36964
TSTRDSI	0.003657	0.0084378	2.3073
LDGRVSG	0.0036708	0.0084378	2.29863
SGVNVER	0.0036983	0.0084378	2.28153
DNDRSRV	0.0037533	0.0084378	2.2481
VGSDGVR	0.003767	0.0084378	2.23993
LADACPR	0.003822	0.0084378	2.20769
ESYSKCE	0.0039045	0.0084378	2.16104
DTQAPSS	0.0039045	0.0084378	2.16104
STKEDFS	0.0039732	0.0084378	2.12368
GGGEPVG	0.0040007	0.0084378	2.10908
DGVGQTR	0.0040145	0.0084378	2.10183
NSSTSGE	0.0041795	0.0084378	2.01885
LDIGGGN	0.0043444	0.0084378	1.94222
AVDKERL	0.0044132	0.0084378	1.91195
SSERTGA	0.0045782	0.0084378	1.84304
TSSTQSS	0.0046194	0.0084378	1.8266
SSGHGVG	0.0046607	0.0084378	1.81041
PHDATIQ	0.0048806	0.0084378	1.72884
AATKQAD	0.0052656	0.0084378	1.60244
DTGQGTR	0.0057055	0.0084378	1.47889
TGEKPVG	0.0059255	0.0084378	1.42398
HDIDSPR	0.0059392	0.0084378	1.4207
SSASGPT	0.0059667	0.0084378	1.41415
REESFGP	0.0059667	0.0084378	1.41415
VTTPTVE	0.006228	0.0084378	1.35482
DPSRVAS	0.0063792	0.0084378	1.32271
REVRQAE	0.0064754	0.0084378	1.30305
HTDLQKS	0.0066541	0.0084378	1.26806
NVMMDRD	0.0071491	0.0084378	1.18026
SEGARE	0.0077678	0.0084378	1.08625
HSEGVER	0.0079052	0.0084378	1.06737
GGSAGAE	0.0082352	0.0084378	1.0246
GQSGVAG	0.0085514	0.0084378	0.986716
LDKRVHD	0.0088814	0.0084378	0.950053
LDSAQGR	0.010352	0.0084378	0.815089
KSESNAG	0.013762	0.0084378	0.613123
EGVGREG	0.015302	0.0084378	0.551418
TESKASN	0.027373	0.0084378	0.308253
GAQGKAA	1.3748e-05	0.0063283	460.307
TCSSGAG	1.3748e-05	0.0063283	460.307
SRHESIR	1.3748e-05	0.0063283	460.307
PRMGDEG	1.3748e-05	0.0063283	460.307
SSGPEGR	1.3748e-05	0.0063283	460.307
GECRQSV	1.3748e-05	0.0063283	460.307
VSPRLDG	1.3748e-05	0.0063283	460.307
RLSLFYM	1.3748e-05	0.0063283	460.307
VVNPAEG	1.3748e-05	0.0063283	460.307
VTLPVST	1.3748e-05	0.0063283	460.307
SVITDQC	1.3748e-05	0.0063283	460.307
LNHLPAA	1.3748e-05	0.0063283	460.307
GITSSLQ	1.3748e-05	0.0063283	460.307
RTAAGGE	1.3748e-05	0.0063283	460.307
IGVSGWE	1.3748e-05	0.0063283	460.307
GSSTKIE	1.3748e-05	0.0063283	460.307
SSANRGS	1.3748e-05	0.0063283	460.307
SNQVWAG	1.3748e-05	0.0063283	460.307
EPSRDTR	1.3748e-05	0.0063283	460.307
CPRVGDD	1.3748e-05	0.0063283	460.307
TQASAWH	1.3748e-05	0.0063283	460.307
GQSGGCV	1.3748e-05	0.0063283	460.307
LGNEQRI	1.3748e-05	0.0063283	460.307
LVKGTWP	1.3748e-05	0.0063283	460.307
DGRRAVD	1.3748e-05	0.0063283	460.307
NDGRARD	1.3748e-05	0.0063283	460.307
TLGTSLD	1.3748e-05	0.0063283	460.307
RESQGCQ	1.3748e-05	0.0063283	460.307
EGLGLSP	1.3748e-05	0.0063283	460.307
FVLGAEE	1.3748e-05	0.0063283	460.307
SSNGARE	1.3748e-05	0.0063283	460.307
SHLSCTT	1.3748e-05	0.0063283	460.307
RTVSWEG	1.3748e-05	0.0063283	460.307
SKPNCSV	1.3748e-05	0.0063283	460.307
KSYALGA	1.3748e-05	0.0063283	460.307
GVSQCGV	1.3748e-05	0.0063283	460.307
YAPRFMT	1.3748e-05	0.0063283	460.307
SKAQSST	1.3748e-05	0.0063283	460.307
AAKVSGS	1.3748e-05	0.0063283	460.307
DAGCGAR	1.3748e-05	0.0063283	460.307
AECCGTV	2.7496e-05	0.0063283	230.153
LHATCAS	2.7496e-05	0.0063283	230.153
SVARERC	2.7496e-05	0.0063283	230.153
NRVEGAT	2.7496e-05	0.0063283	230.153
VNSVSVA	2.7496e-05	0.0063283	230.153
CQAETFS	2.7496e-05	0.0063283	230.153
KVGRLDG	2.7496e-05	0.0063283	230.153
SSPDPLS	2.7496e-05	0.0063283	230.153
LEGSHSG	2.7496e-05	0.0063283	230.153
DGGPGMK	2.7496e-05	0.0063283	230.153
SDICVGT	2.7496e-05	0.0063283	230.153
GTSGTL	2.7496e-05	0.0063283	230.153
GAHANMV	2.7496e-05	0.0063283	230.153
RNDGVGS	2.7496e-05	0.0063283	230.153
MAPRQEV	2.7496e-05	0.0063283	230.153
TGEGLAT	2.7496e-05	0.0063283	230.153
ISISSIN	2.7496e-05	0.0063283	230.153
EASVVRE	2.7496e-05	0.0063283	230.153
HHGQERD	2.7496e-05	0.0063283	230.153
LASKGSS	2.7496e-05	0.0063283	230.153
LRHCAEE	2.7496e-05	0.0063283	230.153
STLPWTA	2.7496e-05	0.0063283	230.153
STSAGLS	2.7496e-05	0.0063283	230.153
LDTTPTF	4.1245e-05	0.0063283	153.432
KLDGTWH	4.1245e-05	0.0063283	153.432
FALGDME	4.1245e-05	0.0063283	153.432
NIQRKVD	4.1245e-05	0.0063283	153.432
DSQVRAG	4.1245e-05	0.0063283	153.432
SSMISQV	4.1245e-05	0.0063283	153.432
SARSNGA	4.1245e-05	0.0063283	153.432
PGGTAAG	4.1245e-05	0.0063283	153.432
HKSLQCE	4.1245e-05	0.0063283	153.432
SGFEGFS	4.1245e-05	0.0063283	153.432
VEGAQRA	4.1245e-05	0.0063283	153.432
AEPHQGV	4.1245e-05	0.0063283	153.432
EQRTGTS	4.1245e-05	0.0063283	153.432
AEPAHRA	4.1245e-05	0.0063283	153.432
YVAGEAR	4.1245e-05	0.0063283	153.432
LIVEGMV	4.1245e-05	0.0063283	153.432
ATASANP	4.1245e-05	0.0063283	153.432
GPTQCQT	4.1245e-05	0.0063283	153.432
QFVGGRD	5.4993e-05	0.0063283	115.075
RVPQVPE	5.4993e-05	0.0063283	115.075
PVSLNCS	5.4993e-05	0.0063283	115.075
GLDAARV	5.4993e-05	0.0063283	115.075
FGTDGSL	5.4993e-05	0.0063283	115.075
SGPANVN	5.4993e-05	0.0063283	115.075
TEGCVSP	5.4993e-05	0.0063283	115.075
GKDQSCG	5.4993e-05	0.0063283	115.075
DSRCTQH	5.4993e-05	0.0063283	115.075
KECHDVT	5.4993e-05	0.0063283	115.075
GAGGGGC	5.4993e-05	0.0063283	115.075
AAPKYSC	5.4993e-05	0.0063283	115.075
GDGLVRG	5.4993e-05	0.0063283	115.075
DGKSSAP	5.4993e-05	0.0063283	115.075
ATKNKDE	5.4993e-05	0.0063283	115.075
GHTRVAE	5.4993e-05	0.0063283	115.075
TVIPADH	5.4993e-05	0.0063283	115.075
LSTHGEG	5.4993e-05	0.0063283	115.075
QTSRSNG	5.4993e-05	0.0063283	115.075
TGVNSYS	5.4993e-05	0.0063283	115.075
PV	5.4993e-05	0.0063283	115.075
GGHGRGE	6.8741e-05	0.0063283	92.0601
GTSCQGT	6.8741e-05	0.0063283	92.0601
AQLNGLG	6.8741e-05	0.0063283	92.0601
QAPRSTV	6.8741e-05	0.0063283	92.0601
SLVMGLE	6.8741e-05	0.0063283	92.0601
LPHPDVA	6.8741e-05	0.0063283	92.0601
ARNHECM	6.8741e-05	0.0063283	92.0601
KQGNSVN	6.8741e-05	0.0063283	92.0601
SVGGVGQ	6.8741e-05	0.0063283	92.0601
GRESASS	8.2489e-05	0.0063283	76.7169
SVAKKGD	8.2489e-05	0.0063283	76.7169
GGKVGEA	8.2489e-05	0.0063283	76.7169
GTGTRHC	8.2489e-05	0.0063283	76.7169
EHHNDDM	8.2489e-05	0.0063283	76.7169
SKAGLDN	8.2489e-05	0.0063283	76.7169
PAHDPAR	8.2489e-05	0.0063283	76.7169
MSSDGII	8.2489e-05	0.0063283	76.7169
SRIADLC	8.2489e-05	0.0063283	76.7169
GSNAGAQ	8.2489e-05	0.0063283	76.7169
NGRSAVD	8.2489e-05	0.0063283	76.7169
PMPRADC	8.2489e-05	0.0063283	76.7169
VATLDSR	8.2489e-05	0.0063283	76.7169
SNAGHGC	8.2489e-05	0.0063283	76.7169
VDSSHCG	8.2489e-05	0.0063283	76.7169
VDGVARA	9.6238e-05	0.0063283	65.7568
SDGARGG	9.6238e-05	0.0063283	65.7568
EHGAIGG	9.6238e-05	0.0063283	65.7568
EVGAGTT	9.6238e-05	0.0063283	65.7568
EDPRVGR	9.6238e-05	0.0063283	65.7568
HVPDKAS	9.6238e-05	0.0063283	65.7568
VGGEAPR	9.6238e-05	0.0063283	65.7568
SSKDQIE	9.6238e-05	0.0063283	65.7568
NLGLGAA	9.6238e-05	0.0063283	65.7568
SPKLSID	9.6238e-05	0.0063283	65.7568
GNGSIGT	9.6238e-05	0.0063283	65.7568
RTSDNTS	9.6238e-05	0.0063283	65.7568
SSDCPGS	9.6238e-05	0.0063283	65.7568
GERRHCE	0.00010999	0.0063283	57.5352
TKSPLHG	0.00010999	0.0063283	57.5352
HKEMCTT	0.00010999	0.0063283	57.5352
KNEGATG	0.00010999	0.0063283	57.5352
RGPDQHV	0.00010999	0.0063283	57.5352
ANAPSGP	0.00010999	0.0063283	57.5352
LEDTNLC	0.00010999	0.0063283	57.5352
DNKATWG	0.00010999	0.0063283	57.5352
PSVSERN	0.00010999	0.0063283	57.5352
VADTPWD	0.00010999	0.0063283	57.5352
INEIGVV	0.00012373	0.0063283	51.146
QGKGGVG	0.00012373	0.0063283	51.146
SGCSGAD	0.00012373	0.0063283	51.146
SGDGCMS	0.00012373	0.0063283	51.146
VEAKEYR	0.00012373	0.0063283	51.146
NGSDVMR	0.00012373	0.0063283	51.146
TDANRCP	0.00012373	0.0063283	51.146
GGGTNCQ	0.00012373	0.0063283	51.146
LEGERRR	0.00012373	0.0063283	51.146
THVPSYA	0.00012373	0.0063283	51.146
HHTKDSL	0.00012373	0.0063283	51.146
EGNYHCR	0.00012373	0.0063283	51.146
GGHGERS	0.00012373	0.0063283	51.146
ARMVREE	0.00012373	0.0063283	51.146
MEGSVSR	0.00012373	0.0063283	51.146
HGQGEAG	0.00013748	0.0063283	46.0307
PPCSASS	0.00013748	0.0063283	46.0307
SSACGSG	0.00013748	0.0063283	46.0307
AGGSGQL	0.00013748	0.0063283	46.0307
MNCEVGM	0.00013748	0.0063283	46.0307
SAPREPA	0.00013748	0.0063283	46.0307
VGKESRE	0.00013748	0.0063283	46.0307
ADYKISQ	0.00013748	0.0063283	46.0307
LRDAGGM	0.00013748	0.0063283	46.0307
PSPGSRD	0.00013748	0.0063283	46.0307
DVHVDPC	0.00013748	0.0063283	46.0307
SGPAMGG	0.00013748	0.0063283	46.0307
MVALGSE	0.00013748	0.0063283	46.0307
SVPGVMS	0.00015123	0.0063283	41.8455
ATWAECV	0.00015123	0.0063283	41.8455
GLHDSMM	0.00015123	0.0063283	41.8455
LGVSADL	0.00015123	0.0063283	41.8455
SLNCSSS	0.00015123	0.0063283	41.8455
QDPLSSA	0.00015123	0.0063283	41.8455
QQSGACQ	0.00015123	0.0063283	41.8455
GPVVERE	0.00015123	0.0063283	41.8455
SATTGLD	0.00015123	0.0063283	41.8455
TRTSQEC	0.00015123	0.0063283	41.8455
MDLGGCG	0.00015123	0.0063283	41.8455
PIPGTGD	0.00015123	0.0063283	41.8455
STSQGPW	0.00015123	0.0063283	41.8455
SVLPEFR	0.00015123	0.0063283	41.8455
STSCGVT	0.00015123	0.0063283	41.8455
GFTNGAG	0.00015123	0.0063283	41.8455
LPTSINT	0.00015123	0.0063283	41.8455
EALGHVH	0.00016498	0.0063283	38.358
AESRAAT	0.00016498	0.0063283	38.358
LDHSQSA	0.00016498	0.0063283	38.358
QGPGVLG	0.00016498	0.0063283	38.358
KDVSHMC	0.00016498	0.0063283	38.358
ESTVVRG	0.00016498	0.0063283	38.358
EPGDGRG	0.00017873	0.0063283	35.407
GPGRAEQ	0.00017873	0.0063283	35.407
ESRDLER	0.00017873	0.0063283	35.407
LSISDSS	0.00017873	0.0063283	35.407
DGAQARA	0.00019248	0.0063283	32.8777
SDASRCG	0.00019248	0.0063283	32.8777
AHMATAG	0.00019248	0.0063283	32.8777
ELKNREI	0.00019248	0.0063283	32.8777
TKYAGGE	0.00019248	0.0063283	32.8777
AGIENCH	0.00019248	0.0063283	32.8777
QPGVVGN	0.00019248	0.0063283	32.8777
SLEKTRL	0.00019248	0.0063283	32.8777
QDAVRGH	0.00020622	0.0063283	30.6871
SSPAPLN	0.00020622	0.0063283	30.6871
GQFSSAA	0.00020622	0.0063283	30.6871
MGQRGDA	0.00020622	0.0063283	30.6871
QSLVDEM	0.00020622	0.0063283	30.6871
PGKSGLE	0.00020622	0.0063283	30.6871
ASQLTNC	0.00021997	0.0063283	28.7689
KEERYGD	0.00021997	0.0063283	28.7689
DSGLS	0.00021997	0.0063283	28.7689
GLDKYGN	0.00021997	0.0063283	28.7689
REAS	0.00021997	0.0063283	28.7689
NASCGHD	0.00021997	0.0063283	28.7689
LGRCQEE	0.00021997	0.0063283	28.7689
SPTCVEH	0.00021997	0.0063283	28.7689
SSSCCPQ	0.00021997	0.0063283	28.7689
SSGGNIG	0.00021997	0.0063283	28.7689
VDDGCRD	0.00021997	0.0063283	28.7689
GEQRCAG	0.00023372	0.0063283	27.0764
SNERAIQ	0.00023372	0.0063283	27.0764
PSVETSQ	0.00023372	0.0063283	27.0764
PESSDTG	0.00023372	0.0063283	27.0764
IKSCTGE	0.00023372	0.0063283	27.0764
QVDLERG	0.00023372	0.0063283	27.0764
VASNGSC	0.00023372	0.0063283	27.0764
KSLQEHG	0.00023372	0.0063283	27.0764
QPSSGGV	0.00024747	0.0063283	25.572
SAASVCH	0.00024747	0.0063283	25.572
EGQKCGM	0.00024747	0.0063283	25.572
SVSPSTG	0.00024747	0.0063283	25.572
NRADSTS	0.00024747	0.0063283	25.572
PGDNACR	0.00024747	0.0063283	25.572
SDSRDKQ	0.00024747	0.0063283	25.572
NTRRVEE	0.00024747	0.0063283	25.572
VHPVGTE	0.00026122	0.0063283	24.2259
LAQSGGA	0.00026122	0.0063283	24.2259
ALSVCPE	0.00026122	0.0063283	24.2259
SSVLDKV	0.00027496	0.0063283	23.0153
AQAAGYA	0.00027496	0.0063283	23.0153
NDCMGCS	0.00027496	0.0063283	23.0153
GRASTTD	0.00027496	0.0063283	23.0153
ATASCGE	0.00027496	0.0063283	23.0153
GKECREE	0.00028871	0.0063283	21.9192
ADGRPGV	0.00028871	0.0063283	21.9192
ALGKPQE	0.00028871	0.0063283	21.9192
EGVNGPL	0.00028871	0.0063283	21.9192
SPGGESR	0.00028871	0.0063283	21.9192
KQDGVRE	0.00028871	0.0063283	21.9192
FGESGVG	0.00028871	0.0063283	21.9192
SNQSSCP	0.00030246	0.0063283	20.9228
ATKLDGK	0.00030246	0.0063283	20.9228
INVPGEG	0.00030246	0.0063283	20.9228
ERDFRSC	0.00031621	0.0063283	20.013
ASTWDTG	0.00032996	0.0063283	19.179
NTQCTGS	0.00032996	0.0063283	19.179
NGHKYGE	0.00032996	0.0063283	19.179
ESGQRGC	0.00032996	0.0063283	19.179
RATDGGE	0.00032996	0.0063283	19.179
GESVVKG	0.00034371	0.0063283	18.4117
DSPCGPV	0.00034371	0.0063283	18.4117
GGHDAGG	0.00034371	0.0063283	18.4117
TSGKGQG	0.00035745	0.0063283	17.704
SVCIEQS	0.00035745	0.0063283	17.704
TSNSWPD	0.00035745	0.0063283	17.704
ASNEARA	0.00035745	0.0063283	17.704
NSLMNSV	0.00035745	0.0063283	17.704
SPSLDSM	0.0003712	0.0063283	17.0482
SAASTCG	0.0003712	0.0063283	17.0482
PDRAGCE	0.0003712	0.0063283	17.0482
ISTCDRE	0.00038495	0.0063283	16.4393
NLAGPSQ	0.00038495	0.0063283	16.4393
HRDDSSN	0.00038495	0.0063283	16.4393
PKLCEEG	0.00038495	0.0063283	16.4393
VDSYRIE	0.00038495	0.0063283	16.4393
DRTQSQS	0.00038495	0.0063283	16.4393
STHVSAN	0.00038495	0.0063283	16.4393
VQEPKLN	0.0003987	0.0063283	15.8723
VVHGDAS	0.0003987	0.0063283	15.8723
RTGEVES	0.0003987	0.0063283	15.8723
STHGDCH	0.0003987	0.0063283	15.8723
GKMGSAE	0.0003987	0.0063283	15.8723
NTNRERD	0.00041245	0.0063283	15.3432
AESSRSV	0.00041245	0.0063283	15.3432
QEPSLGC	0.00041245	0.0063283	15.3432
AVSLGRE	0.0004262	0.0063283	14.8482
MDGGHGC	0.0004262	0.0063283	14.8482
MLDGKDL	0.0004262	0.0063283	14.8482
GETPHPY	0.00043994	0.0063283	14.3845
SASPGHV	0.00043994	0.0063283	14.3845
GADVCSS	0.00043994	0.0063283	14.3845
KDKSVLD	0.00043994	0.0063283	14.3845
SVADECR	0.00043994	0.0063283	14.3845
SSSSHCV	0.00045369	0.0063283	13.9485
ITGQDIA	0.00045369	0.0063283	13.9485
GLLEDNI	0.00045369	0.0063283	13.9485
TSSSCGQ	0.00045369	0.0063283	13.9485
AKEVTSV	0.00045369	0.0063283	13.9485
ALERNTS	0.00046744	0.0063283	13.5382
KRDGEAV	0.00046744	0.0063283	13.5382
LECGQNA	0.00046744	0.0063283	13.5382
VQQGTCG	0.00046744	0.0063283	13.5382
EAAQGVR	0.00046744	0.0063283	13.5382
GAGQEIR	0.00048119	0.0063283	13.1514
SGQPCRE	0.00048119	0.0063283	13.1514
LVDDGLQ	0.00049494	0.0063283	12.786
QGAERGP	0.00049494	0.0063283	12.786
IASTESR	0.00049494	0.0063283	12.786
SSGCGLG	0.00049494	0.0063283	12.786
STESGLR	0.00049494	0.0063283	12.786
EGRAGTC	0.00049494	0.0063283	12.786
ANSDQHE	0.00050868	0.0063283	12.4406
VQDGCSG	0.00050868	0.0063283	12.4406
QIANDSR	0.00052243	0.0063283	12.1132
VSQGDPF	0.00052243	0.0063283	12.1132
VADVNAT	0.00053618	0.0063283	11.8026
TPASGMA	0.00053618	0.0063283	11.8026
SMSQDAC	0.00054993	0.0063283	11.5075
GPAAGER	0.00054993	0.0063283	11.5075
QGVPCPE	0.00054993	0.0063283	11.5075
QLDQCQH	0.00056368	0.0063283	11.2268
KEGSANL	0.00056368	0.0063283	11.2268
SGAQHNC	0.00056368	0.0063283	11.2268
GLTPCES	0.00056368	0.0063283	11.2268
GSVNTGC	0.00057743	0.0063283	10.9594
GEGRASS	0.00057743	0.0063283	10.9594
QGSERVA	0.00057743	0.0063283	10.9594
SPNSQPS	0.00059117	0.0063283	10.7047
ETGHSLE	0.00059117	0.0063283	10.7047
GAIAGGC	0.00059117	0.0063283	10.7047
GSALNKD	0.00059117	0.0063283	10.7047
RVAPDSA	0.00059117	0.0063283	10.7047
PLSKCED	0.00060492	0.0063283	10.4614
VDGAPKA	0.00060492	0.0063283	10.4614
GKEGGAV	0.00060492	0.0063283	10.4614
GAGSTNP	0.00061867	0.0063283	10.2289
VDSSGLR	0.00061867	0.0063283	10.2289
GNGQNFE	0.00061867	0.0063283	10.2289
PDLKCDA	0.00061867	0.0063283	10.2289
AESAKVP	0.00063242	0.0063283	10.0065
DQSGTCH	0.00063242	0.0063283	10.0065
DGQQKDK	0.00063242	0.0063283	10.0065
GNDRKEG	0.00063242	0.0063283	10.0065
VGSGGG	0.00063242	0.0063283	10.0065
QSHRDLD	0.00065992	0.0063283	9.5895
LSSPCLE	0.00065992	0.0063283	9.5895
TNATLGS	0.00065992	0.0063283	9.5895
GEGTARA	0.00065992	0.0063283	9.5895
TGALQGN	0.00067366	0.0063283	9.39391
LTPSHSA	0.00067366	0.0063283	9.39391
VSTRTPL	0.00067366	0.0063283	9.39391
APDRGGA	0.00068741	0.0063283	9.20601
GVDGGMG	0.00068741	0.0063283	9.20601
SSSRSND	0.00068741	0.0063283	9.20601
VEISRTV	0.00070116	0.0063283	9.02547
TECPGSR	0.00070116	0.0063283	9.02547
NTNKATE	0.00070116	0.0063283	9.02547
VEGRGGA	0.00070116	0.0063283	9.02547
VGTSGVA	0.00071491	0.0063283	8.85188
GVGSGTG	0.00072866	0.0063283	8.68485
GGSGSSM	0.00072866	0.0063283	8.68485
PQVGDGS	0.00072866	0.0063283	8.68485
KLEPLNK	0.00072866	0.0063283	8.68485
EQIPPRG	0.00072866	0.0063283	8.68485
AGNVSQL	0.00072866	0.0063283	8.68485
GSDCKLS	0.00072866	0.0063283	8.68485
ESGQGLG	0.00072866	0.0063283	8.68485
ESGLSNV	0.0007424	0.0063283	8.52411
GLEHSKC	0.0007424	0.0063283	8.52411
NEQSSRV	0.0007424	0.0063283	8.52411
YLGEGDA	0.0007424	0.0063283	8.52411
PEVRQER	0.0007424	0.0063283	8.52411
MSAGDRG	0.00075615	0.0063283	8.36911
DTRVQG	0.00075615	0.0063283	8.36911
TIGAGSS	0.00075615	0.0063283	8.36911
EGSRPPE	0.0007699	0.0063283	8.21964
GEGVDGQ	0.0007699	0.0063283	8.21964
SAGSGTQ	0.00078365	0.0063283	8.07542
PTDRKCM	0.00078365	0.0063283	8.07542
GGTEPWT	0.00078365	0.0063283	8.07542
VSGRVEG	0.00078365	0.0063283	8.07542
GLDPCTG	0.00078365	0.0063283	8.07542
ALEGSKG	0.0007974	0.0063283	7.93617
SGGGDCQ	0.00081115	0.0063283	7.80164
EHTGRFD	0.00082489	0.0063283	7.67169
APGDEGE	0.00082489	0.0063283	7.67169
SGLDSRD	0.00082489	0.0063283	7.67169
PASERED	0.00083864	0.0063283	7.54591
DDGGRRE	0.00085239	0.0063283	7.42418
SEGSSGR	0.00086614	0.0063283	7.30632
RSINDIE	0.00086614	0.0063283	7.30632
VEDLGTR	0.00086614	0.0063283	7.30632
SNAGECM	0.00087989	0.0063283	7.19215
SSEQASR	0.00087989	0.0063283	7.19215
DNGYRTS	0.00087989	0.0063283	7.19215
SEVCRQQ	0.00089364	0.0063283	7.08149
SEGGNGM	0.00089364	0.0063283	7.08149
LGMEGDA	0.00090738	0.0063283	6.97426
TAMADRV	0.00092113	0.0063283	6.87015
RENREYA	0.00092113	0.0063283	6.87015
PSHSNPT	0.00094863	0.0063283	6.67099
GSVLRSE	0.00094863	0.0063283	6.67099
RDDGPGA	0.00094863	0.0063283	6.67099
SGDMSRS	0.00094863	0.0063283	6.67099
DSHTSPY	0.00094863	0.0063283	6.67099
GVEEQNK	0.00096238	0.0063283	6.57568
GVAGHGE	0.00096238	0.0063283	6.57568
SGRNLEE	0.00097612	0.0063283	6.48312
VGMGSGE	0.00097612	0.0063283	6.48312
GSGANGQ	0.00097612	0.0063283	6.48312
SSAQCTG	0.00097612	0.0063283	6.48312
EGKDGGV	0.00098987	0.0063283	6.39306
TVAGTGG	0.00098987	0.0063283	6.39306
ALMAEGV	0.00098987	0.0063283	6.39306
VMKAESP	0.0010036	0.0063283	6.3056
GEKEGRS	0.0010036	0.0063283	6.3056
VALPDQM	0.0010036	0.0063283	6.3056
TEGTQNY	0.0010036	0.0063283	6.3056
SAKGVEG	0.0010174	0.0063283	6.22007
DGSSPVR	0.0010311	0.0063283	6.13743
SSQADVE	0.0010311	0.0063283	6.13743
LTASSPN	0.0010449	0.0063283	6.05637
PELTRSG	0.0010586	0.0063283	5.97799
NESRSPG	0.0010586	0.0063283	5.97799
SEGLHQN	0.0010586	0.0063283	5.97799
SAMGVAS	0.0010586	0.0063283	5.97799
DSGTFGR	0.0010586	0.0063283	5.97799
STEAHLT	0.0010724	0.0063283	5.90106
ETISATR	0.0010724	0.0063283	5.90106
DEARAQR	0.0010724	0.0063283	5.90106
DKEACRV	0.0010861	0.0063283	5.82663
VQTVGAQ	0.0010861	0.0063283	5.82663
RSADDCC	0.0010861	0.0063283	5.82663
DTARGGA	0.0010861	0.0063283	5.82663
EDLDGRR	0.0010861	0.0063283	5.82663
RSELQYD	0.0010999	0.0063283	5.75352
AGGRDAG	0.0010999	0.0063283	5.75352
HPVETSA	0.0010999	0.0063283	5.75352
TSDSSCT	0.0011136	0.0063283	5.68274
PNMAERG	0.0011274	0.0063283	5.61318
PNSPANP	0.0011274	0.0063283	5.61318
RSPEGVA	0.0011274	0.0063283	5.61318
ASSGASG	0.0011411	0.0063283	5.54579
PKDPSHS	0.0011411	0.0063283	5.54579
IKDSSGQ	0.0011411	0.0063283	5.54579
KLEERVS	0.0011549	0.0063283	5.47952
ELGRNAY	0.0011686	0.0063283	5.41528
FDGGGTG	0.0011686	0.0063283	5.41528
TPDRKAS	0.0011686	0.0063283	5.41528
AELGATR	0.0011686	0.0063283	5.41528
TAHIGMD	0.0011823	0.0063283	5.35253
GSERVSA	0.0011823	0.0063283	5.35253
NDKAHGQ	0.0011961	0.0063283	5.29078
NGNKLSE	0.0011961	0.0063283	5.29078
GSTRTPE	0.0012098	0.0063283	5.23086
SSGKSAE	0.0012098	0.0063283	5.23086
SSRLVSD	0.0012373	0.0063283	5.1146
GKERENA	0.0012511	0.0063283	5.05819
RPEDGAR	0.0012511	0.0063283	5.05819
PGGERAD	0.0012511	0.0063283	5.05819
VVKVTEG	0.0012786	0.0063283	4.9494
KDQSKDS	0.0012786	0.0063283	4.9494
EVGGSGE	0.0013061	0.0063283	4.84519
RADHQSA	0.0013061	0.0063283	4.84519
ADMGPGD	0.0013198	0.0063283	4.79489
IESTRHS	0.0013336	0.0063283	4.74528
QTGEVAR	0.0013336	0.0063283	4.74528
TAEIQGP	0.0013473	0.0063283	4.69702
VVGEGGK	0.0013473	0.0063283	4.69702
HTVGSFE	0.0013473	0.0063283	4.69702
ADRMGES	0.0013611	0.0063283	4.6494
LAEVPSC	0.0013611	0.0063283	4.6494
DLGKQSF	0.0013748	0.0063283	4.60307
DAKIESK	0.0013748	0.0063283	4.60307
KTSSDLT	0.0013748	0.0063283	4.60307
ITSTDVG	0.0013886	0.0063283	4.55732
QLSLKQE	0.0013886	0.0063283	4.55732
EASTRQC	0.0014023	0.0063283	4.5128
GDPRGEG	0.0014023	0.0063283	4.5128
KVRLEEE	0.0014023	0.0063283	4.5128
APSVMNG	0.0014161	0.0063283	4.46882
EERSSCR	0.0014298	0.0063283	4.426
STASGVG	0.0014298	0.0063283	4.426
ASDRREG	0.0014298	0.0063283	4.426
LEHANAE	0.0014436	0.0063283	4.38369
AREREAT	0.0014436	0.0063283	4.38369
LGENGAA	0.0014436	0.0063283	4.38369
STDASSR	0.0014436	0.0063283	4.38369
QSVGEEM	0.0014573	0.0063283	4.34248
RSTLEGE	0.0014573	0.0063283	4.34248
NSGTPHS	0.0014573	0.0063283	4.34248
EVAGAGN	0.0014573	0.0063283	4.34248
GVEKKGT	0.0014711	0.0063283	4.30175
SEGVNSR	0.0014711	0.0063283	4.30175
WSTEGEN	0.0014711	0.0063283	4.30175
GLAVESS	0.0014848	0.0063283	4.26206
SNNKSEG	0.0014848	0.0063283	4.26206
EAGRGPG	0.0015261	0.0063283	4.14671
VEAESRQ	0.0015261	0.0063283	4.14671
GSSSEPH	0.0015536	0.0063283	4.07331
KERAGPE	0.0015536	0.0063283	4.07331
VGSQVQG	0.0015536	0.0063283	4.07331
ADSMRSG	0.0015673	0.0063283	4.03771
TGVRGGD	0.0015673	0.0063283	4.03771
GTSPLGQ	0.0015673	0.0063283	4.03771
DVGGSGS	0.001581	0.0063283	4.00272
VETPMTA	0.0015948	0.0063283	3.96808
TGERCPL	0.0015948	0.0063283	3.96808
STATTVG	0.0016085	0.0063283	3.93429
GEARGTG	0.0016085	0.0063283	3.93429
AQGTSNV	0.001636	0.0063283	3.86815
TSGGAG	0.0016773	0.0063283	3.77291
SGDIKER	0.001691	0.0063283	3.74234
AVTKAEC	0.001691	0.0063283	3.74234
ETGNRPG	0.0017185	0.0063283	3.68246
RTEAEGN	0.0017185	0.0063283	3.68246
QSTDAGS	0.0017185	0.0063283	3.68246
FGDTAHA	0.0017323	0.0063283	3.65312
KEATGSP	0.001746	0.0063283	3.62446
PRLAEGE	0.001746	0.0063283	3.62446
SDLLGCQ	0.0017598	0.0063283	3.59603
GQVNSDT	0.001801	0.0063283	3.51377
KVESAHD	0.0018285	0.0063283	3.46092
GDAPGCR	0.001856	0.0063283	3.40964
EPTHMCQ	0.0018698	0.0063283	3.38448
ESESARM	0.0018698	0.0063283	3.38448
LQNETSK	0.0018835	0.0063283	3.35986
EVSPKVA	0.0018973	0.0063283	3.33542
TSDKKAV	0.001911	0.0063283	3.31151
VSTSAQQ	0.0019248	0.0063283	3.28777
GHDLRPS	0.0019385	0.0063283	3.26453
SNSLDEK	0.0019385	0.0063283	3.26453
SDSGGQR	0.001966	0.0063283	3.21887
GGTGDMA	0.0019935	0.0063283	3.17447
HGSEEFR	0.0019935	0.0063283	3.17447
TGPESRG	0.002021	0.0063283	3.13127
ETVIGNN	0.0020347	0.0063283	3.11019
PVEREER	0.002076	0.0063283	3.04831
KDNIDGG	0.0021172	0.0063283	2.98899
SKAVETT	0.0021172	0.0063283	2.98899
RSLDDPY	0.002131	0.0063283	2.96964
EQDGACR	0.0022135	0.0063283	2.85896
GDERARQ	0.0022272	0.0063283	2.84137
QQVPSGT	0.0022547	0.0063283	2.80671
TSESHTQ	0.0022547	0.0063283	2.80671
EVKAVAN	0.0022547	0.0063283	2.80671
DGEHGRN	0.0022685	0.0063283	2.78964
ENVAVER	0.0023097	0.0063283	2.73988
TGATMSQ	0.0023097	0.0063283	2.73988
VTDSGVP	0.0023647	0.0063283	2.67615
DLTGEVR	0.0023647	0.0063283	2.67615
RQPTEAE	0.0023647	0.0063283	2.67615
TQLGPGS	0.0024334	0.0063283	2.6006
ADRSVQS	0.0024334	0.0063283	2.6006
SLSSSLE	0.0024472	0.0063283	2.58593
TEHATPK	0.0024472	0.0063283	2.58593
TEALRPH	0.0024747	0.0063283	2.5572
PGANAEP	0.0025022	0.0063283	2.52909
GNASSHV	0.0025297	0.0063283	2.5016
YLDSERE	0.0025434	0.0063283	2.48813
FDEVGSS	0.0025709	0.0063283	2.46151
VERAGEQ	0.0026259	0.0063283	2.40995
SSHLGGE	0.0026259	0.0063283	2.40995
SGGIGDC	0.0026534	0.0063283	2.38498
EGSENRR	0.0026672	0.0063283	2.37264
KAEVQEA	0.0027084	0.0063283	2.33655
GTEGSGR	0.0027084	0.0063283	2.33655
EVGAGGG	0.0027222	0.0063283	2.3247
ARLLSED	0.0027222	0.0063283	2.3247
EEKGGSR	0.0027359	0.0063283	2.31306
ASESRGN	0.0027634	0.0063283	2.29004
APTGQGE	0.0027771	0.0063283	2.27874
GSKESQA	0.0028046	0.0063283	2.2564
DSTNASS	0.0028184	0.0063283	2.24535
PATGAGE	0.0029559	0.0063283	2.1409
TKAKDSD	0.0029696	0.0063283	2.13103
TTSRDPS	0.0029971	0.0063283	2.11147
NDDRRCG	0.0030384	0.0063283	2.08277
HKDKSAE	0.0031209	0.0063283	2.02772
EGAADGR	0.0031621	0.0063283	2.0013
TVSVGTG	0.0031758	0.0063283	1.99266
GPPSVSK	0.0032171	0.0063283	1.96708
GREGIET	0.0032308	0.0063283	1.95874
PDPSAGQ	0.0032446	0.0063283	1.95041
TSSPNVG	0.0032583	0.0063283	1.94221
KDVDGQA	0.0033821	0.0063283	1.87112
VDDSRRE	0.0033958	0.0063283	1.86357
IDRDPPS	0.0033958	0.0063283	1.86357
GPDQGNG	0.0034921	0.0063283	1.81218
GADMSQG	0.0036295	0.0063283	1.74357
SSMEKSA	0.0036295	0.0063283	1.74357
LKEGNVS	0.003712	0.0063283	1.70482
KLDSSFE	0.0037808	0.0063283	1.6738
TKDLSSS	0.0038908	0.0063283	1.62648
GGERVGA	0.0039182	0.0063283	1.6151
SPEGGTR	0.003932	0.0063283	1.60944
AAARESQ	0.003987	0.0063283	1.58723
VHVMNQA	0.0040007	0.0063283	1.5818
LDRTDGH	0.0040145	0.0063283	1.57636
TKERVCE	0.0040557	0.0063283	1.56035
EKYSGTD	0.0040695	0.0063283	1.55506
QVSLDRG	0.004097	0.0063283	1.54462
GQGQVQG	0.0041245	0.0063283	1.53432
AKENLPM	0.004152	0.0063283	1.52416
GANGECK	0.0041657	0.0063283	1.51914
GTEDKCR	0.0043444	0.0063283	1.45666
SAEGAVR	0.0045232	0.0063283	1.39908
DGAASGR	0.0045782	0.0063283	1.38227
TVDANVR	0.0046607	0.0063283	1.3578
PASASPQ	0.0048119	0.0063283	1.31514
SGNKQEG	0.0048806	0.0063283	1.29662
LSERTSQ	0.0048944	0.0063283	1.29297
NEGKGDS	0.0049356	0.0063283	1.28217
GAALTST	0.0049356	0.0063283	1.28217
SSAPNAA	0.0049906	0.0063283	1.26804
TDDKAGQ	0.0050731	0.0063283	1.24742
PMVKEGT	0.0051143	0.0063283	1.23737
TSEKGCA	0.0051418	0.0063283	1.23076
MDTARAT	0.0052106	0.0063283	1.21451
QHIDGGT	0.0052518	0.0063283	1.20498
IRQQEEA	0.0052656	0.0063283	1.20182
TQGFDRE	0.0053206	0.0063283	1.1894
STVSSPV	0.0055955	0.0063283	1.13096
GSAQNKV	0.0055955	0.0063283	1.13096
GSGAEVG	0.0056505	0.0063283	1.11995
LSGGGDM	0.0056643	0.0063283	1.11723
ESQAGMA	0.0057193	0.0063283	1.10648
GKESNQQ	0.005788	0.0063283	1.09335
EAVH	0.0059805	0.0063283	1.05816
RSEPGSQ	0.0062142	0.0063283	1.01836
HDGVEMG	0.0064617	0.0063283	0.979355
EKDGNHH	0.0065304	0.0063283	0.969052
ESMSKPW	0.0066816	0.0063283	0.947123
VSEQGCA	0.0067779	0.0063283	0.933667
ESSSARV	0.0068604	0.0063283	0.922439
GGEPARS	0.0072728	0.0063283	0.870133
ELLQGNA	0.0075065	0.0063283	0.843043
SGPRNAD	0.007589	0.0063283	0.833878
PVERHPG	0.0080015	0.0063283	0.790889
SADASGR	0.0082489	0.0063283	0.767169
GEAPSGK	0.0083314	0.0063283	0.759572
TGEPQAS	0.0083589	0.0063283	0.757073
SSSADRD	0.0084002	0.0063283	0.753351
IESPSTR	0.0086751	0.0063283	0.729479
MKLDGEA	0.0089089	0.0063283	0.710335
SEAGRPS	0.0090876	0.0063283	0.696366
KPVGEQV	0.01049	0.0063283	0.60327
TESGALS	0.011425	0.0063283	0.553899
SGDGLNQ	0.011604	0.0063283	0.545355
RNEPSSA	0.012346	0.0063283	0.512579
SESRHDT	0.012346	0.0063283	0.512579
VERRSQE	0.01247	0.0063283	0.507482
TNTKDVS	0.013061	0.0063283	0.484519
SDAKSHV	0.014931	0.0063283	0.423836
NPESNGV	0.015329	0.0063283	0.412832
EQAPSVK	0.016828	0.0063283	0.376058
GHEERRG	1.3748e-05	0.0042189	306.874
SLCGTVP	1.3748e-05	0.0042189	306.874
SPTKVAV	1.3748e-05	0.0042189	306.874
EVKSRLS	1.3748e-05	0.0042189	306.874
GLKGQSM	1.3748e-05	0.0042189	306.874
SVGASDQ	1.3748e-05	0.0042189	306.874
DMYTDSL	1.3748e-05	0.0042189	306.874
SATSGFS	1.3748e-05	0.0042189	306.874
LLLQSQG	1.3748e-05	0.0042189	306.874
LYTGVSA	1.3748e-05	0.0042189	306.874
NICESCP	1.3748e-05	0.0042189	306.874
MAVGGGP	1.3748e-05	0.0042189	306.874
MPVVRFR	1.3748e-05	0.0042189	306.874
GQGCKEE	1.3748e-05	0.0042189	306.874
PIRCLTE	1.3748e-05	0.0042189	306.874
PSLYPNS	1.3748e-05	0.0042189	306.874
VGSAAFA	1.3748e-05	0.0042189	306.874
ERDTPSR	1.3748e-05	0.0042189	306.874
QGGMQPD	1.3748e-05	0.0042189	306.874
DLAARNN	1.3748e-05	0.0042189	306.874
WIRCPDP	1.3748e-05	0.0042189	306.874
QESGTQH	1.3748e-05	0.0042189	306.874
HHRPEQS	1.3748e-05	0.0042189	306.874
YGSEYAK	1.3748e-05	0.0042189	306.874
LTAHPNL	1.3748e-05	0.0042189	306.874
GVQDVTL	1.3748e-05	0.0042189	306.874
CGDELRD	1.3748e-05	0.0042189	306.874
IQSSTSN	1.3748e-05	0.0042189	306.874
RKVPPSW	1.3748e-05	0.0042189	306.874
LSPTFNS	1.3748e-05	0.0042189	306.874
GLVTNGR	1.3748e-05	0.0042189	306.874
AVRGFGG	1.3748e-05	0.0042189	306.874
SRCAESG	1.3748e-05	0.0042189	306.874
LGERCSV	1.3748e-05	0.0042189	306.874
DVPFPLG	1.3748e-05	0.0042189	306.874
ELRRLHS	1.3748e-05	0.0042189	306.874
GPLGGIA	1.3748e-05	0.0042189	306.874
IIAVFST	1.3748e-05	0.0042189	306.874
GVVKDAY	1.3748e-05	0.0042189	306.874
FPNLEMA	1.3748e-05	0.0042189	306.874
SPATACP	1.3748e-05	0.0042189	306.874
GPDSMRE	1.3748e-05	0.0042189	306.874
GRVDTDH	1.3748e-05	0.0042189	306.874
APNEFVK	1.3748e-05	0.0042189	306.874
DGQTGRG	1.3748e-05	0.0042189	306.874
LAKASWP	1.3748e-05	0.0042189	306.874
RPATCCG	1.3748e-05	0.0042189	306.874
FETVQEN	1.3748e-05	0.0042189	306.874
TAVDCSA	1.3748e-05	0.0042189	306.874
TVSSNKG	1.3748e-05	0.0042189	306.874
RAVTGVS	1.3748e-05	0.0042189	306.874
RPWLLRC	1.3748e-05	0.0042189	306.874
LERPAYA	1.3748e-05	0.0042189	306.874
QSGICHP	1.3748e-05	0.0042189	306.874
ARRETEG	1.3748e-05	0.0042189	306.874
QVPSMGM	1.3748e-05	0.0042189	306.874
ISGCSVS	1.3748e-05	0.0042189	306.874
HVTKSSW	1.3748e-05	0.0042189	306.874
VGTVCTE	1.3748e-05	0.0042189	306.874
CQRARVH	1.3748e-05	0.0042189	306.874
ENEEGLG	1.3748e-05	0.0042189	306.874
APAELKS	1.3748e-05	0.0042189	306.874
SQYADCS	1.3748e-05	0.0042189	306.874
VCSGELE	1.3748e-05	0.0042189	306.874
SGRSSSG	1.3748e-05	0.0042189	306.874
SSRQASS	1.3748e-05	0.0042189	306.874
EFTSNHK	1.3748e-05	0.0042189	306.874
GIGVAAC	1.3748e-05	0.0042189	306.874
GELATMH	1.3748e-05	0.0042189	306.874
SVNCPIC	1.3748e-05	0.0042189	306.874
LGDDGRK	1.3748e-05	0.0042189	306.874
ADRRVGS	1.3748e-05	0.0042189	306.874
TAHITAG	1.3748e-05	0.0042189	306.874
VDLDCGL	1.3748e-05	0.0042189	306.874
NEIQGGR	1.3748e-05	0.0042189	306.874
QSFRYVD	1.3748e-05	0.0042189	306.874
SLAAKQV	1.3748e-05	0.0042189	306.874
AAPRVGS	1.3748e-05	0.0042189	306.874
VGDTCPL	1.3748e-05	0.0042189	306.874
WGEASLR	1.3748e-05	0.0042189	306.874
GCQLGSM	1.3748e-05	0.0042189	306.874
YQESAEW	1.3748e-05	0.0042189	306.874
PKLQGCG	1.3748e-05	0.0042189	306.874
LEMKSLR	1.3748e-05	0.0042189	306.874
VVKGGTT	1.3748e-05	0.0042189	306.874
LGGAGFC	1.3748e-05	0.0042189	306.874
DSGCGPR	1.3748e-05	0.0042189	306.874
FPSSCIS	1.3748e-05	0.0042189	306.874
TSALCTS	1.3748e-05	0.0042189	306.874
GTRCQLE	1.3748e-05	0.0042189	306.874
TCGEANW	1.3748e-05	0.0042189	306.874
YPGLDRG	1.3748e-05	0.0042189	306.874
GTDSGRL	1.3748e-05	0.0042189	306.874
LNSLASY	1.3748e-05	0.0042189	306.874
TSSVQGN	1.3748e-05	0.0042189	306.874
DSLGKVR	1.3748e-05	0.0042189	306.874
VSMRPTR	1.3748e-05	0.0042189	306.874
ACWSVGH	1.3748e-05	0.0042189	306.874
CLNSFSS	1.3748e-05	0.0042189	306.874
LLGVDAD	1.3748e-05	0.0042189	306.874
MGSTGTY	1.3748e-05	0.0042189	306.874
RSVRLND	1.3748e-05	0.0042189	306.874
VGVAAAG	1.3748e-05	0.0042189	306.874
LVGQQGA	1.3748e-05	0.0042189	306.874
RTVQVDT	1.3748e-05	0.0042189	306.874
SREPNAG	1.3748e-05	0.0042189	306.874
QSKKPFE	1.3748e-05	0.0042189	306.874
KHTGGDG	1.3748e-05	0.0042189	306.874
LKSSGAG	1.3748e-05	0.0042189	306.874
HSVRGHM	1.3748e-05	0.0042189	306.874
KNGTLCE	1.3748e-05	0.0042189	306.874
CQSKNNV	1.3748e-05	0.0042189	306.874
PKSPSTG	1.3748e-05	0.0042189	306.874
VRGWEGP	1.3748e-05	0.0042189	306.874
HKAYFGE	1.3748e-05	0.0042189	306.874
SDGRMGC	1.3748e-05	0.0042189	306.874
WDAADGA	1.3748e-05	0.0042189	306.874
DNTHRFS	1.3748e-05	0.0042189	306.874
EEFGLQQ	1.3748e-05	0.0042189	306.874
RTGGSEA	1.3748e-05	0.0042189	306.874
GSAADRR	1.3748e-05	0.0042189	306.874
LQSGMIG	1.3748e-05	0.0042189	306.874
SGGRGEG	1.3748e-05	0.0042189	306.874
QLSNVSS	1.3748e-05	0.0042189	306.874
AAGDGGV	1.3748e-05	0.0042189	306.874
APLSRQY	1.3748e-05	0.0042189	306.874
SANLCTM	1.3748e-05	0.0042189	306.874
ATSSGGV	1.3748e-05	0.0042189	306.874
YNALGEM	1.3748e-05	0.0042189	306.874
PRALMSS	1.3748e-05	0.0042189	306.874
LATYGDR	1.3748e-05	0.0042189	306.874
SLTKPSQ	1.3748e-05	0.0042189	306.874
EKCTLGP	1.3748e-05	0.0042189	306.874
YDRTASP	1.3748e-05	0.0042189	306.874
DYPGRVS	1.3748e-05	0.0042189	306.874
HTECGLR	1.3748e-05	0.0042189	306.874
AMESGLQ	1.3748e-05	0.0042189	306.874
RLGGAVG	1.3748e-05	0.0042189	306.874
RMEPSFS	1.3748e-05	0.0042189	306.874
HAHIEYS	1.3748e-05	0.0042189	306.874
STRDDSR	1.3748e-05	0.0042189	306.874
GSEASRH	1.3748e-05	0.0042189	306.874
PSACVAK	1.3748e-05	0.0042189	306.874
VAPRTPS	1.3748e-05	0.0042189	306.874
MVGAWAL	1.3748e-05	0.0042189	306.874
VPAEGRA	1.3748e-05	0.0042189	306.874
TKQLYQS	1.3748e-05	0.0042189	306.874
NCGGGAG	1.3748e-05	0.0042189	306.874
RGEMSER	1.3748e-05	0.0042189	306.874
ASVPVLR	1.3748e-05	0.0042189	306.874
GFCSQHD	1.3748e-05	0.0042189	306.874
MERTCDN	1.3748e-05	0.0042189	306.874
TPKTWAT	1.3748e-05	0.0042189	306.874
GRPRDAS	1.3748e-05	0.0042189	306.874
RHATPSC	1.3748e-05	0.0042189	306.874
TKLGYLP	1.3748e-05	0.0042189	306.874
QKGVGHP	1.3748e-05	0.0042189	306.874
GGYCANI	1.3748e-05	0.0042189	306.874
RHDMGRL	1.3748e-05	0.0042189	306.874
IDLMSVG	1.3748e-05	0.0042189	306.874
SSTVSGG	1.3748e-05	0.0042189	306.874
FPYRGSL	1.3748e-05	0.0042189	306.874
RAERVVG	1.3748e-05	0.0042189	306.874
VHQSSLE	1.3748e-05	0.0042189	306.874
VEAPKCL	1.3748e-05	0.0042189	306.874
GPMSADP	1.3748e-05	0.0042189	306.874
LGGVDAR	1.3748e-05	0.0042189	306.874
HKDRECG	1.3748e-05	0.0042189	306.874
CLDVSGV	1.3748e-05	0.0042189	306.874
CVVEGKP	1.3748e-05	0.0042189	306.874
HDCAMDP	1.3748e-05	0.0042189	306.874
QDTQLRV	1.3748e-05	0.0042189	306.874
YRAGDGQ	1.3748e-05	0.0042189	306.874
AMEFGVT	1.3748e-05	0.0042189	306.874
VSVSPRK	1.3748e-05	0.0042189	306.874
ARLLREG	1.3748e-05	0.0042189	306.874
PPRPNVH	1.3748e-05	0.0042189	306.874
CSIQAQA	1.3748e-05	0.0042189	306.874
KLRAYEG	1.3748e-05	0.0042189	306.874
LPTGCLP	1.3748e-05	0.0042189	306.874
MSGWCHS	1.3748e-05	0.0042189	306.874
RSAVTPT	1.3748e-05	0.0042189	306.874
LSSRSSM	1.3748e-05	0.0042189	306.874
EMVKVHK	1.3748e-05	0.0042189	306.874
ANDTSCY	1.3748e-05	0.0042189	306.874
QVTRGGV	1.3748e-05	0.0042189	306.874
AGRRLWA	1.3748e-05	0.0042189	306.874
GTSGELR	1.3748e-05	0.0042189	306.874
LPHVCME	1.3748e-05	0.0042189	306.874
KAHVDDK	1.3748e-05	0.0042189	306.874
HHIGTSV	1.3748e-05	0.0042189	306.874
AAGRSQG	1.3748e-05	0.0042189	306.874
SQRFDCY	1.3748e-05	0.0042189	306.874
LVSLADA	1.3748e-05	0.0042189	306.874
SSQSMRL	1.3748e-05	0.0042189	306.874
NCPGLVS	1.3748e-05	0.0042189	306.874
CHDAQLG	1.3748e-05	0.0042189	306.874
GLSMGCT	1.3748e-05	0.0042189	306.874
GRTCDGT	1.3748e-05	0.0042189	306.874
NRVNGYA	1.3748e-05	0.0042189	306.874
QGKVGCG	1.3748e-05	0.0042189	306.874
GVR	1.3748e-05	0.0042189	306.874
HGSTDGR	1.3748e-05	0.0042189	306.874
THSLNQC	1.3748e-05	0.0042189	306.874
GLCLPAP	1.3748e-05	0.0042189	306.874
WTTGRAG	1.3748e-05	0.0042189	306.874
CRELPGG	1.3748e-05	0.0042189	306.874
MHTDALP	1.3748e-05	0.0042189	306.874
KESRGSG	1.3748e-05	0.0042189	306.874
CRDTCPS	1.3748e-05	0.0042189	306.874
ECMGGHP	1.3748e-05	0.0042189	306.874
VQVRFEF	1.3748e-05	0.0042189	306.874
ASHAIFG	1.3748e-05	0.0042189	306.874
GPAIMCG	1.3748e-05	0.0042189	306.874
RMQAPLP	1.3748e-05	0.0042189	306.874
LQGEHGG	1.3748e-05	0.0042189	306.874
KAEHYCG	1.3748e-05	0.0042189	306.874
HSDDCRG	2.7496e-05	0.0042189	153.437
STCPLQL	2.7496e-05	0.0042189	153.437
RQDGSTQ	2.7496e-05	0.0042189	153.437
FEVRPGT	2.7496e-05	0.0042189	153.437
HLPDYVP	2.7496e-05	0.0042189	153.437
AAVWHGQ	2.7496e-05	0.0042189	153.437
GKEAKCG	2.7496e-05	0.0042189	153.437
SNSGKST	2.7496e-05	0.0042189	153.437
GLGFRGE	2.7496e-05	0.0042189	153.437
STLRTVQ	2.7496e-05	0.0042189	153.437
SGTMRPN	2.7496e-05	0.0042189	153.437
DCAKETS	2.7496e-05	0.0042189	153.437
KQPEKLL	2.7496e-05	0.0042189	153.437
LAALDSR	2.7496e-05	0.0042189	153.437
DNLRKCA	2.7496e-05	0.0042189	153.437
QDSLAMP	2.7496e-05	0.0042189	153.437
PQTGTAR	2.7496e-05	0.0042189	153.437
ESRGPCI	2.7496e-05	0.0042189	153.437
PMLGQEK	2.7496e-05	0.0042189	153.437
KDCGVCT	2.7496e-05	0.0042189	153.437
SGQKVGS	2.7496e-05	0.0042189	153.437
LSVFHQR	2.7496e-05	0.0042189	153.437
NVGCHGS	2.7496e-05	0.0042189	153.437
MSPGGGR	2.7496e-05	0.0042189	153.437
CIDGHGT	2.7496e-05	0.0042189	153.437
SKTSQFD	2.7496e-05	0.0042189	153.437
RVETADR	2.7496e-05	0.0042189	153.437
GGPGTDR	2.7496e-05	0.0042189	153.437
TSLDGDT	2.7496e-05	0.0042189	153.437
GPAKVAS	2.7496e-05	0.0042189	153.437
PTMVPCA	2.7496e-05	0.0042189	153.437
TDGTNYR	2.7496e-05	0.0042189	153.437
CTSEISN	2.7496e-05	0.0042189	153.437
PHGTGCP	2.7496e-05	0.0042189	153.437
TRYCFGD	2.7496e-05	0.0042189	153.437
SGGLATE	2.7496e-05	0.0042189	153.437
RVQEDNA	2.7496e-05	0.0042189	153.437
SGGRAAT	2.7496e-05	0.0042189	153.437
SEGKVGR	2.7496e-05	0.0042189	153.437
SSAQSNG	2.7496e-05	0.0042189	153.437
RADQVIT	2.7496e-05	0.0042189	153.437
FASSSHT	2.7496e-05	0.0042189	153.437
VDISQFP	2.7496e-05	0.0042189	153.437
RVGGGAG	2.7496e-05	0.0042189	153.437
LDTSKER	2.7496e-05	0.0042189	153.437
VASLAPG	2.7496e-05	0.0042189	153.437
SYSGLCE	2.7496e-05	0.0042189	153.437
NLGQDSV	2.7496e-05	0.0042189	153.437
SDVGQGK	2.7496e-05	0.0042189	153.437
LSAEEGP	2.7496e-05	0.0042189	153.437
SGQVAMS	2.7496e-05	0.0042189	153.437
CTRECSH	2.7496e-05	0.0042189	153.437
TSKTAVT	2.7496e-05	0.0042189	153.437
EGACKLP	2.7496e-05	0.0042189	153.437
AVCDQTM	2.7496e-05	0.0042189	153.437
LGLEDVM	2.7496e-05	0.0042189	153.437
HLTVNND	2.7496e-05	0.0042189	153.437
MTCLQAG	2.7496e-05	0.0042189	153.437
LAARGLS	2.7496e-05	0.0042189	153.437
VLHDLRD	2.7496e-05	0.0042189	153.437
KGMGDCR	2.7496e-05	0.0042189	153.437
KQVGAAA	2.7496e-05	0.0042189	153.437
TSAPLSP	2.7496e-05	0.0042189	153.437
DRDAAAS	2.7496e-05	0.0042189	153.437
QPNLGSW	2.7496e-05	0.0042189	153.437
LPRADRG	2.7496e-05	0.0042189	153.437
TACLEAG	2.7496e-05	0.0042189	153.437
GGLCVHT	2.7496e-05	0.0042189	153.437
SHVMASR	2.7496e-05	0.0042189	153.437
TPAFARD	2.7496e-05	0.0042189	153.437
REGGGGV	2.7496e-05	0.0042189	153.437
AHDPTSY	2.7496e-05	0.0042189	153.437
STNQTQH	2.7496e-05	0.0042189	153.437
RAPSPDG	2.7496e-05	0.0042189	153.437
MDHTCLE	2.7496e-05	0.0042189	153.437
EMMAGGR	2.7496e-05	0.0042189	153.437
VVIPEVC	2.7496e-05	0.0042189	153.437
NSSGGDV	2.7496e-05	0.0042189	153.437
SSYTLPT	2.7496e-05	0.0042189	153.437
TSIGDFT	2.7496e-05	0.0042189	153.437
AGLMSKD	2.7496e-05	0.0042189	153.437
LLAVERT	2.7496e-05	0.0042189	153.437
RWPWERG	2.7496e-05	0.0042189	153.437
PTSKSMM	2.7496e-05	0.0042189	153.437
RIDVGRG	2.7496e-05	0.0042189	153.437
VMAVCNA	2.7496e-05	0.0042189	153.437
PAGALTG	2.7496e-05	0.0042189	153.437
TDDGRSR	2.7496e-05	0.0042189	153.437
GERSQLP	2.7496e-05	0.0042189	153.437
SGTAPGS	2.7496e-05	0.0042189	153.437
VKGGTII	2.7496e-05	0.0042189	153.437
SLGRCGW	2.7496e-05	0.0042189	153.437
NFSVERG	2.7496e-05	0.0042189	153.437
RTVLPSV	2.7496e-05	0.0042189	153.437
RLKVRLM	2.7496e-05	0.0042189	153.437
NSSCNDT	2.7496e-05	0.0042189	153.437
LERLATG	2.7496e-05	0.0042189	153.437
EPHRLAQ	2.7496e-05	0.0042189	153.437
RASGAAE	2.7496e-05	0.0042189	153.437
MSEQCTG	2.7496e-05	0.0042189	153.437
QDSNKID	2.7496e-05	0.0042189	153.437
AASRKQE	2.7496e-05	0.0042189	153.437
GGMTGPA	2.7496e-05	0.0042189	153.437
WAKRWGG	2.7496e-05	0.0042189	153.437
ECASTTG	2.7496e-05	0.0042189	153.437
SVRRSAE	2.7496e-05	0.0042189	153.437
GSGVGVR	2.7496e-05	0.0042189	153.437
PQVEANV	2.7496e-05	0.0042189	153.437
GGPSGLQ	2.7496e-05	0.0042189	153.437
TPTIAMR	2.7496e-05	0.0042189	153.437
LSAAGEQ	2.7496e-05	0.0042189	153.437
GRSKEAP	2.7496e-05	0.0042189	153.437
ASFGNDS	2.7496e-05	0.0042189	153.437
TTGGPLL	2.7496e-05	0.0042189	153.437
VMDQKLC	2.7496e-05	0.0042189	153.437
RPGSYEG	2.7496e-05	0.0042189	153.437
LLGGRED	2.7496e-05	0.0042189	153.437
SGPCDKS	2.7496e-05	0.0042189	153.437
TTMRQVN	2.7496e-05	0.0042189	153.437
KGGDALP	2.7496e-05	0.0042189	153.437
DAKGGAH	2.7496e-05	0.0042189	153.437
LQTKTGS	2.7496e-05	0.0042189	153.437
VKRDTQD	2.7496e-05	0.0042189	153.437
AVQGQGL	2.7496e-05	0.0042189	153.437
CPKEVFN	2.7496e-05	0.0042189	153.437
CPGGEYV	2.7496e-05	0.0042189	153.437
RTARWGG	2.7496e-05	0.0042189	153.437
VIQPEML	2.7496e-05	0.0042189	153.437
VDVQRPR	2.7496e-05	0.0042189	153.437
ERPARTA	2.7496e-05	0.0042189	153.437
LVNCLSS	4.1245e-05	0.0042189	102.289
RECFEPR	4.1245e-05	0.0042189	102.289
RSTADDN	4.1245e-05	0.0042189	102.289
SSRFEGC	4.1245e-05	0.0042189	102.289
DGASTAM	4.1245e-05	0.0042189	102.289
GDTRGGG	4.1245e-05	0.0042189	102.289
HGCESGS	4.1245e-05	0.0042189	102.289
MPLGGQP	4.1245e-05	0.0042189	102.289
GVEESIL	4.1245e-05	0.0042189	102.289
PQTATEY	4.1245e-05	0.0042189	102.289
SLGGVAS	4.1245e-05	0.0042189	102.289
VYVPTSQ	4.1245e-05	0.0042189	102.289
NAAVAGW	4.1245e-05	0.0042189	102.289
FETGWGC	4.1245e-05	0.0042189	102.289
GSSPCAT	4.1245e-05	0.0042189	102.289
KGSTSSE	4.1245e-05	0.0042189	102.289
QNLGTRC	4.1245e-05	0.0042189	102.289
PELNLMG	4.1245e-05	0.0042189	102.289
SACLISQ	4.1245e-05	0.0042189	102.289
GLDQVRA	4.1245e-05	0.0042189	102.289
EPRKMAP	4.1245e-05	0.0042189	102.289
RTAVAAG	4.1245e-05	0.0042189	102.289
TSHLVSS	4.1245e-05	0.0042189	102.289
VDREREL	4.1245e-05	0.0042189	102.289
LSLMKAS	4.1245e-05	0.0042189	102.289
STSCSAA	4.1245e-05	0.0042189	102.289
VKSDRDH	4.1245e-05	0.0042189	102.289
KDDTLLS	4.1245e-05	0.0042189	102.289
VQGANPQ	4.1245e-05	0.0042189	102.289
GKQSGGV	4.1245e-05	0.0042189	102.289
AGGTTFG	4.1245e-05	0.0042189	102.289
TKLGQGG	4.1245e-05	0.0042189	102.289
AETLGGE	4.1245e-05	0.0042189	102.289
HTTKGEA	4.1245e-05	0.0042189	102.289
TGGNKSL	4.1245e-05	0.0042189	102.289
GPPAGTK	4.1245e-05	0.0042189	102.289
EVGYRGT	4.1245e-05	0.0042189	102.289
YRDLSQG	4.1245e-05	0.0042189	102.289
RERAGHD	4.1245e-05	0.0042189	102.289
SPGCDVR	4.1245e-05	0.0042189	102.289
IAGSGAA	4.1245e-05	0.0042189	102.289
AAGVRAT	4.1245e-05	0.0042189	102.289
HGNSFEG	4.1245e-05	0.0042189	102.289
PSGLTKH	4.1245e-05	0.0042189	102.289
LPNKTSV	4.1245e-05	0.0042189	102.289
GASQTVG	4.1245e-05	0.0042189	102.289
VPEPLNV	4.1245e-05	0.0042189	102.289
GGGLVGT	4.1245e-05	0.0042189	102.289
SLDEGLP	4.1245e-05	0.0042189	102.289
TKSPQGT	4.1245e-05	0.0042189	102.289
LPGEAMA	4.1245e-05	0.0042189	102.289
SSYDSNN	4.1245e-05	0.0042189	102.289
PHDIFPV	4.1245e-05	0.0042189	102.289
RGKDDDS	4.1245e-05	0.0042189	102.289
KESTWNG	4.1245e-05	0.0042189	102.289
VSACPQS	4.1245e-05	0.0042189	102.289
RDVNMDF	4.1245e-05	0.0042189	102.289
VPASGAR	4.1245e-05	0.0042189	102.289
CNDNGGS	4.1245e-05	0.0042189	102.289
DISEAQR	4.1245e-05	0.0042189	102.289
RLGQEGM	4.1245e-05	0.0042189	102.289
SAGETCL	4.1245e-05	0.0042189	102.289
DGYLGSR	4.1245e-05	0.0042189	102.289
APQRNDS	4.1245e-05	0.0042189	102.289
SLGKHCQ	4.1245e-05	0.0042189	102.289
PDRAVCG	4.1245e-05	0.0042189	102.289
IHASAGP	4.1245e-05	0.0042189	102.289
ERSAEER	4.1245e-05	0.0042189	102.289
SESQLEC	4.1245e-05	0.0042189	102.289
TPTNTHL	4.1245e-05	0.0042189	102.289
QRECSMG	4.1245e-05	0.0042189	102.289
CLEGCGS	4.1245e-05	0.0042189	102.289
DRQGSDR	4.1245e-05	0.0042189	102.289
EDERETR	4.1245e-05	0.0042189	102.289
TGSVADV	4.1245e-05	0.0042189	102.289
PGRPEHS	4.1245e-05	0.0042189	102.289
STSKLLE	4.1245e-05	0.0042189	102.289
RAVDESV	4.1245e-05	0.0042189	102.289
GVHAKGS	4.1245e-05	0.0042189	102.289
YGLRETI	4.1245e-05	0.0042189	102.289
EDDVSPN	4.1245e-05	0.0042189	102.289
FGSDSGR	4.1245e-05	0.0042189	102.289
GVLPGIG	4.1245e-05	0.0042189	102.289
NDCGFSF	4.1245e-05	0.0042189	102.289
SGIILSG	4.1245e-05	0.0042189	102.289
WVEREQG	4.1245e-05	0.0042189	102.289
STTVGGQ	4.1245e-05	0.0042189	102.289
VSGGGRY	4.1245e-05	0.0042189	102.289
HLHTGAA	4.1245e-05	0.0042189	102.289
EVVKDAV	4.1245e-05	0.0042189	102.289
SLAISNG	4.1245e-05	0.0042189	102.289
VECGATG	4.1245e-05	0.0042189	102.289
GKLGVGM	4.1245e-05	0.0042189	102.289
MPRTSEA	4.1245e-05	0.0042189	102.289
GAAGTDA	4.1245e-05	0.0042189	102.289
VSRDDCV	4.1245e-05	0.0042189	102.289
AGSVRSG	4.1245e-05	0.0042189	102.289
LPSSESR	4.1245e-05	0.0042189	102.289
LLHGAGA	4.1245e-05	0.0042189	102.289
SGQMACC	4.1245e-05	0.0042189	102.289
NLASAHQ	4.1245e-05	0.0042189	102.289
SPRCDSR	4.1245e-05	0.0042189	102.289
TNSNKEP	4.1245e-05	0.0042189	102.289
AEMGLRP	4.1245e-05	0.0042189	102.289
PAGASGG	4.1245e-05	0.0042189	102.289
SGVQVRQ	4.1245e-05	0.0042189	102.289
VAGCPAG	4.1245e-05	0.0042189	102.289
RVTSDAH	4.1245e-05	0.0042189	102.289
VTDVRAP	4.1245e-05	0.0042189	102.289
GIQA	5.4993e-05	0.0042189	76.717
MTAGKDA	5.4993e-05	0.0042189	76.717
FVPTGRE	5.4993e-05	0.0042189	76.717
NLGGREG	5.4993e-05	0.0042189	76.717
ARSGDGT	5.4993e-05	0.0042189	76.717
ETYGVVG	5.4993e-05	0.0042189	76.717
AVANPLV	5.4993e-05	0.0042189	76.717
HGASMGA	5.4993e-05	0.0042189	76.717
YKDSGGG	5.4993e-05	0.0042189	76.717
SLLLEAG	5.4993e-05	0.0042189	76.717
SVTGKGE	5.4993e-05	0.0042189	76.717
RSQDSEL	5.4993e-05	0.0042189	76.717
SNTLSQS	5.4993e-05	0.0042189	76.717
FPSLDGL	5.4993e-05	0.0042189	76.717
NNCPGQS	5.4993e-05	0.0042189	76.717
VGYEPDC	5.4993e-05	0.0042189	76.717
AEGNAAT	5.4993e-05	0.0042189	76.717
RNVEGGA	5.4993e-05	0.0042189	76.717
HNALEAP	5.4993e-05	0.0042189	76.717
FSAFPSD	5.4993e-05	0.0042189	76.717
LSECSRG	5.4993e-05	0.0042189	76.717
SGPSALP	5.4993e-05	0.0042189	76.717
SIASVTE	5.4993e-05	0.0042189	76.717
PTGVHQG	5.4993e-05	0.0042189	76.717
GEGGIHR	5.4993e-05	0.0042189	76.717
MGMGFGD	5.4993e-05	0.0042189	76.717
VGLPVLE	5.4993e-05	0.0042189	76.717
YHNSDSV	5.4993e-05	0.0042189	76.717
PSPPSAV	5.4993e-05	0.0042189	76.717
DEQWVKG	5.4993e-05	0.0042189	76.717
ARVVEPG	5.4993e-05	0.0042189	76.717
KDGPGLA	5.4993e-05	0.0042189	76.717
LTDGSLL	5.4993e-05	0.0042189	76.717
ASSGGLT	5.4993e-05	0.0042189	76.717
GGPDGSW	5.4993e-05	0.0042189	76.717
KPSPATS	5.4993e-05	0.0042189	76.717
DFSPSLG	5.4993e-05	0.0042189	76.717
VVGVDTA	5.4993e-05	0.0042189	76.717
RLTDNDA	5.4993e-05	0.0042189	76.717
GSGSDMK	5.4993e-05	0.0042189	76.717
GQLQGAS	5.4993e-05	0.0042189	76.717
ARIDCSD	5.4993e-05	0.0042189	76.717
GNNGERG	5.4993e-05	0.0042189	76.717
VSSNMVN	5.4993e-05	0.0042189	76.717
VSVCDST	5.4993e-05	0.0042189	76.717
LQSPGCP	5.4993e-05	0.0042189	76.717
FGPVSGG	5.4993e-05	0.0042189	76.717
CREPCSC	5.4993e-05	0.0042189	76.717
PPPCLAD	5.4993e-05	0.0042189	76.717
AGTFKES	5.4993e-05	0.0042189	76.717
GPAARGE	5.4993e-05	0.0042189	76.717
GPGCLPV	5.4993e-05	0.0042189	76.717
GSGEMGS	5.4993e-05	0.0042189	76.717
ECGDGWS	5.4993e-05	0.0042189	76.717
TQRLSPV	5.4993e-05	0.0042189	76.717
YENQYAA	5.4993e-05	0.0042189	76.717
NLLDVVP	5.4993e-05	0.0042189	76.717
MGRHDFA	5.4993e-05	0.0042189	76.717
DFECPDQ	5.4993e-05	0.0042189	76.717
ERECKTL	5.4993e-05	0.0042189	76.717
FSDSGLS	5.4993e-05	0.0042189	76.717
CEESSNT	5.4993e-05	0.0042189	76.717
LNSDCSQ	5.4993e-05	0.0042189	76.717
LRQPTDP	5.4993e-05	0.0042189	76.717
DGCAQEM	5.4993e-05	0.0042189	76.717
VGSTTCG	5.4993e-05	0.0042189	76.717
DNGYSKH	5.4993e-05	0.0042189	76.717
LQSNDGE	5.4993e-05	0.0042189	76.717
CEAFS	5.4993e-05	0.0042189	76.717
VQEACVR	5.4993e-05	0.0042189	76.717
TTGACAS	5.4993e-05	0.0042189	76.717
RTGAEVG	5.4993e-05	0.0042189	76.717
PSSPVTK	5.4993e-05	0.0042189	76.717
MTSGDLF	5.4993e-05	0.0042189	76.717
QSLCSGS	5.4993e-05	0.0042189	76.717
SAEFARL	5.4993e-05	0.0042189	76.717
TLKTGEE	5.4993e-05	0.0042189	76.717
NDDSRAV	5.4993e-05	0.0042189	76.717
EVMPQPC	5.4993e-05	0.0042189	76.717
VSNNHTM	5.4993e-05	0.0042189	76.717
AKDRPPC	5.4993e-05	0.0042189	76.717
FPNLAQQ	5.4993e-05	0.0042189	76.717
SGCLNSS	5.4993e-05	0.0042189	76.717
NNGATWA	5.4993e-05	0.0042189	76.717
GGMLASH	5.4993e-05	0.0042189	76.717
SGRVDIQ	5.4993e-05	0.0042189	76.717
RVTTEAG	5.4993e-05	0.0042189	76.717
YANTIHE	6.8741e-05	0.0042189	61.3739
ASLCTMT	6.8741e-05	0.0042189	61.3739
GTSLSGI	6.8741e-05	0.0042189	61.3739
TGTMLGP	6.8741e-05	0.0042189	61.3739
GVDKNAK	6.8741e-05	0.0042189	61.3739
CEVRQQG	6.8741e-05	0.0042189	61.3739
PGVRGEG	6.8741e-05	0.0042189	61.3739
GPYLGEQ	6.8741e-05	0.0042189	61.3739
GGNRDQL	6.8741e-05	0.0042189	61.3739
MVRDCDA	6.8741e-05	0.0042189	61.3739
VVDGVGR	6.8741e-05	0.0042189	61.3739
SGDAKHA	6.8741e-05	0.0042189	61.3739
VNGAVRE	6.8741e-05	0.0042189	61.3739
VELVSTS	6.8741e-05	0.0042189	61.3739
NQSSTLN	6.8741e-05	0.0042189	61.3739
SSLGTSS	6.8741e-05	0.0042189	61.3739
STVETTF	6.8741e-05	0.0042189	61.3739
VESDRWG	6.8741e-05	0.0042189	61.3739
VVDGSRM	6.8741e-05	0.0042189	61.3739
HRNTDNE	6.8741e-05	0.0042189	61.3739
AREETGV	6.8741e-05	0.0042189	61.3739
RAVETGG	6.8741e-05	0.0042189	61.3739
NVTNGSA	6.8741e-05	0.0042189	61.3739
TAQKMEG	6.8741e-05	0.0042189	61.3739
HLYDGAP	6.8741e-05	0.0042189	61.3739
EQSRVPY	6.8741e-05	0.0042189	61.3739
PAHTKPE	6.8741e-05	0.0042189	61.3739
HLSTFAG	6.8741e-05	0.0042189	61.3739
TVDACER	6.8741e-05	0.0042189	61.3739
EPKRDLM	6.8741e-05	0.0042189	61.3739
TNMCARE	6.8741e-05	0.0042189	61.3739
WATEGEA	6.8741e-05	0.0042189	61.3739
LRADGGV	6.8741e-05	0.0042189	61.3739
VITDPAH	6.8741e-05	0.0042189	61.3739
NQLPCSM	6.8741e-05	0.0042189	61.3739
PGAFDQS	6.8741e-05	0.0042189	61.3739
ETDHTSM	6.8741e-05	0.0042189	61.3739
PCSSPSE	6.8741e-05	0.0042189	61.3739
CSESGYP	6.8741e-05	0.0042189	61.3739
NDKERNW	6.8741e-05	0.0042189	61.3739
KETAHCL	6.8741e-05	0.0042189	61.3739
SGSGSEF	6.8741e-05	0.0042189	61.3739
VGGHACS	6.8741e-05	0.0042189	61.3739
ECLGGNG	6.8741e-05	0.0042189	61.3739
AAHAAGT	6.8741e-05	0.0042189	61.3739
NAKEAYQ	6.8741e-05	0.0042189	61.3739
GSRQCAE	6.8741e-05	0.0042189	61.3739
YLSLASG	6.8741e-05	0.0042189	61.3739
TDRIQGF	6.8741e-05	0.0042189	61.3739
LPSQLAN	6.8741e-05	0.0042189	61.3739
GHLFDSR	6.8741e-05	0.0042189	61.3739
GKTSTTA	6.8741e-05	0.0042189	61.3739
GVVKELS	6.8741e-05	0.0042189	61.3739
IEASCNC	6.8741e-05	0.0042189	61.3739
VVVDNKS	6.8741e-05	0.0042189	61.3739
SAEETGV	6.8741e-05	0.0042189	61.3739
DWERAAG	6.8741e-05	0.0042189	61.3739
DVRPCVS	6.8741e-05	0.0042189	61.3739
SGAAMSI	6.8741e-05	0.0042189	61.3739
AAQGDSS	6.8741e-05	0.0042189	61.3739
SSGPNVQ	6.8741e-05	0.0042189	61.3739
HDQNMTG	6.8741e-05	0.0042189	61.3739
SDGRGER	6.8741e-05	0.0042189	61.3739
TTSNPPR	6.8741e-05	0.0042189	61.3739
SARDATG	6.8741e-05	0.0042189	61.3739
HESTAKT	6.8741e-05	0.0042189	61.3739
QSDLPGA	6.8741e-05	0.0042189	61.3739
SSSVEGR	6.8741e-05	0.0042189	61.3739
GSDGRWA	6.8741e-05	0.0042189	61.3739
VTSCKGE	6.8741e-05	0.0042189	61.3739
TMPQHCQ	6.8741e-05	0.0042189	61.3739
VQPMSQI	6.8741e-05	0.0042189	61.3739
NSSSHIS	6.8741e-05	0.0042189	61.3739
TSCVDSA	6.8741e-05	0.0042189	61.3739
SERNVQQ	6.8741e-05	0.0042189	61.3739
RQSDVEG	6.8741e-05	0.0042189	61.3739
AEARVLG	6.8741e-05	0.0042189	61.3739
MSRDGSC	6.8741e-05	0.0042189	61.3739
GSCPSYE	6.8741e-05	0.0042189	61.3739
GSQGPGC	6.8741e-05	0.0042189	61.3739
SSDCSGV	8.2489e-05	0.0042189	51.145
ADSKVYQ	8.2489e-05	0.0042189	51.145
KTEHPTC	8.2489e-05	0.0042189	51.145
VSASGCS	8.2489e-05	0.0042189	51.145
MIDVCST	8.2489e-05	0.0042189	51.145
DTSNMGC	8.2489e-05	0.0042189	51.145
TPAQHAL	8.2489e-05	0.0042189	51.145
PPEQIAP	8.2489e-05	0.0042189	51.145
PFEIGAA	8.2489e-05	0.0042189	51.145
GEIEGGW	8.2489e-05	0.0042189	51.145
DKSKLGPS	8.2489e-05	0.0042189	51.145
TDTLSGL	8.2489e-05	0.0042189	51.145
GGADAGK	8.2489e-05	0.0042189	51.145
GREVAH	8.2489e-05	0.0042189	51.145
AGNEKSL	8.2489e-05	0.0042189	51.145
LVQGMRE	8.2489e-05	0.0042189	51.145
AGTNGQS	8.2489e-05	0.0042189	51.145
TKQDAAH	8.2489e-05	0.0042189	51.145
GDIAGLR	8.2489e-05	0.0042189	51.145
QSSSANG	8.2489e-05	0.0042189	51.145
CEGPEHQ	8.2489e-05	0.0042189	51.145
ATSLDPG	8.2489e-05	0.0042189	51.145
EGAFNHV	8.2489e-05	0.0042189	51.145
SEGCRTC	8.2489e-05	0.0042189	51.145
GETACPR	8.2489e-05	0.0042189	51.145
NLRMDTG	8.2489e-05	0.0042189	51.145
SLCGESE	8.2489e-05	0.0042189	51.145
VVSPSEM	8.2489e-05	0.0042189	51.145
VTERDCG	8.2489e-05	0.0042189	51.145
EGSCDKG	8.2489e-05	0.0042189	51.145
RGGDGSG	8.2489e-05	0.0042189	51.145
AQDARHF	8.2489e-05	0.0042189	51.145
RQGNDSL	8.2489e-05	0.0042189	51.145
GLGSLPQ	8.2489e-05	0.0042189	51.145
HVKCGSD	8.2489e-05	0.0042189	51.145
VHEFGQE	8.2489e-05	0.0042189	51.145
NARTEAG	8.2489e-05	0.0042189	51.145
IGLTTTH	8.2489e-05	0.0042189	51.145
QASPIGL	8.2489e-05	0.0042189	51.145
SGGGRQE	8.2489e-05	0.0042189	51.145
HMAGEGK	8.2489e-05	0.0042189	51.145
RDATARA	8.2489e-05	0.0042189	51.145
SLVTDMP	8.2489e-05	0.0042189	51.145
LGNGQDC	8.2489e-05	0.0042189	51.145
EPLRAQK	8.2489e-05	0.0042189	51.145
GAESRST	8.2489e-05	0.0042189	51.145
GGKVDGL	8.2489e-05	0.0042189	51.145
RSTTQGT	8.2489e-05	0.0042189	51.145
RDPPHTL	8.2489e-05	0.0042189	51.145
GTAMGVR	8.2489e-05	0.0042189	51.145
AREGTSN	8.2489e-05	0.0042189	51.145
GGTGAGA	8.2489e-05	0.0042189	51.145
VLDQRVA	8.2489e-05	0.0042189	51.145
DGVAG	8.2489e-05	0.0042189	51.145
VQSTSVP	8.2489e-05	0.0042189	51.145
NNRWEAC	8.2489e-05	0.0042189	51.145
LTEAKLA	8.2489e-05	0.0042189	51.145
VQRKGVE	8.2489e-05	0.0042189	51.145
SNLMDGR	8.2489e-05	0.0042189	51.145
WVEQDAD	8.2489e-05	0.0042189	51.145
LALGADS	8.2489e-05	0.0042189	51.145
TLTCGGG	8.2489e-05	0.0042189	51.145
VTKPVMA	8.2489e-05	0.0042189	51.145
ASERCSG	8.2489e-05	0.0042189	51.145
VPQNSCT	8.2489e-05	0.0042189	51.145
FVPGKGE	8.2489e-05	0.0042189	51.145
GPGGACP	8.2489e-05	0.0042189	51.145
AGSSSWN	8.2489e-05	0.0042189	51.145
QASESDG	8.2489e-05	0.0042189	51.145
EGKLKPN	8.2489e-05	0.0042189	51.145
DTNARLG	8.2489e-05	0.0042189	51.145
EDCPLHN	8.2489e-05	0.0042189	51.145
ITSCADT	8.2489e-05	0.0042189	51.145
TAGRPAP	8.2489e-05	0.0042189	51.145
PNHVSKE	8.2489e-05	0.0042189	51.145
CVTGELN	8.2489e-05	0.0042189	51.145
VSQGCAA	8.2489e-05	0.0042189	51.145
GLTKDDL	9.6238e-05	0.0042189	43.8382
ELSCDNG	9.6238e-05	0.0042189	43.8382
YTEGLTS	9.6238e-05	0.0042189	43.8382
GPCMETV	9.6238e-05	0.0042189	43.8382
DVRSALG	9.6238e-05	0.0042189	43.8382
LDQCVPA	9.6238e-05	0.0042189	43.8382
TAEDRVQ	9.6238e-05	0.0042189	43.8382
EGHDKGL	9.6238e-05	0.0042189	43.8382
EDPIRDR	9.6238e-05	0.0042189	43.8382
ALDLCPE	9.6238e-05	0.0042189	43.8382
PCPVGEG	9.6238e-05	0.0042189	43.8382
TATTRLE	9.6238e-05	0.0042189	43.8382
ESGLGAK	9.6238e-05	0.0042189	43.8382
RDSSPCL	9.6238e-05	0.0042189	43.8382
GSTQGQL	9.6238e-05	0.0042189	43.8382
GGAKNGE	9.6238e-05	0.0042189	43.8382
ASMHPNM	9.6238e-05	0.0042189	43.8382
LAVMPNG	9.6238e-05	0.0042189	43.8382
DGHIPCA	9.6238e-05	0.0042189	43.8382
LNTSARE	9.6238e-05	0.0042189	43.8382
SAGFGVQ	9.6238e-05	0.0042189	43.8382
EEKRPQF	9.6238e-05	0.0042189	43.8382
ETTSVHV	9.6238e-05	0.0042189	43.8382
VASSCQG	9.6238e-05	0.0042189	43.8382
VGPKDTW	9.6238e-05	0.0042189	43.8382
DACERDP	9.6238e-05	0.0042189	43.8382
VSNMVNS	9.6238e-05	0.0042189	43.8382
QKFGGDG	9.6238e-05	0.0042189	43.8382
VVARSTE	9.6238e-05	0.0042189	43.8382
PSSTAER	9.6238e-05	0.0042189	43.8382
VTTSKDP	9.6238e-05	0.0042189	43.8382
SESRNCV	9.6238e-05	0.0042189	43.8382
ELRLGVE	9.6238e-05	0.0042189	43.8382
SSQRQSQ	9.6238e-05	0.0042189	43.8382
CTSPETA	9.6238e-05	0.0042189	43.8382
GHLSDCN	9.6238e-05	0.0042189	43.8382
GGLPRAE	9.6238e-05	0.0042189	43.8382
VDGAGVY	9.6238e-05	0.0042189	43.8382
PNAICTN	9.6238e-05	0.0042189	43.8382
DIRCEGT	9.6238e-05	0.0042189	43.8382
ELPCNTR	9.6238e-05	0.0042189	43.8382
TSTVSRD	9.6238e-05	0.0042189	43.8382
TASPTCQ	9.6238e-05	0.0042189	43.8382
SARGADC	9.6238e-05	0.0042189	43.8382
DRQEDGG	9.6238e-05	0.0042189	43.8382
LEVSRDS	9.6238e-05	0.0042189	43.8382
QSDCMLG	9.6238e-05	0.0042189	43.8382
REEKDSR	9.6238e-05	0.0042189	43.8382
NESVVVD	9.6238e-05	0.0042189	43.8382
GSMDRKE	9.6238e-05	0.0042189	43.8382
EGQYGIS	9.6238e-05	0.0042189	43.8382
IDCQRHM	9.6238e-05	0.0042189	43.8382
TSEFSCG	9.6238e-05	0.0042189	43.8382
LPTMAKE	9.6238e-05	0.0042189	43.8382
AERTSIG	9.6238e-05	0.0042189	43.8382
QTHGPGE	9.6238e-05	0.0042189	43.8382
GGVECRG	9.6238e-05	0.0042189	43.8382
ETLRGVG	9.6238e-05	0.0042189	43.8382
CEKAATS	9.6238e-05	0.0042189	43.8382
RNNSEGS	9.6238e-05	0.0042189	43.8382
GITSDRH	9.6238e-05	0.0042189	43.8382
GLNICSA	9.6238e-05	0.0042189	43.8382
ADRRTLD	9.6238e-05	0.0042189	43.8382
RDGVNGS	9.6238e-05	0.0042189	43.8382
SQAAMVN	9.6238e-05	0.0042189	43.8382
KTAYESR	9.6238e-05	0.0042189	43.8382
KDAFLTH	0.00010999	0.0042189	38.3571
ADNSRSS	0.00010999	0.0042189	38.3571
RGMPAVE	0.00010999	0.0042189	38.3571
TLGKEGQ	0.00010999	0.0042189	38.3571
ESHRCSV	0.00010999	0.0042189	38.3571
RDPQQTP	0.00010999	0.0042189	38.3571
NDVEGVK	0.00010999	0.0042189	38.3571
LEEDLRM	0.00010999	0.0042189	38.3571
PAGEWGG	0.00010999	0.0042189	38.3571
VNPLGSA	0.00010999	0.0042189	38.3571
GPEQRHG	0.00010999	0.0042189	38.3571
ADHNFLE	0.00010999	0.0042189	38.3571
LESSSLM	0.00010999	0.0042189	38.3571
QKERASS	0.00010999	0.0042189	38.3571
QLIESDS	0.00010999	0.0042189	38.3571
SPTPLLD	0.00010999	0.0042189	38.3571
EGNQFGS	0.00010999	0.0042189	38.3571
AFTEECG	0.00010999	0.0042189	38.3571
DSTVPED	0.00010999	0.0042189	38.3571
CLDGRCA	0.00010999	0.0042189	38.3571
SVTPLSM	0.00010999	0.0042189	38.3571
VEPRCSG	0.00010999	0.0042189	38.3571
SGSVPGS	0.00010999	0.0042189	38.3571
SVGGTER	0.00010999	0.0042189	38.3571
GLVGEAG	0.00010999	0.0042189	38.3571
GMKNCET	0.00010999	0.0042189	38.3571
GEKGAAD	0.00010999	0.0042189	38.3571
RSSAVNE	0.00010999	0.0042189	38.3571
KADSLAA	0.00010999	0.0042189	38.3571
EDASENT	0.00010999	0.0042189	38.3571
VKSPCPD	0.00010999	0.0042189	38.3571
GLPKMQE	0.00010999	0.0042189	38.3571
ESCVSSG	0.00010999	0.0042189	38.3571
EKKSESC	0.00010999	0.0042189	38.3571
KSSCESV	0.00010999	0.0042189	38.3571
REGARSE	0.00010999	0.0042189	38.3571
HTGSGQG	0.00010999	0.0042189	38.3571
SAGVLGQ	0.00010999	0.0042189	38.3571
PWEGCCD	0.00010999	0.0042189	38.3571
GAACGGC	0.00010999	0.0042189	38.3571
STSVSGM	0.00010999	0.0042189	38.3571
SLATGRD	0.00010999	0.0042189	38.3571
MTALDRN	0.00010999	0.0042189	38.3571
GIAAREC	0.00010999	0.0042189	38.3571
GEPPESR	0.00010999	0.0042189	38.3571
VDSCRGD	0.00010999	0.0042189	38.3571
DTTMDGS	0.00010999	0.0042189	38.3571
PARSGVE	0.00010999	0.0042189	38.3571
DVSQARM	0.00012373	0.0042189	34.0976
VGECRGQ	0.00012373	0.0042189	34.0976
PLVEVDR	0.00012373	0.0042189	34.0976
LEDRRSG	0.00012373	0.0042189	34.0976
DGVAGRA	0.00012373	0.0042189	34.0976
KVECYAG	0.00012373	0.0042189	34.0976
LTPGWPS	0.00012373	0.0042189	34.0976
MEGLPSN	0.00012373	0.0042189	34.0976
TTAGVGP	0.00012373	0.0042189	34.0976
ARDGCSE	0.00012373	0.0042189	34.0976
ESLRCTT	0.00012373	0.0042189	34.0976
TDKGSGN	0.00012373	0.0042189	34.0976
PAARDRS	0.00012373	0.0042189	34.0976
ECKEPRM	0.00012373	0.0042189	34.0976
KECGSDL	0.00012373	0.0042189	34.0976
LQEANRS	0.00012373	0.0042189	34.0976
LGKLDDS	0.00012373	0.0042189	34.0976
KSSAPES	0.00012373	0.0042189	34.0976
AVTIEER	0.00012373	0.0042189	34.0976
GRDSSAS	0.00012373	0.0042189	34.0976
DLGKYGS	0.00012373	0.0042189	34.0976
GSSAGRD	0.00012373	0.0042189	34.0976
TSAGTGA	0.00012373	0.0042189	34.0976
SDGMKSW	0.00012373	0.0042189	34.0976
RDGSGVG	0.00012373	0.0042189	34.0976
ATVKAAS	0.00012373	0.0042189	34.0976
SGRYDGT	0.00012373	0.0042189	34.0976
CLDTGTC	0.00012373	0.0042189	34.0976
VSKRDTS	0.00012373	0.0042189	34.0976
PVDSVCN	0.00012373	0.0042189	34.0976
PQHLLQE	0.00012373	0.0042189	34.0976
SNTFECR	0.00012373	0.0042189	34.0976
VDHLPSA	0.00012373	0.0042189	34.0976
VGVPVGV	0.00012373	0.0042189	34.0976
QVCSVNT	0.00012373	0.0042189	34.0976
DVLGPER	0.00012373	0.0042189	34.0976
QATFHST	0.00012373	0.0042189	34.0976
IGSSVSG	0.00012373	0.0042189	34.0976
SEAVTQG	0.00012373	0.0042189	34.0976
DGGVGAG	0.00012373	0.0042189	34.0976
PTGHNLA	0.00012373	0.0042189	34.0976
LSALGQP	0.00012373	0.0042189	34.0976
PPGNSLS	0.00012373	0.0042189	34.0976
GITLDRG	0.00012373	0.0042189	34.0976
ERSPTEC	0.00012373	0.0042189	34.0976
KDVHRND	0.00012373	0.0042189	34.0976
ELSCHST	0.00012373	0.0042189	34.0976
ADRQSSG	0.00012373	0.0042189	34.0976
WTERPGE	0.00012373	0.0042189	34.0976
VNMRYSD	0.00012373	0.0042189	34.0976
VREDRAG	0.00012373	0.0042189	34.0976
PTSTVTC	0.00012373	0.0042189	34.0976
LLVNGAD	0.00013748	0.0042189	30.6874
MSANVMQ	0.00013748	0.0042189	30.6874
REPVSST	0.00013748	0.0042189	30.6874
DRNHYAA	0.00013748	0.0042189	30.6874
SPVSKDD	0.00013748	0.0042189	30.6874
PELDAQY	0.00013748	0.0042189	30.6874
DVSHPAR	0.00013748	0.0042189	30.6874
SALSLSN	0.00013748	0.0042189	30.6874
HMTQHME	0.00013748	0.0042189	30.6874
SRGGEVS	0.00013748	0.0042189	30.6874
ELCARDG	0.00013748	0.0042189	30.6874
AARSESN	0.00013748	0.0042189	30.6874
SPMSCTA	0.00013748	0.0042189	30.6874
TRVEAAG	0.00013748	0.0042189	30.6874
VLSMNDG	0.00013748	0.0042189	30.6874
GDRLHSN	0.00013748	0.0042189	30.6874
KAECSLG	0.00013748	0.0042189	30.6874
PSCDGPR	0.00013748	0.0042189	30.6874
KVEGHSS	0.00013748	0.0042189	30.6874
SATSCCT	0.00013748	0.0042189	30.6874
NSPYSEG	0.00013748	0.0042189	30.6874
KEMGCGP	0.00013748	0.0042189	30.6874
EYGEDGL	0.00013748	0.0042189	30.6874
DVPDTRL	0.00013748	0.0042189	30.6874
CREPSEC	0.00013748	0.0042189	30.6874
NMTGESR	0.00013748	0.0042189	30.6874
DNVGAFR	0.00013748	0.0042189	30.6874
SREAGAF	0.00013748	0.0042189	30.6874
PMEPNMR	0.00013748	0.0042189	30.6874
TASPKSD	0.00013748	0.0042189	30.6874
VPPSYEV	0.00013748	0.0042189	30.6874
GQGERGG	0.00013748	0.0042189	30.6874
TINREDM	0.00013748	0.0042189	30.6874
EISKDWP	0.00013748	0.0042189	30.6874
SSQPTCP	0.00013748	0.0042189	30.6874
PSSVYSA	0.00013748	0.0042189	30.6874
VMERTTG	0.00013748	0.0042189	30.6874
GLGDCSP	0.00013748	0.0042189	30.6874
VATAWEV	0.00013748	0.0042189	30.6874
HDTVEVG	0.00013748	0.0042189	30.6874
SLQPGQS	0.00013748	0.0042189	30.6874
HSGCMGA	0.00013748	0.0042189	30.6874
LGDGSGS	0.00013748	0.0042189	30.6874
KEALVEP	0.00013748	0.0042189	30.6874
VRALETQ	0.00013748	0.0042189	30.6874
GEIQLDQ	0.00013748	0.0042189	30.6874
SLGVRET	0.00013748	0.0042189	30.6874
AGRQEEP	0.00015123	0.0042189	27.8972
SSLPKPV	0.00015123	0.0042189	27.8972
GNPKCDT	0.00015123	0.0042189	27.8972
TSLCTGQ	0.00015123	0.0042189	27.8972
EERRVEG	0.00015123	0.0042189	27.8972
SSTSCAQ	0.00015123	0.0042189	27.8972
DSSNCNV	0.00015123	0.0042189	27.8972
LEEGAGM	0.00015123	0.0042189	27.8972
SLSATVG	0.00015123	0.0042189	27.8972
TARVAFE	0.00015123	0.0042189	27.8972
GHAGRSD	0.00015123	0.0042189	27.8972
LTRCDVG	0.00015123	0.0042189	27.8972
MGISNQG	0.00015123	0.0042189	27.8972
TSQHGAG	0.00015123	0.0042189	27.8972
[truncated: 11,890 more rows]
