# Supplementary material for: In vivo site-specific engineering to reprogram T cells
Source: Nature. 2026 Mar 18;652(8110):712–21. doi: 10.1038/s41586-026-10235-x (PMC13083257; doi:10.1038/s41586-026-10235-x)
Supplement: Supplementary file 4 — Data from AAV evolution. [file 41586_2026_10235_MOESM4_ESM.xlsx]

## Sheet: AAV6-Donor 1
id	num	neg|score	neg|p-value	neg|fdr	neg|rank	neg|goodsgrna	neg|lfc	pos|score	pos|p-value	pos|fdr	pos|rank	pos|goodsgrna	pos|lfc
RPP21	4	5.8087e-08	2.5898e-07	0.00495	1	3	-0.80927	0.67364	0.70897	0.999975	13454	1	-0.80927
ALDOA	4	4.2918e-06	1.1654e-05	0.080858	2	4	-0.70463	0.99996	0.99996	0.999975	19113	0	-0.70463
CD3D	4	4.3942e-06	1.269e-05	0.080858	3	4	-1.0383	0.99992	0.99992	0.999975	19111	0	-1.0383
RPS5	4	1.7952e-05	6.2933e-05	0.224187	4	3	-0.68362	0.92023	0.92003	0.999975	17492	0	-0.68362
LCP2	4	1.864e-05	6.6041e-05	0.224187	5	4	-1.0103	0.99823	0.99824	0.999975	19061	0	-1.0103
TRMT112	4	2.193e-05	7.8472e-05	0.224187	6	3	-1.0884	0.92024	0.92004	0.999975	17493	0	-1.0884
NMT1	4	2.2837e-05	8.2098e-05	0.224187	7	4	-1.0434	0.99998	0.99998	0.999975	19115	0	-1.0434
OTUD5	4	3.0483e-05	0.00010696	0.255569	8	4	-0.61655	0.99997	0.99997	0.999975	19114	0	-0.61655
SLC46A3	4	4.2538e-05	0.00015772	0.334983	9	4	-0.55369	0.99996	0.99995	0.999975	19112	0	-0.55369
PUM1	4	5.2008e-05	0.00019087	0.346085	10	3	-0.86688	0.57496	0.65435	0.999975	12416	1	-0.86688
ZC3H13	4	5.4675e-05	0.00019916	0.346085	11	3	-0.69665	0.97451	0.97445	0.999975	18532	0	-0.69665
ENPP2	4	7.2601e-05	0.00027064	0.405631	12	3	-1.1012	0.96161	0.96151	0.999975	18276	0	-1.1012
NANS	4	7.8717e-05	0.0003012	0.405631	13	3	-0.56251	0.77772	0.78239	0.999975	14889	1	-0.56251
ARPC4	4	8.4119e-05	0.00032244	0.405631	14	4	-0.57394	0.99992	0.99992	0.999975	19110	0	-0.57394
KRTAP10-10	4	8.7939e-05	0.00033228	0.405631	15	3	-0.94412	0.86128	0.8608	0.999975	16395	0	-0.94412
SCAP	4	8.9718e-05	0.00033953	0.405631	16	2	-0.38709	0.80669	0.80741	0.999975	15364	1	-0.38709
CHORDC1	4	9.6503e-05	0.0003675	0.413221	17	2	-0.81443	0.96331	0.96324	0.999975	18304	0	-0.81443
AHCTF1	4	0.00010198	0.00038925	0.413366	18	4	-0.54482	0.9999	0.9999	0.999975	19109	0	-0.54482
EIF6	4	0.00012113	0.00047109	0.473945	19	2	-1.1682	0.33729	0.48168	0.999975	9160	2	-1.1682
SLC35B2	4	0.00013119	0.00050891	0.486386	20	3	-0.78965	0.47817	0.60969	0.999975	11540	1	-0.78965
VAV1	4	0.00015642	0.00060421	0.534059	21	3	-0.78974	0.6383	0.68817	0.999975	13063	1	-0.78974
ANO1	4	0.00016206	0.0006213	0.534059	22	3	-0.82617	0.5408	0.63762	0.999975	12098	1	-0.82617
PLA2G15	4	0.00017025	0.00065031	0.534059	23	4	-0.6185	0.99983	0.99983	0.999975	19108	0	-0.6185
OR4F15	4	0.00018042	0.00068501	0.534059	24	3	-0.8337	0.10199	0.21865	0.983869	4235	1	-0.8337
KCNJ11	4	0.00018367	0.00069848	0.534059	25	3	-0.6225	0.96834	0.96828	0.999975	18400	0	-0.6225
HECTD3	4	0.00020698	0.00078291	0.562412	26	3	-0.68434	0.47943	0.61023	0.999975	11550	1	-0.68434
COCH	4	0.00021789	0.0008171	0.562412	27	4	-0.71194	0.99144	0.99149	0.999975	18905	0	-0.71194
KCNJ18	4	0.00021989	0.00082383	0.562412	28	3	-0.61773	0.82442	0.82396	0.999975	15708	1	-0.61773
ZAP70	4	0.00023614	0.00088547	0.583646	29	2	-0.23711	0.39705	0.54298	0.999975	10281	1	-0.23711
LUC7L3	4	0.00025544	0.00094763	0.601598	30	4	-0.68427	0.98654	0.98654	0.999975	18788	0	-0.68427
SSBP3	4	0.00027515	0.0010243	0.601598	31	2	-0.33103	0.055378	0.13212	0.983731	2554	2	-0.33103
SULT1C4	4	0.00028284	0.0010486	0.601598	32	4	-0.64307	0.99972	0.99972	0.999975	19107	0	-0.64307
HAPLN2	4	0.00028682	0.0010626	0.601598	33	3	-0.59665	0.6289	0.68301	0.999975	12956	1	-0.59665
PXT1	4	0.00033164	0.001219	0.601598	34	2	-0.38774	0.57161	0.65267	0.999975	12382	1	-0.38774
NOL11	4	0.0003356	0.0012367	0.601598	35	3	-0.66722	0.50264	0.62027	0.999975	11746	1	-0.66722
SEC61B	4	0.00034107	0.0012522	0.601598	36	2	-0.025547	0.20767	0.34981	0.9922	6725	2	-0.025547
FAM150A	4	0.00034569	0.0012708	0.601598	37	2	-0.44482	0.88439	0.88398	0.999975	16803	0	-0.44482
ZNF507	4	0.00034925	0.0012859	0.601598	38	2	-0.46275	0.91408	0.91387	0.999975	17363	0	-0.46275
PTPMT1	4	0.00036366	0.0013434	0.601598	39	3	-0.88786	0.78662	0.78981	0.999975	15038	1	-0.88786
ADORA3	4	0.00036377	0.0013444	0.601598	40	3	-0.77376	0.75076	0.76134	0.999975	14507	1	-0.77376
ZNF781	4	0.00037062	0.0013718	0.601598	41	4	-0.57392	0.99963	0.99964	0.999975	19106	0	-0.57392
SUPT20H	4	0.00037381	0.0013796	0.601598	42	3	-0.51731	0.53433	0.63459	0.999975	12045	1	-0.51731
ST3GAL4	4	0.00037589	0.0013848	0.601598	43	2	-0.5008	0.70458	0.72857	0.999975	13827	1	-0.5008
ALG13	4	0.00038715	0.0014205	0.60341	44	4	-0.88181	0.99961	0.99962	0.999975	19105	0	-0.88181
SARS	4	0.00041766	0.0015278	0.634847	45	3	-0.80481	0.93005	0.92984	0.999975	17668	0	-0.80481
KAT7	3	0.00045257	0.0013402	0.601598	46	3	-0.31973	0.9916	0.99173	0.999975	18912	0	-0.31973
GALNT4	4	0.00048669	0.0017898	0.675376	47	4	-0.57118	0.99887	0.99886	0.999975	19080	0	-0.57118
UTS2	4	0.00049841	0.0018344	0.675376	48	4	-0.8167	0.9995	0.99952	0.999975	19104	0	-0.8167
DDX54	4	0.00049846	0.0018344	0.675376	49	1	0.0059141	0.82775	0.82716	0.999975	15755	1	0.0059141
TRIM28	4	0.0005006	0.0018396	0.675376	50	4	-0.8215	0.99594	0.99597	0.999975	19004	0	-0.8215
RABL3	4	0.00050298	0.0018499	0.675376	51	4	-0.57936	0.9995	0.99951	0.999975	19103	0	-0.57936
STAT3	4	0.00050916	0.0018686	0.675376	52	4	-1.2199	0.9888	0.98885	0.999975	18841	0	-1.2199
GNB2L1	4	0.00051431	0.0018929	0.675376	53	3	-0.85547	0.92872	0.92852	0.999975	17644	0	-0.85547
CSRP3	4	0.00051924	0.0019079	0.675376	54	2	-0.29202	0.86516	0.86474	0.999975	16474	0	-0.29202
TMED10	4	0.00055092	0.0020131	0.69964	55	2	-0.16809	0.9799	0.97996	0.999975	18640	0	-0.16809
ARHGAP20	4	0.00062813	0.0023032	0.718401	56	4	-0.38779	0.99937	0.99938	0.999975	19102	0	-0.38779
ZNF836	4	0.00063643	0.0023316	0.718401	57	3	-0.82007	0.66062	0.7011	0.999975	13312	1	-0.82007
PRMT5	4	0.00064909	0.0023803	0.718401	58	4	-0.53898	0.99684	0.99684	0.999975	19024	0	-0.53898
RPL9	4	0.00065039	0.0023829	0.718401	59	4	-0.69321	0.99935	0.99936	0.999975	19101	0	-0.69321
HOXB3	4	0.00065583	0.0024047	0.718401	60	2	-0.11642	0.18381	0.32547	0.989412	6274	1	-0.11642
ZNF648	4	0.00065758	0.0024119	0.718401	61	4	-0.85018	0.99934	0.99935	0.999975	19100	0	-0.85018
ARHGAP33	4	0.00065876	0.0024161	0.718401	62	4	-1.0174	0.99934	0.99935	0.999975	19099	0	-1.0174
ARID5B	4	0.00066559	0.002443	0.718401	63	4	-0.66879	0.99933	0.99934	0.999975	19098	0	-0.66879
PIK3C3	4	0.00067678	0.0024824	0.718401	64	3	-0.45882	0.26919	0.41232	0.994008	7906	1	-0.45882
L3MBTL3	4	0.00069534	0.0025544	0.718401	65	4	-0.9332	0.99901	0.999	0.999975	19086	0	-0.9332
ISLR	4	0.00070829	0.002601	0.718401	66	3	-0.42726	0.83026	0.82962	0.999975	15805	0	-0.42726
IGIP	4	0.00074574	0.00273	0.718401	67	4	-0.44979	0.99925	0.99925	0.999975	19097	0	-0.44979
ATPAF2	4	0.00075891	0.002775	0.718401	68	3	-0.50937	0.9671	0.96704	0.999975	18372	0	-0.50937
PSMB7	4	0.00076074	0.0027802	0.718401	69	1	0.14166	0.2976	0.44114	0.996607	8454	2	0.14166
TMUB2	4	0.00078133	0.0028569	0.718401	70	2	-0.51237	0.37997	0.52549	0.999975	9953	1	-0.51237
DRAM1	4	0.0007902	0.002891	0.718401	71	2	-0.3074	0.70132	0.7264	0.999975	13780	1	-0.3074
CT47A12	4	0.00080372	0.0029408	0.718401	72	4	-1.2486	0.9992	0.99919	0.999975	19096	0	-1.2486
ABCF1	4	0.0008105	0.002963	0.718401	73	4	-0.38609	0.99919	0.99918	0.999975	19095	0	-0.38609
TTI2	4	0.00081169	0.0029672	0.718401	74	2	-0.31467	0.15972	0.30078	0.987377	5803	2	-0.31467
HTR7	4	0.00082315	0.0030091	0.718401	75	3	-0.79519	0.40263	0.54876	0.999975	10385	1	-0.79519
RPS19BP1	4	0.00082357	0.0030117	0.718401	76	4	-0.63798	0.99918	0.99917	0.999975	19094	0	-0.63798
OR2D2	4	0.00084938	0.0031003	0.718401	77	4	-0.5905	0.99915	0.99914	0.999975	19093	0	-0.5905
NNAT	4	0.00085147	0.0031055	0.718401	78	4	-0.56076	0.99915	0.99914	0.999975	19092	0	-0.56076
OPRK1	4	0.00085875	0.0031345	0.718401	79	3	-0.5302	0.79794	0.79961	0.999975	15209	1	-0.5302
RNF13	4	0.00085908	0.0031376	0.718401	80	4	-0.59008	0.99914	0.99913	0.999975	19091	0	-0.59008
OTOL1	4	0.00085985	0.0031392	0.718401	81	3	-0.54998	0.8946	0.89427	0.999975	16991	0	-0.54998
ACTR2	4	0.00086563	0.0031609	0.718401	82	2	-0.11156	0.77892	0.78337	0.999975	14906	1	-0.11156
SCGB1D2	4	0.00086666	0.0031645	0.718401	83	3	-0.5734	0.7152	0.7357	0.999975	13979	1	-0.5734
MYO3B	4	0.00089535	0.0032686	0.718401	84	3	-0.56852	0.83049	0.82985	0.999975	15811	0	-0.56852
LRP2	4	0.0009009	0.0032888	0.718401	85	4	-0.62523	0.9991	0.99909	0.999975	19090	0	-0.62523
APPBP2	4	0.00090802	0.0033111	0.718401	86	4	-0.46198	0.99909	0.99908	0.999975	19089	0	-0.46198
C21orf2	4	0.00090834	0.0033116	0.718401	87	3	-0.78446	0.67184	0.70789	0.999975	13433	1	-0.78446
OLFML2A	4	0.00091808	0.003352	0.718401	88	2	-0.14494	0.92842	0.92822	0.999975	17640	0	-0.14494
KIAA2022	4	0.00093816	0.0034261	0.718401	89	3	-0.53386	0.73659	0.7508	0.999975	14283	1	-0.53386
TBX21	4	0.00094721	0.0034546	0.718401	90	4	-0.59787	0.99905	0.99904	0.999975	19088	0	-0.59787
BRAF	4	0.00096317	0.0035064	0.718401	91	4	-0.54317	0.99904	0.99903	0.999975	19087	0	-0.54317
SEPP1	4	0.00096979	0.0035292	0.718401	92	3	-0.68861	0.98434	0.98434	0.999975	18742	0	-0.68861
GPR6	4	0.00097052	0.0035313	0.718401	93	1	-0.13362	0.95866	0.95861	0.999975	18227	0	-0.13362
TIMM13	4	0.00097157	0.0035328	0.718401	94	3	-0.58508	0.95842	0.95836	0.999975	18221	0	-0.58508
RPL8	4	0.0010045	0.0036499	0.722924	95	3	-1.3417	0.97189	0.97186	0.999975	18471	0	-1.3417
CTPS2	4	0.0010134	0.0036768	0.722924	96	3	-0.83763	0.91373	0.91351	0.999975	17357	0	-0.83763
BMP3	4	0.0010162	0.0036866	0.722924	97	4	-0.49128	0.99898	0.99897	0.999975	19085	0	-0.49128
CHD4	4	0.001023	0.0037063	0.722924	98	3	-0.5217	0.10286	0.22014	0.983869	4264	1	-0.5217
FBXO39	4	0.0010738	0.0038949	0.724066	99	4	-0.58561	0.99893	0.99891	0.999975	19084	0	-0.58561
SKIV2L	4	0.001087	0.0039446	0.724066	100	4	-0.9875	0.9985	0.99851	0.999975	19073	0	-0.9875
ARL11	4	0.0010942	0.0039648	0.724066	101	4	-0.88698	0.99891	0.99889	0.999975	19083	0	-0.88698
HSPA4	4	0.0010985	0.0039928	0.724066	102	4	-0.40154	0.9989	0.99889	0.999975	19082	0	-0.40154
TSPAN32	4	0.0011174	0.0040549	0.724066	103	4	-0.41391	0.99888	0.99887	0.999975	19081	0	-0.41391
C6orf1	4	0.0011267	0.0040896	0.724066	104	3	-0.45992	0.58246	0.65815	0.999975	12486	1	-0.45992
CEP164	4	0.0011278	0.0040933	0.724066	105	2	-0.12707	0.87318	0.87277	0.999975	16607	0	-0.12707
HECTD4	4	0.0011295	0.0040958	0.724066	106	3	-0.64202	0.94869	0.94865	0.999975	18031	0	-0.64202
ST6GAL1	4	0.0011316	0.0040995	0.724066	107	2	-0.54479	0.73209	0.74763	0.999975	14217	1	-0.54479
DKK2	4	0.0011444	0.004143	0.724066	108	2	-0.053605	0.0088231	0.029866	0.92674	607	2	-0.053605
NOL10	4	0.0011464	0.0041487	0.724066	109	4	-0.60213	0.99885	0.99884	0.999975	19079	0	-0.60213
S100PBP	4	0.0011537	0.0041782	0.724066	110	3	-1.04	0.60872	0.67191	0.999975	12748	1	-1.04
UBE2N	4	0.0011597	0.0042046	0.724066	111	3	-0.93841	0.96587	0.96582	0.999975	18349	0	-0.93841
COL8A2	4	0.0011766	0.0042657	0.728032	112	3	-0.82513	0.86211	0.86169	0.999975	16414	0	-0.82513
KRTAP9-3	4	0.0012049	0.0043636	0.737624	113	3	-0.84498	0.95644	0.95637	0.999975	18179	0	-0.84498
ITK	4	0.0012207	0.0044248	0.737624	114	4	-0.48519	0.99878	0.99877	0.999975	19078	0	-0.48519
FAM135A	4	0.0012327	0.004474	0.737624	115	3	-0.23957	0.54025	0.63738	0.999975	12091	1	-0.23957
C19orf70	4	0.0012371	0.0044895	0.737624	116	4	-1.1776	0.99876	0.99876	0.999975	19077	0	-1.1776
RTBDN	4	0.0012428	0.0045149	0.737624	117	3	-0.73269	0.12282	0.25513	0.987377	4913	1	-0.73269
DCAF7	4	0.0012851	0.0046604	0.750686	118	1	-0.056074	0.36115	0.50617	0.999975	9582	1	-0.056074
ZBTB45	4	0.0012893	0.0046734	0.750686	119	3	-0.99437	0.97548	0.97542	0.999975	18552	0	-0.99437
LGALS8	4	0.0013275	0.0048122	0.753861	120	3	-0.66643	0.57409	0.6539	0.999975	12403	1	-0.66643
VMA21	4	0.0013376	0.0048428	0.753861	121	3	-0.65514	0.78948	0.79221	0.999975	15082	1	-0.65514
OTX2	4	0.0013388	0.0048469	0.753861	122	3	-0.55111	0.96854	0.96848	0.999975	18405	0	-0.55111
ZDHHC4	4	0.0013479	0.004878	0.753861	123	4	-0.38412	0.99865	0.99866	0.999975	19076	0	-0.38412
SPATA31E1	4	0.0013557	0.004908	0.753861	124	4	-0.66493	0.99864	0.99865	0.999975	19075	0	-0.66493
ZNF197	4	0.0013605	0.0049298	0.753861	125	2	-0.094655	0.045443	0.11272	0.982731	2188	2	-0.094655
RBM12	4	0.00139	0.0050248	0.762298	126	2	-0.17349	0.49088	0.6152	0.999975	11635	1	-0.17349
TMEM56	4	0.0014212	0.0051313	0.772316	127	3	-0.526	0.92767	0.92745	0.999975	17618	0	-0.526
ILF2	4	0.0014424	0.0052188	0.779355	128	3	-0.47207	0.41755	0.56404	0.999975	10672	1	-0.47207
REXO1	4	0.0014625	0.0052841	0.781636	129	4	-0.46071	0.99854	0.99855	0.999975	19074	0	-0.46071
SORT1	4	0.0014743	0.0053312	0.781636	130	4	-0.59112	0.9985	0.99851	0.999975	19072	0	-0.59112
ACD	4	0.0014948	0.0054058	0.781636	131	2	-0.061371	0.57325	0.6535	0.999975	12395	1	-0.061371
LRRC46	4	0.0015157	0.0054861	0.781636	132	4	-0.61973	0.99848	0.9985	0.999975	19071	0	-0.61973
ANKH	4	0.0015235	0.005514	0.781636	133	4	-0.49953	0.99848	0.99849	0.999975	19070	0	-0.49953
MOB4	4	0.0015461	0.0055928	0.781636	134	4	-0.60797	0.99845	0.99847	0.999975	19069	0	-0.60797
TSPO2	4	0.0015473	0.005598	0.781636	135	2	-0.1266	0.78408	0.78768	0.999975	14994	1	-0.1266
CCDC182	4	0.0015479	0.0056021	0.781636	136	3	-0.61497	0.95163	0.95152	0.999975	18087	0	-0.61497
H2BFWT	4	0.0015771	0.0057036	0.786354	137	4	-0.66151	0.997	0.99699	0.999975	19026	0	-0.66151
CSNK2A3	4	0.0015997	0.005786	0.786354	138	2	-0.50367	0.093926	0.20418	0.983731	3959	1	-0.50367
PKMYT1	4	0.001604	0.0058026	0.786354	139	4	-0.57477	0.9984	0.99841	0.999975	19068	0	-0.57477
TAMM41	4	0.0016128	0.0058321	0.786354	140	4	-0.61586	0.99839	0.9984	0.999975	19067	0	-0.61586
DEFB4B	4	0.0016215	0.0058616	0.786354	141	4	-0.49115	0.99838	0.99839	0.999975	19066	0	-0.49115
EIF4A3	4	0.0016314	0.0059015	0.786354	142	3	-1.2491	0.95429	0.95418	0.999975	18137	0	-1.2491
NDUFA2	4	0.0016443	0.005945	0.786354	143	4	-0.75728	0.99836	0.99836	0.999975	19065	0	-0.75728
G6PC2	4	0.0016788	0.0060615	0.786354	144	2	-0.41905	0.32718	0.47134	0.999975	8977	1	-0.41905
MAP3K6	4	0.0017391	0.0062796	0.786354	145	4	-0.78042	0.99826	0.99828	0.999975	19064	0	-0.78042
RLTPR	4	0.0017471	0.0063091	0.786354	146	3	-0.61542	0.98431	0.98431	0.999975	18740	0	-0.61542
P2RY6	4	0.0017505	0.006321	0.786354	147	4	-0.50936	0.99825	0.99827	0.999975	19063	0	-0.50936
IARS2	4	0.0017523	0.0063252	0.786354	148	4	-0.51469	0.99825	0.99827	0.999975	19062	0	-0.51469
NDUFA12	4	0.0017569	0.0063407	0.786354	149	1	-0.01824	0.56986	0.65179	0.999975	12366	1	-0.01824
SPATA18	4	0.0017994	0.0064966	0.786354	150	3	-0.83058	0.82959	0.82895	0.999975	15793	1	-0.83058
MARS	4	0.0018093	0.0065277	0.786354	151	3	-0.86938	0.96475	0.96471	0.999975	18329	0	-0.86938
ST18	4	0.0018142	0.0065427	0.786354	152	4	-0.48691	0.99819	0.99821	0.999975	19060	0	-0.48691
HEATR3	4	0.0018265	0.0065862	0.786354	153	4	-0.44357	0.99817	0.9982	0.999975	19059	0	-0.44357
TRAPPC4	4	0.0018293	0.0065961	0.786354	154	4	-0.89543	0.99817	0.9982	0.999975	19058	0	-0.89543
SLC8B1	4	0.0018475	0.0066665	0.786354	155	2	-0.44263	0.39424	0.5401	0.999975	10228	1	-0.44263
PNLIPRP1	4	0.0018495	0.0066748	0.786354	156	3	-0.992	0.38618	0.53179	0.999975	10074	1	-0.992
UBR5	4	0.0018527	0.0066841	0.786354	157	3	-0.96481	0.64069	0.68957	0.999975	13091	1	-0.96481
WDR45	4	0.0018543	0.0066893	0.786354	158	3	-0.51262	0.934	0.93384	0.999975	17742	0	-0.51262
STK11	4	0.0018617	0.00671	0.786354	159	1	-0.043878	0.89096	0.89062	0.999975	16922	0	-0.043878
ARL3	4	0.0018654	0.006724	0.786354	160	3	-0.79381	0.84315	0.84247	0.999975	16060	0	-0.79381
SCN10A	4	0.0019019	0.0068509	0.786354	161	2	-0.49502	0.51159	0.62419	0.999975	11833	1	-0.49502
SMIM3	4	0.0019141	0.0069012	0.786354	162	3	-0.51238	0.8131	0.81329	0.999975	15489	1	-0.51238
MYO1G	4	0.0019325	0.0069649	0.786354	163	3	-0.67263	0.55874	0.64628	0.999975	12263	1	-0.67263
EFCAB13	3	0.001935	0.0054576	0.781636	164	2	-0.78281	0.68891	0.69144	0.999975	13627	1	-0.78281
USP54	4	0.0019595	0.0070597	0.786354	165	4	-0.69261	0.99525	0.99528	0.999975	18988	0	-0.69261
DGCR6L	4	0.0019614	0.0070659	0.786354	166	3	-0.68349	0.80854	0.80907	0.999975	15404	1	-0.68349
CST5	4	0.0019625	0.00707	0.786354	167	3	-0.46158	0.22894	0.37155	0.994008	7128	1	-0.46158
SETMAR	4	0.0019628	0.0070711	0.786354	168	4	-0.38995	0.99804	0.99805	0.999975	19057	0	-0.38995
VCY1B	4	0.0019656	0.0070856	0.786354	169	3	-0.65323	0.61729	0.67662	0.999975	12828	1	-0.65323
MBD1	4	0.0019665	0.0070882	0.786354	170	2	-0.30222	0.408	0.5542	0.999975	10498	1	-0.30222
PSMD2	4	0.0019792	0.0071311	0.786354	171	3	-0.59866	0.5206	0.62829	0.999975	11920	1	-0.59866
WDR77	4	0.0019809	0.0071389	0.786354	172	4	-0.61101	0.99802	0.99803	0.999975	19056	0	-0.61101
RPL41	4	0.0020011	0.0072099	0.786354	173	3	-0.62712	0.096069	0.20809	0.983788	4037	1	-0.62712
IQCF3	4	0.0020206	0.0072845	0.786354	174	3	-0.73042	0.070727	0.16142	0.983731	3088	1	-0.73042
KIF2A	4	0.0020213	0.0072886	0.786354	175	2	-0.62229	0.76448	0.77189	0.999975	14704	1	-0.62229
SLC6A4	4	0.0020382	0.0073389	0.786354	176	3	-0.38953	0.92602	0.92584	0.999975	17594	0	-0.38953
TM9SF2	4	0.0020448	0.0073575	0.786354	177	4	-0.50759	0.99796	0.99797	0.999975	19055	0	-0.50759
MIS12	4	0.0020467	0.0073637	0.786354	178	2	-0.13266	0.12263	0.25479	0.987377	4903	2	-0.13266
HMOX2	4	0.0020713	0.0074601	0.789973	179	2	-0.33235	0.27017	0.41332	0.994008	7923	1	-0.33235
MST1	4	0.0020788	0.0074803	0.789973	180	4	-0.87918	0.99792	0.99794	0.999975	19054	0	-0.87918
CIAO1	4	0.0021233	0.0076455	0.792209	181	4	-0.52408	0.99788	0.99789	0.999975	19053	0	-0.52408
MYBBP1A	4	0.0021326	0.0076786	0.792209	182	2	-0.42857	0.89768	0.89739	0.999975	17046	0	-0.42857
PBX1	4	0.00214	0.0077102	0.792209	183	4	-0.5857	0.99786	0.99788	0.999975	19052	0	-0.5857
PWP1	4	0.0021436	0.0077201	0.792209	184	4	-0.45263	0.99786	0.99788	0.999975	19051	0	-0.45263
MMP1	4	0.0021554	0.0077574	0.792209	185	4	-0.50162	0.99784	0.99786	0.999975	19050	0	-0.50162
MSRB3	4	0.0021761	0.0078289	0.792209	186	2	-0.033078	0.16636	0.30757	0.987377	5943	2	-0.033078
GNAI2	4	0.0021792	0.0078371	0.792209	187	2	-0.30254	0.36966	0.51489	0.999975	9760	2	-0.30254
DDX19A	4	0.002181	0.0078449	0.792209	188	4	-0.41472	0.99782	0.99783	0.999975	19049	0	-0.41472
PTGES3L-AARSD1	4	0.0021909	0.0078744	0.792209	189	2	-0.46063	0.76299	0.77074	0.999975	14684	1	-0.46063
THAP11	4	0.0022173	0.0079713	0.794055	190	3	-0.79133	0.94146	0.94138	0.999975	17886	0	-0.79133
NCK2	4	0.0022285	0.0080143	0.794055	191	1	-0.14793	0.98041	0.98045	0.999975	18650	0	-0.14793
USP29	4	0.0022694	0.0081474	0.794055	192	4	-0.38121	0.99773	0.99774	0.999975	19048	0	-0.38121
C1GALT1	4	0.0022903	0.0082158	0.794055	193	4	-0.44511	0.99771	0.99772	0.999975	19047	0	-0.44511
LRPPRC	4	0.0023007	0.0082588	0.794055	194	3	-0.88859	0.34377	0.4884	0.999975	9282	1	-0.88859
EFNB2	4	0.0023333	0.0083769	0.794055	195	1	0.42069	0.018111	0.056942	0.962274	1128	3	0.42069
FUOM	4	0.0023457	0.0084214	0.794055	196	4	-0.44051	0.99765	0.99766	0.999975	19046	0	-0.44051
KCNAB1	4	0.0023616	0.0084789	0.794055	197	3	-0.6514	0.52142	0.62869	0.999975	11931	1	-0.6514
NEUROD4	4	0.0023733	0.0085209	0.794055	198	3	-0.53959	0.88507	0.88465	0.999975	16818	0	-0.53959
YY1	4	0.0023793	0.0085473	0.794055	199	3	-0.86975	0.97371	0.97363	0.999975	18516	0	-0.86975
DLX3	4	0.0023811	0.008555	0.794055	200	4	-0.5415	0.99762	0.99762	0.999975	19045	0	-0.5415
PHF11	4	0.0023857	0.0085742	0.794055	201	1	0.091495	0.40295	0.54909	0.999975	10392	2	0.091495
IL13RA1	4	0.0023953	0.0086068	0.794055	202	4	-0.38293	0.9976	0.9976	0.999975	19044	0	-0.38293
ILK	4	0.0024016	0.0086224	0.794055	203	3	-0.69562	0.93839	0.93834	0.999975	17818	0	-0.69562
PADI6	4	0.0024381	0.0087477	0.794055	204	1	0.25446	0.068156	0.15651	0.983731	3006	3	0.25446
PNPO	4	0.0024398	0.008755	0.794055	205	3	-0.59724	0.71907	0.73838	0.999975	14035	1	-0.59724
RPL36A	4	0.00245	0.0087897	0.794055	206	4	-0.46017	0.99755	0.99755	0.999975	19043	0	-0.46017
CCNB1	4	0.0024562	0.0088187	0.794055	207	2	-0.28236	0.51428	0.6254	0.999975	11851	1	-0.28236
NOMO2	4	0.0024647	0.0088441	0.794055	208	4	-0.44717	0.99428	0.99433	0.999975	18970	0	-0.44717
LAMP5	4	0.002468	0.0088503	0.794055	209	3	-0.43035	0.81965	0.8194	0.999975	15612	1	-0.43035
ARHGEF16	3	0.0024723	0.0069032	0.786354	210	2	-1.2392	0.5136	0.5571	0.999975	11844	1	-1.2392
SUPT20HL2	4	0.0025019	0.0089554	0.794055	211	3	-0.59214	0.25387	0.39689	0.994008	7614	1	-0.59214
NUP54	4	0.002506	0.0089705	0.794055	212	4	-0.52063	0.99749	0.9975	0.999975	19042	0	-0.52063
DFFA	4	0.0025185	0.0090062	0.794055	213	3	-0.91412	0.66753	0.70527	0.999975	13384	1	-0.91412
PSD	4	0.0025248	0.0090248	0.794055	214	3	-0.45001	0.88029	0.8798	0.999975	16730	0	-0.45001
SMYD4	4	0.0025308	0.009045	0.794055	215	4	-0.60102	0.99747	0.99748	0.999975	19041	0	-0.60102
SHQ1	4	0.0025428	0.0090937	0.794055	216	3	-0.47834	0.97816	0.97821	0.999975	18607	0	-0.47834
PTPRCAP	4	0.0025595	0.0091404	0.794055	217	3	-0.49794	0.51692	0.62662	0.999975	11884	1	-0.49794
C11orf96	4	0.0025729	0.0091859	0.794055	218	3	-0.50253	0.66368	0.7029	0.999975	13344	1	-0.50253
FBXW8	4	0.0025929	0.0092496	0.794055	219	4	-0.54663	0.99741	0.99741	0.999975	19040	0	-0.54663
SLC38A4	4	0.0025947	0.0092574	0.794055	220	4	-0.79584	0.99741	0.99741	0.999975	19039	0	-0.79584
C3orf17	4	0.0025952	0.0092579	0.794055	221	3	-0.14793	0.15574	0.2967	0.987377	5716	1	-0.14793
CSRP2	4	0.0025954	0.0092579	0.794055	222	3	-0.86589	0.87161	0.87122	0.999975	16579	0	-0.86589
CEP19	4	0.0025971	0.0092636	0.794055	223	4	-0.44573	0.9974	0.99741	0.999975	19038	0	-0.44573
AGXT2	4	0.0026476	0.009434	0.800705	224	1	0.075195	0.35271	0.49756	0.999975	9438	2	0.075195
ARX	4	0.0026521	0.0094454	0.800705	225	3	-0.69811	0.31901	0.46296	0.999975	8827	1	-0.69811
PRDM10	4	0.0026635	0.0094796	0.800705	226	4	-0.58669	0.98679	0.9868	0.999975	18790	0	-0.58669
EWSR1	4	0.0026836	0.009549	0.800705	227	4	-0.38035	0.99732	0.99732	0.999975	19037	0	-0.38035
POLR1E	4	0.0026842	0.0095521	0.800705	228	3	-0.52561	0.7103	0.73239	0.999975	13911	1	-0.52561
NR0B1	4	0.0026945	0.0095925	0.800705	229	4	-0.90765	0.99467	0.99472	0.999975	18977	0	-0.90765
ELMO1	4	0.0027131	0.0096583	0.80269	230	4	-0.47433	0.99729	0.99729	0.999975	19036	0	-0.47433
ANKRD60	4	0.0027339	0.0097282	0.803252	231	3	-0.83476	0.93407	0.9339	0.999975	17743	0	-0.83476
TIMM23	4	0.0027523	0.0097961	0.803252	232	2	-0.098426	0.039827	0.10162	0.982731	1967	1	-0.098426
RFC2	4	0.0028047	0.0099883	0.803252	233	4	-0.41323	0.99158	0.99164	0.999975	18910	0	-0.41323
APIP	4	0.0028102	0.010008	0.803252	234	4	-0.56436	0.99719	0.9972	0.999975	19035	0	-0.56436
PKP4	4	0.0028243	0.010065	0.803252	235	4	-0.56716	0.99718	0.99718	0.999975	19034	0	-0.56716
VPS53	4	0.0028298	0.010082	0.803252	236	4	-0.63864	0.99717	0.99717	0.999975	19033	0	-0.63864
SNF8	4	0.0028317	0.010088	0.803252	237	2	-0.46537	0.75901	0.76759	0.999975	14633	1	-0.46537
KTI12	4	0.002833	0.010091	0.803252	238	4	-0.66532	0.99717	0.99717	0.999975	19032	0	-0.66532
PRDM13	4	0.0028448	0.010134	0.803252	239	3	-0.56511	0.89278	0.89243	0.999975	16952	0	-0.56511
PRELID1	4	0.0028483	0.010149	0.803252	240	3	-0.54743	0.76136	0.76944	0.999975	14665	1	-0.54743
SUB1	4	0.0028571	0.010175	0.803252	241	3	-0.42579	0.8519	0.85131	0.999975	16210	0	-0.42579
ALG8	4	0.0028934	0.010304	0.803252	242	4	-0.56697	0.99711	0.9971	0.999975	19031	0	-0.56697
MTRNR2L6	4	0.0029152	0.010391	0.803252	243	2	-0.67098	0.96385	0.96381	0.999975	18310	0	-0.67098
SLC2A5	4	0.002922	0.01042	0.803252	244	2	-0.42714	0.80951	0.80994	0.999975	15421	1	-0.42714
PHIP	4	0.002922	0.01042	0.803252	245	3	-0.95621	0.97298	0.97293	0.999975	18493	0	-0.95621
THOC1	4	0.0029283	0.01044	0.803252	246	4	-0.50985	0.99707	0.99707	0.999975	19030	0	-0.50985
NR4A3	4	0.0029488	0.010505	0.803252	247	4	-0.57621	0.99705	0.99705	0.999975	19029	0	-0.57621
ANKRD20A2	4	0.0029513	0.010513	0.803252	248	3	-0.5537	0.96972	0.96967	0.999975	18432	0	-0.5537
GTF3C5	4	0.0029534	0.010519	0.803252	249	4	-0.29059	0.99705	0.99704	0.999975	19028	0	-0.29059
FAM71B	4	0.0029618	0.010552	0.803252	250	2	-0.076552	0.15537	0.29633	0.987377	5705	2	-0.076552
DDB2	4	0.0029762	0.010601	0.803252	251	3	-0.59051	0.126	0.2606	0.987377	4999	1	-0.59051
DDX53	4	0.002983	0.010624	0.803252	252	3	-0.62075	0.86521	0.86479	0.999975	16475	0	-0.62075
WFDC3	4	0.0029858	0.010632	0.803252	253	4	-0.50687	0.99701	0.99701	0.999975	19027	0	-0.50687
UCKL1	4	0.0030142	0.010732	0.807652	254	1	0.66177	0.0009533	0.0034795	0.916528	67	3	0.66177
COX14	4	0.0030308	0.010793	0.807817	255	2	-0.28631	0.28805	0.43152	0.996034	8277	1	-0.28631
GPR152	4	0.0030477	0.010849	0.807817	256	3	-0.62414	0.97301	0.97295	0.999975	18495	0	-0.62414
LONP1	4	0.0030514	0.010861	0.807817	257	2	-0.38593	0.88315	0.88272	0.999975	16782	0	-0.38593
HNRNPD	4	0.0030907	0.010982	0.813666	258	4	-0.46917	0.99691	0.9969	0.999975	19025	0	-0.46917
FBXO48	4	0.0031241	0.011106	0.819194	259	3	-0.89601	0.93249	0.93225	0.999975	17711	0	-0.89601
COMTD1	4	0.00315	0.011187	0.819194	260	4	-0.62666	0.99642	0.99644	0.999975	19018	0	-0.62666
NEK3	4	0.0031526	0.011194	0.819194	261	3	-0.42796	0.31297	0.45691	0.999975	8714	1	-0.42796
FILIP1L	4	0.0031608	0.011228	0.819194	262	3	-0.62448	0.40498	0.5511	0.999975	10434	1	-0.62448
OAZ2	4	0.0032153	0.011421	0.823432	263	2	-0.51989	0.85596	0.85544	0.999975	16287	0	-0.51989
LMF2	4	0.0032236	0.011452	0.823432	264	1	0.12215	0.15821	0.29924	0.987377	5772	2	0.12215
TRMT5	4	0.0032305	0.011472	0.823432	265	3	-0.41494	0.87898	0.87852	0.999975	16708	0	-0.41494
ZNF593	4	0.0032324	0.011479	0.823432	266	3	-0.46068	0.066373	0.15316	0.983731	2946	1	-0.46068
POLR3K	4	0.0032376	0.011502	0.823432	267	4	-0.54128	0.99564	0.99568	0.999975	18999	0	-0.54128
CA8	4	0.0032613	0.011589	0.826603	268	3	-0.54657	0.90003	0.89966	0.999975	17095	0	-0.54657
RPAP1	4	0.0033052	0.01173	0.829729	269	4	-0.83203	0.99669	0.9967	0.999975	19023	0	-0.83203
MRPS16	4	0.003307	0.011736	0.829729	270	4	-0.36678	0.99669	0.99669	0.999975	19022	0	-0.36678
KARS	4	0.0033149	0.011763	0.829729	271	3	-0.46217	0.34085	0.48541	0.999975	9231	1	-0.46217
PRRC2C	4	0.0033283	0.011814	0.830245	272	3	-0.31956	0.51523	0.62584	0.999975	11863	1	-0.31956
TMEM5	4	0.0034003	0.012066	0.844866	273	4	-0.28861	0.9966	0.99661	0.999975	19021	0	-0.28861
FAM57B	4	0.0034168	0.012117	0.845288	274	3	-0.62238	0.88459	0.88417	0.999975	16807	0	-0.62238
MYF6	4	0.003473	0.012318	0.845522	275	4	-0.55694	0.9856	0.9856	0.999975	18768	0	-0.55694
PINLYP	4	0.0034853	0.012362	0.845522	276	2	-0.17997	0.93825	0.93821	0.999975	17816	0	-0.17997
RPS6KA1	4	0.00349	0.012382	0.845522	277	3	-0.74642	0.9824	0.98241	0.999975	18699	0	-0.74642
CAST	4	0.0035106	0.012451	0.845522	278	4	-0.27452	0.99649	0.9965	0.999975	19020	0	-0.27452
DR1	4	0.0035318	0.012513	0.845522	279	3	-0.55151	0.68306	0.71482	0.999975	13560	1	-0.55151
C17orf107	4	0.0035369	0.012528	0.845522	280	3	-0.57208	0.16906	0.31032	0.988037	5984	1	-0.57208
ALG2	4	0.0035377	0.01253	0.845522	281	4	-0.999	0.98914	0.98918	0.999975	18854	0	-0.999
DAW1	4	0.0035406	0.012541	0.845522	282	4	-0.36754	0.99646	0.99647	0.999975	19019	0	-0.36754
PACRG	4	0.0035869	0.012687	0.845522	283	4	-0.47812	0.99641	0.99643	0.999975	19017	0	-0.47812
RPL10	4	0.00359	0.012698	0.845522	284	4	-0.74692	0.99641	0.99643	0.999975	19016	0	-0.74692
YEATS2	4	0.0035989	0.012731	0.845522	285	4	-0.75634	0.98946	0.9895	0.999975	18858	0	-0.75634
AQR	4	0.0036143	0.012797	0.845522	286	4	-0.47345	0.99639	0.9964	0.999975	19015	0	-0.47345
VPS4A	4	0.0036414	0.012899	0.845522	287	4	-0.35099	0.99636	0.99638	0.999975	19014	0	-0.35099
SGPL1	4	0.0036424	0.012903	0.845522	288	2	-0.043848	0.083359	0.18495	0.983731	3557	2	-0.043848
NR3C1	4	0.0036471	0.012918	0.845522	289	3	-0.93877	0.93988	0.93984	0.999975	17853	0	-0.93877
GCC2	4	0.00365	0.012928	0.845522	290	4	-0.40152	0.99635	0.99637	0.999975	19013	0	-0.40152
GNL3L	4	0.0036947	0.013085	0.845522	291	2	-0.34287	0.84997	0.84938	0.999975	16173	0	-0.34287
MARK1	4	0.0037404	0.013234	0.845522	292	4	-0.28359	0.99626	0.99629	0.999975	19012	0	-0.28359
POP1	4	0.003747	0.01326	0.845522	293	3	-0.46162	0.95458	0.95446	0.999975	18141	0	-0.46162
TMEM258	4	0.0037545	0.013286	0.845522	294	3	-0.81872	0.42148	0.56807	0.999975	10760	1	-0.81872
KRTAP5-3	4	0.0037994	0.013438	0.845522	295	1	0.23498	0.085122	0.18812	0.983731	3621	2	0.23498
HK1	4	0.0038109	0.013475	0.845522	296	3	-0.37238	0.26424	0.40736	0.994008	7821	1	-0.37238
OR6B3	4	0.0038253	0.013524	0.845522	297	4	-0.37297	0.99617	0.99621	0.999975	19011	0	-0.37297
LDLRAP1	4	0.0038362	0.013566	0.845522	298	3	-0.68518	0.80886	0.80935	0.999975	15411	1	-0.68518
CDC123	4	0.0038398	0.01358	0.845522	299	4	-0.38587	0.99616	0.99619	0.999975	19010	0	-0.38587
MGAT1	4	0.0038517	0.013622	0.845522	300	2	-0.094443	0.85765	0.85719	0.999975	16318	0	-0.094443
TTLL9	4	0.0038631	0.013662	0.845522	301	3	-0.3517	0.82312	0.82274	0.999975	15681	1	-0.3517
HSD17B2	4	0.0038707	0.013686	0.845522	302	4	-0.49043	0.99613	0.99616	0.999975	19009	0	-0.49043
BRPF3	4	0.0038797	0.013717	0.845522	303	4	-0.36069	0.99612	0.99615	0.999975	19008	0	-0.36069
COQ10B	4	0.0038806	0.01372	0.845522	304	3	-0.70055	0.77226	0.77807	0.999975	14823	1	-0.70055
NAGLU	4	0.0038865	0.013734	0.845522	305	4	-0.54287	0.99346	0.9935	0.999975	18951	0	-0.54287
DDX60	4	0.0038879	0.013736	0.845522	306	3	-1.0496	0.48196	0.61133	0.999975	11567	1	-1.0496
PARPBP	4	0.003904	0.013783	0.845522	307	1	0.14467	0.20821	0.35039	0.9922	6736	2	0.14467
EXOSC6	4	0.0039563	0.013962	0.845522	308	3	-0.75213	0.48538	0.61285	0.999975	11594	1	-0.75213
ARHGAP26	4	0.0039587	0.013968	0.845522	309	4	-0.69128	0.98837	0.9884	0.999975	18826	0	-0.69128
SET	4	0.0039756	0.01402	0.845522	310	4	-0.43923	0.99602	0.99606	0.999975	19007	0	-0.43923
ZBTB8OS	4	0.0039852	0.014054	0.845522	311	4	-0.56574	0.99601	0.99605	0.999975	19006	0	-0.56574
TGM6	4	0.0039939	0.014085	0.845522	312	2	-0.2847	0.71653	0.73661	0.999975	13999	1	-0.2847
MANEA	4	0.0040087	0.014135	0.845522	313	2	-0.1848	0.068365	0.15691	0.983731	3017	1	-0.1848
RPL35	4	0.0040119	0.014148	0.845522	314	4	-0.58025	0.99599	0.99602	0.999975	19005	0	-0.58025
MPZL1	4	0.0040293	0.014214	0.845522	315	2	-0.29766	0.27563	0.41891	0.994008	8043	2	-0.29766
PHF6	4	0.004061	0.014315	0.845522	316	3	-0.41245	0.90442	0.90407	0.999975	17171	0	-0.41245
SF3B3	4	0.0040767	0.014368	0.845522	317	2	-0.41807	0.80839	0.80893	0.999975	15402	1	-0.41807
PPP1R3B	4	0.0040806	0.014386	0.845522	318	2	-0.46292	0.50915	0.62316	0.999975	11809	1	-0.46292
HIP1	4	0.0040887	0.014416	0.845522	319	3	-0.54945	0.48761	0.61378	0.999975	11612	1	-0.54945
EYS	4	0.0040925	0.014428	0.845522	320	2	-0.21597	0.1729	0.3143	0.988037	6070	2	-0.21597
SOX6	4	0.0040963	0.014441	0.845522	321	3	-0.6568	0.7389	0.7525	0.999975	14318	1	-0.6568
TRH	4	0.0041106	0.014486	0.845522	322	4	-0.38578	0.99589	0.99592	0.999975	19003	0	-0.38578
DOCK9	4	0.0041133	0.014494	0.845522	323	3	-0.25498	0.94749	0.94744	0.999975	18017	0	-0.25498
CDC20	4	0.0041283	0.014557	0.845522	324	2	-0.37092	0.88097	0.88048	0.999975	16742	0	-0.37092
PNPLA2	4	0.0041556	0.014646	0.845522	325	3	-0.59378	0.97848	0.97852	0.999975	18613	0	-0.59378
BANF2	4	0.0041562	0.014649	0.845522	326	2	-0.65027	0.92512	0.92491	0.999975	17577	0	-0.65027
BCL3	4	0.0041656	0.014672	0.845522	327	1	-0.066866	0.94897	0.94891	0.999975	18034	0	-0.066866
DUSP16	4	0.0041877	0.014742	0.845522	328	3	-0.39067	0.19858	0.34051	0.992048	6543	1	-0.39067
CYP19A1	4	0.0041923	0.014761	0.845522	329	3	-0.43069	0.10354	0.22134	0.983869	4285	1	-0.43069
TINF2	4	0.0042054	0.014806	0.845522	330	3	-0.85436	0.97711	0.97715	0.999975	18583	0	-0.85436
TNN	4	0.0042179	0.014846	0.845522	331	2	-0.18851	0.88317	0.88273	0.999975	16783	0	-0.18851
LZTS3	4	0.004237	0.014914	0.845522	332	3	-0.49206	0.98363	0.98364	0.999975	18729	0	-0.49206
OR5K2	4	0.0042631	0.014994	0.845522	333	4	-0.33672	0.99574	0.99577	0.999975	19002	0	-0.33672
PIK3CG	4	0.0042648	0.015001	0.845522	334	4	-0.53611	0.99574	0.99577	0.999975	19001	0	-0.53611
MAPK3	4	0.0042702	0.015016	0.845522	335	2	-0.11764	0.23861	0.38134	0.994008	7317	1	-0.11764
BLOC1S5	4	0.0042742	0.015029	0.845522	336	3	-0.47587	0.12856	0.26505	0.987377	5093	1	-0.47587
SAMM50	4	0.0042978	0.015112	0.845522	337	4	-0.77158	0.9957	0.99573	0.999975	19000	0	-0.77158
PKDCC	4	0.0043225	0.015183	0.845522	338	1	0.28181	0.068385	0.15695	0.983731	3018	2	0.28181
CCNG2	4	0.0043665	0.015342	0.845522	339	2	-0.33048	0.25148	0.39435	0.994008	7561	2	-0.33048
ATAD2B	4	0.0043749	0.015372	0.845522	340	1	0.16123	0.20424	0.34626	0.9922	6656	2	0.16123
LRRC72	4	0.0043856	0.015414	0.845522	341	3	-0.50251	0.77976	0.78408	0.999975	14919	1	-0.50251
TUFT1	4	0.0044036	0.015465	0.845522	342	4	-1.136	0.9956	0.99563	0.999975	18998	0	-1.136
HTR1A	4	0.0044242	0.015531	0.845522	343	4	-0.41245	0.99558	0.99561	0.999975	18997	0	-0.41245
TEX15	4	0.0044272	0.015542	0.845522	344	2	-0.074034	0.24136	0.38408	0.994008	7367	2	-0.074034
SLC39A1	4	0.0044611	0.015657	0.845522	345	2	-0.51167	0.97271	0.97265	0.999975	18484	0	-0.51167
BRD1	4	0.0044795	0.015719	0.845522	346	2	-0.13999	0.32268	0.46668	0.999975	8894	2	-0.13999
CHRM1	4	0.0045037	0.015804	0.845522	347	3	-0.84335	0.75622	0.76547	0.999975	14592	1	-0.84335
MBTPS2	4	0.0045081	0.015825	0.845522	348	4	-0.56821	0.99549	0.99553	0.999975	18996	0	-0.56821
TYR	4	0.0045246	0.015881	0.845522	349	3	-0.41282	0.96624	0.96618	0.999975	18355	0	-0.41282
VAT1L	4	0.0045275	0.015889	0.845522	350	2	-0.36668	0.71432	0.73509	0.999975	13970	1	-0.36668
PSMD5	4	0.0045318	0.015898	0.845522	351	2	-0.26642	0.8215	0.82117	0.999975	15645	1	-0.26642
SLC10A1	4	0.00454	0.01593	0.845522	352	2	-0.28269	0.63523	0.68646	0.999975	13029	1	-0.28269
RAB26	4	0.0045841	0.016075	0.845522	353	2	-0.15128	0.97129	0.97126	0.999975	18463	0	-0.15128
ITGA5	4	0.004586	0.016082	0.845522	354	3	-0.40753	0.42145	0.56804	0.999975	10757	1	-0.40753
SIGLEC9	4	0.0045894	0.016092	0.845522	355	3	-0.65797	0.54323	0.63877	0.999975	12120	1	-0.65797
ZNF121	4	0.0045943	0.016107	0.845522	356	3	-0.37344	0.70849	0.7312	0.999975	13880	1	-0.37344
PITRM1	4	0.0046108	0.016162	0.845522	357	4	-0.31267	0.99539	0.99542	0.999975	18995	0	-0.31267
LAIR1	4	0.0046219	0.0162	0.845522	358	4	-0.48482	0.99538	0.99541	0.999975	18994	0	-0.48482
SLC35D2	4	0.0046245	0.016209	0.845522	359	3	-0.91628	0.75379	0.76365	0.999975	14554	1	-0.91628
OR6Q1	4	0.0046364	0.016247	0.845522	360	2	-0.06831	0.31131	0.45519	0.999975	8690	2	-0.06831
ZNF273	4	0.0046387	0.016256	0.845522	361	4	-0.53992	0.99536	0.99539	0.999975	18993	0	-0.53992
CAMSAP3	4	0.0046532	0.016307	0.845522	362	4	-0.61542	0.99535	0.99538	0.999975	18992	0	-0.61542
PNOC	4	0.0046574	0.016319	0.845522	363	2	-0.39934	0.72079	0.73963	0.999975	14052	1	-0.39934
BAK1	4	0.0046649	0.016346	0.845522	364	4	-0.33625	0.99534	0.99537	0.999975	18991	0	-0.33625
THYN1	4	0.0046659	0.016347	0.845522	365	3	-0.53386	0.7902	0.79281	0.999975	15088	1	-0.53386
SLC22A3	4	0.0046664	0.016348	0.845522	366	3	-0.44873	0.59706	0.66579	0.999975	12625	1	-0.44873
PSMA4	4	0.0046803	0.016395	0.845522	367	4	-0.51465	0.99532	0.99535	0.999975	18990	0	-0.51465
KCNS3	4	0.004687	0.016421	0.845522	368	2	-0.29862	0.44924	0.59647	0.999975	11281	2	-0.29862
LGR4	4	0.0046878	0.016425	0.845522	369	3	-0.42598	0.84894	0.84836	0.999975	16158	0	-0.42598
GIT1	4	0.0046887	0.016428	0.845522	370	2	0.19513	0.057153	0.13552	0.983731	2611	2	0.19513
CH17-360D5.1	4	0.0047189	0.016546	0.845522	371	4	-0.47365	0.99528	0.99531	0.999975	18989	0	-0.47365
AGO1	4	0.004741	0.016621	0.845522	372	3	-0.4057	0.59778	0.66615	0.999975	12636	1	-0.4057
PCDHGA12	4	0.0047507	0.016652	0.845522	373	2	-0.36992	0.075264	0.16987	0.983731	3270	2	-0.36992
C12orf49	4	0.0047932	0.016806	0.845522	374	2	-0.33421	0.89181	0.89151	0.999975	16939	0	-0.33421
CD81	4	0.0048191	0.016889	0.845522	375	2	-0.36994	0.4294	0.57625	0.999975	10892	2	-0.36994
EPHX3	4	0.0048455	0.016982	0.845522	376	3	-0.41584	0.30952	0.45333	0.999975	8661	1	-0.41584
ELMSAN1	4	0.0048493	0.016995	0.845522	377	4	-0.50635	0.99515	0.99518	0.999975	18987	0	-0.50635
C1orf226	4	0.0048657	0.017048	0.845522	378	4	-0.45803	0.99513	0.99516	0.999975	18986	0	-0.45803
ACAP1	4	0.0048751	0.017081	0.845522	379	4	-0.49429	0.98607	0.98607	0.999975	18778	0	-0.49429
NR2F6	4	0.0048904	0.017132	0.845522	380	3	-1.0521	0.84518	0.84452	0.999975	16090	0	-1.0521
GPR45	4	0.0048978	0.017159	0.845522	381	2	-0.072748	0.45017	0.59741	0.999975	11300	1	-0.072748
ANKRD32	4	0.0049443	0.01732	0.845522	382	4	-0.85467	0.99022	0.99023	0.999975	18877	0	-0.85467
GLTSCR1L	4	0.0049501	0.017336	0.845522	383	3	-0.49362	0.30964	0.45346	0.999975	8664	1	-0.49362
TBX5	4	0.0049542	0.017353	0.845522	384	4	-0.71935	0.99505	0.99508	0.999975	18985	0	-0.71935
ZBTB9	4	0.0049601	0.017366	0.845522	385	4	-0.39546	0.99504	0.99507	0.999975	18984	0	-0.39546
ZNF750	4	0.0050024	0.017495	0.845522	386	3	-0.29455	0.98296	0.983	0.999975	18712	0	-0.29455
DPM2	4	0.0050053	0.01751	0.845522	387	3	-0.49463	0.66244	0.70214	0.999975	13331	1	-0.49463
BEND4	4	0.0050547	0.017682	0.845522	388	1	0.20281	0.057937	0.13702	0.983731	2644	3	0.20281
GTF3C3	4	0.0050565	0.017688	0.845522	389	4	-0.44978	0.99494	0.99498	0.999975	18983	0	-0.44978
STRIP2	4	0.0050645	0.017712	0.845522	390	3	-0.5916	0.8107	0.81104	0.999975	15443	1	-0.5916
VIP	4	0.005095	0.01782	0.845522	391	4	-0.65862	0.99356	0.9936	0.999975	18953	0	-0.65862
WDR36	4	0.005107	0.017862	0.845522	392	2	-0.10298	0.18427	0.32595	0.989412	6286	2	-0.10298
HEPN1	4	0.0051199	0.017905	0.845522	393	4	-0.49559	0.99488	0.99492	0.999975	18982	0	-0.49559
UQCRFS1	4	0.0051284	0.017932	0.845522	394	3	-0.8507	0.42443	0.57104	0.999975	10812	1	-0.8507
NUDT13	4	0.0051436	0.017971	0.845522	395	4	-0.4646	0.99486	0.9949	0.999975	18981	0	-0.4646
ZFC3H1	4	0.0051461	0.017981	0.845522	396	2	-0.50287	0.57292	0.65331	0.999975	12392	1	-0.50287
PDGFRA	4	0.0051536	0.018003	0.845522	397	4	-0.6086	0.98873	0.98879	0.999975	18840	0	-0.6086
TKT	4	0.0051592	0.018023	0.845522	398	2	-0.24034	0.69993	0.72552	0.999975	13762	1	-0.24034
RNF208	4	0.0051594	0.018024	0.845522	399	2	-0.5985	0.75064	0.76125	0.999975	14505	1	-0.5985
ESM1	4	0.0051949	0.018149	0.845522	400	2	-0.20663	0.65605	0.69836	0.999975	13258	1	-0.20663
CHRNA3	4	0.0052028	0.018174	0.845522	401	4	-0.33773	0.9948	0.99484	0.999975	18980	0	-0.33773
DUSP12	4	0.0052073	0.018189	0.845522	402	3	-0.52555	0.97486	0.97481	0.999975	18539	0	-0.52555
GNG11	4	0.0052115	0.018205	0.845522	403	1	0.44769	0.013445	0.044218	0.943749	891	3	0.44769
SESN1	4	0.005248	0.018325	0.845522	404	3	-0.63612	0.88997	0.88964	0.999975	16903	0	-0.63612
EIF3F	4	0.0052484	0.018327	0.845522	405	2	-0.4428	0.43553	0.58241	0.999975	11005	2	-0.4428
TBC1D10B	4	0.005259	0.018361	0.845522	406	4	-0.44778	0.99474	0.9948	0.999975	18979	0	-0.44778
HIVEP1	4	0.0052638	0.018381	0.845522	407	3	-0.38263	0.8786	0.87816	0.999975	16701	0	-0.38263
TP53I13	4	0.0052707	0.018406	0.845522	408	4	-0.41936	0.98505	0.98507	0.999975	18757	0	-0.41936
KDM5C	4	0.0052877	0.018468	0.845522	409	4	-0.66105	0.99471	0.99476	0.999975	18978	0	-0.66105
TXK	4	0.0052907	0.018477	0.845522	410	3	-0.77441	0.73676	0.75094	0.999975	14286	1	-0.77441
RPS16	4	0.0053068	0.018526	0.845522	411	3	-0.39278	0.96782	0.96777	0.999975	18383	0	-0.39278
OR5AP2	4	0.0053161	0.018554	0.845522	412	1	0.32039	0.045594	0.11302	0.982731	2196	3	0.32039
PDZD8	4	0.0053175	0.018558	0.845522	413	3	-0.46443	0.81413	0.81426	0.999975	15509	1	-0.46443
PRR5	4	0.0053337	0.018619	0.845522	414	3	-0.52186	0.97308	0.97302	0.999975	18499	0	-0.52186
EPS8L1	4	0.0053419	0.018645	0.845522	415	4	-0.45609	0.99466	0.9947	0.999975	18976	0	-0.45609
BBS7	4	0.0053451	0.018653	0.845522	416	4	-0.46207	0.99465	0.9947	0.999975	18975	0	-0.46207
SIGLEC10	4	0.005348	0.018662	0.845522	417	3	-0.90846	0.41135	0.55766	0.999975	10558	1	-0.90846
SRSF9	4	0.0053562	0.018685	0.845522	418	3	-0.65067	0.71709	0.73699	0.999975	14006	1	-0.65067
EIF5	4	0.0053683	0.01873	0.845522	419	1	0.42817	0.038513	0.099035	0.982731	1908	3	0.42817
LY6G5B	4	0.0053913	0.018798	0.845522	420	3	-0.57515	0.95962	0.95953	0.999975	18242	0	-0.57515
IQCA1	4	0.0054008	0.018831	0.845522	421	4	-0.30009	0.9946	0.99464	0.999975	18974	0	-0.30009
ZC3H11A	4	0.0054206	0.018902	0.845522	422	2	-0.23661	0.61535	0.67554	0.999975	12810	1	-0.23661
OR8J3	4	0.0054221	0.018906	0.845522	423	3	-0.68398	0.37762	0.52307	0.999975	9909	1	-0.68398
SLMO1	4	0.0054422	0.018976	0.845522	424	2	-0.17338	0.38248	0.52809	0.999975	10000	2	-0.17338
GZMM	4	0.0054513	0.019007	0.845522	425	4	-0.4742	0.98485	0.98486	0.999975	18753	0	-0.4742
PCDHGA7	4	0.0054529	0.019015	0.845522	426	3	-0.93278	0.18119	0.32279	0.989266	6223	1	-0.93278
NSDHL	4	0.0054832	0.019107	0.845522	427	2	-0.33203	0.27118	0.41436	0.994008	7941	1	-0.33203
KHSRP	4	0.0055096	0.019201	0.845522	428	4	-0.70465	0.99198	0.99204	0.999975	18918	0	-0.70465
ELP5	4	0.0055251	0.019248	0.845522	429	2	-0.12241	0.91509	0.91487	0.999975	17392	0	-0.12241
UBXN1	4	0.0055369	0.019277	0.845522	430	4	-0.4895	0.99446	0.9945	0.999975	18973	0	-0.4895
OR56A1	4	0.0055657	0.019381	0.845522	431	2	-0.20919	0.19786	0.33977	0.992048	6531	2	-0.20919
CSH1	4	0.0055774	0.019417	0.845522	432	2	-0.13433	0.32907	0.4733	0.999975	9017	1	-0.13433
MYT1L	4	0.0055882	0.019456	0.845522	433	4	-0.43695	0.99441	0.99446	0.999975	18972	0	-0.43695
HAVCR1	4	0.0056296	0.019589	0.845522	434	2	-0.37257	0.31919	0.46313	0.999975	8833	2	-0.37257
ZNF91	4	0.0056487	0.019648	0.845522	435	2	-0.2246	0.73614	0.75049	0.999975	14275	1	-0.2246
RPL11	4	0.0056691	0.019715	0.845522	436	4	-0.56199	0.99433	0.99438	0.999975	18971	0	-0.56199
CBWD2	4	0.0056798	0.019753	0.845522	437	4	-0.58536	0.9864	0.9864	0.999975	18785	0	-0.58536
AQP4	4	0.0056819	0.01976	0.845522	438	2	-0.13589	0.81148	0.81176	0.999975	15454	1	-0.13589
ARRDC4	4	0.005691	0.019797	0.845522	439	3	-0.45835	0.11561	0.2426	0.987377	4681	1	-0.45835
ZNF322	4	0.0057342	0.01995	0.845522	440	1	0.057048	0.17575	0.31725	0.989266	6115	1	0.057048
FEZF2	4	0.005751	0.019994	0.845522	441	3	-0.59742	0.74911	0.7601	0.999975	14475	1	-0.59742
UBR4	4	0.0057558	0.02001	0.845522	442	4	-0.27666	0.99424	0.9943	0.999975	18969	0	-0.27666
C12orf50	4	0.0057717	0.020059	0.845522	443	4	-0.34782	0.99423	0.99428	0.999975	18968	0	-0.34782
C1orf109	4	0.0057744	0.02007	0.845522	444	2	-0.63468	0.95447	0.95436	0.999975	18138	0	-0.63468
SKAP1	4	0.0057791	0.020087	0.845522	445	2	-0.45249	0.64113	0.68981	0.999975	13095	1	-0.45249
UBB	4	0.0057864	0.020111	0.845522	446	2	-0.2613	0.88398	0.88356	0.999975	16795	0	-0.2613
NMB	4	0.0058096	0.020187	0.845522	447	3	-0.63095	0.64205	0.69035	0.999975	13107	1	-0.63095
RUVBL2	4	0.0058387	0.020284	0.845522	448	2	-0.2109	0.42826	0.57504	0.999975	10869	1	-0.2109
NR1H2	4	0.005839	0.020284	0.845522	449	4	-0.53524	0.99416	0.99421	0.999975	18967	0	-0.53524
CRELD2	4	0.0058705	0.020391	0.845522	450	3	-0.56781	0.097625	0.21088	0.983869	4085	1	-0.56781
LTA	4	0.005898	0.020484	0.845522	451	4	-0.39879	0.9941	0.99416	0.999975	18966	0	-0.39879
SCN1A	4	0.0059179	0.020549	0.845522	452	3	-0.67928	0.94981	0.94973	0.999975	18055	0	-0.67928
AP1G1	4	0.0059345	0.020606	0.845522	453	2	-0.26645	0.071943	0.1637	0.983731	3143	1	-0.26645
C1QTNF9B-AS1	4	0.0059432	0.020635	0.845522	454	1	0.28627	0.052949	0.12742	0.983731	2465	3	0.28627
CARNS1	4	0.0059443	0.020638	0.845522	455	3	-0.39394	0.90095	0.90058	0.999975	17111	0	-0.39394
KLHL25	4	0.0059487	0.020653	0.845522	456	2	-0.12132	0.1298	0.26716	0.987377	5132	2	-0.12132
GOLT1A	4	0.005963	0.020696	0.845522	457	2	-0.24	0.83566	0.83502	0.999975	15919	0	-0.24
UBAC1	4	0.0059642	0.020701	0.845522	458	4	-0.4809	0.99404	0.99409	0.999975	18965	0	-0.4809
IGFBP5	4	0.0059725	0.020724	0.845522	459	3	-0.46181	0.90817	0.9079	0.999975	17236	0	-0.46181
EIF2B4	4	0.0059772	0.020739	0.845522	460	2	-0.27545	0.71477	0.73537	0.999975	13972	1	-0.27545
CHRM5	4	0.0059954	0.0208	0.845522	461	2	-0.30104	0.36132	0.50635	0.999975	9585	1	-0.30104
PTCH1	4	0.0060058	0.020836	0.845522	462	4	-0.50516	0.98954	0.98957	0.999975	18863	0	-0.50516
NOA1	4	0.0060105	0.020856	0.845522	463	4	-0.50142	0.99399	0.99405	0.999975	18964	0	-0.50142
CCNE2	4	0.0060105	0.020856	0.845522	464	2	-0.47448	0.43107	0.57795	0.999975	10916	2	-0.47448
C16orf59	4	0.0060145	0.02087	0.845522	465	4	-0.42758	0.99399	0.99404	0.999975	18962	0	-0.42758
CHST14	4	0.0060145	0.02087	0.845522	466	4	-0.43466	0.99399	0.99404	0.999975	18963	0	-0.43466
FAM136A	4	0.0060249	0.020903	0.845522	467	3	-0.49665	0.88881	0.88846	0.999975	16884	0	-0.49665
ENOX1	4	0.0060264	0.020909	0.845522	468	3	-0.69102	0.57397	0.65385	0.999975	12402	1	-0.69102
MRPL13	4	0.00604	0.020958	0.845522	469	4	-0.39244	0.99396	0.99401	0.999975	18961	0	-0.39244
TTI1	4	0.0060476	0.020975	0.845522	470	1	-0.058623	0.49576	0.61728	0.999975	11691	1	-0.058623
RINT1	4	0.0060508	0.020985	0.845522	471	4	-0.54733	0.99395	0.99399	0.999975	18960	0	-0.54733
RASAL1	4	0.006077	0.021083	0.845522	472	3	-0.5077	0.95493	0.9548	0.999975	18147	0	-0.5077
C1orf174	4	0.0060988	0.021149	0.845522	473	4	-0.46536	0.9939	0.99394	0.999975	18959	0	-0.46536
IGLL1	4	0.0060999	0.021153	0.845522	474	2	-0.17277	0.64817	0.69383	0.999975	13173	1	-0.17277
CD3E	4	0.0061279	0.021235	0.845522	475	4	-0.41282	0.99223	0.99229	0.999975	18925	0	-0.41282
ZNRD1	4	0.00614	0.021275	0.845522	476	2	-0.7952	0.51833	0.62726	0.999975	11896	1	-0.7952
CST6	4	0.0061465	0.021299	0.845522	477	3	-0.83789	0.97298	0.97292	0.999975	18492	0	-0.83789
MUS81	4	0.0061521	0.021313	0.845522	478	1	0.16035	0.10862	0.23037	0.98488	4451	2	0.16035
PABPN1	4	0.0061713	0.021378	0.845522	479	3	-1.0231	0.97667	0.97666	0.999975	18577	0	-1.0231
PFKFB4	4	0.0061788	0.021404	0.845522	480	4	-0.48261	0.99382	0.99385	0.999975	18958	0	-0.48261
INSRR	4	0.0061858	0.021429	0.845522	481	3	-0.67036	0.28994	0.43345	0.996607	8307	1	-0.67036
BYSL	4	0.0061931	0.021451	0.845522	482	2	-0.69125	0.60359	0.66926	0.999975	12693	1	-0.69125
ITGA1	4	0.0062044	0.02149	0.845522	483	1	-0.034592	0.41116	0.55745	0.999975	10555	1	-0.034592
DDX52	4	0.0062255	0.02156	0.845522	484	3	-0.48954	0.94742	0.94738	0.999975	18013	0	-0.48954
DNLZ	4	0.0062281	0.021569	0.845522	485	4	-0.38116	0.99377	0.99381	0.999975	18957	0	-0.38116
GCNT2	4	0.0062384	0.021603	0.845522	486	4	-0.61977	0.99247	0.99253	0.999975	18931	0	-0.61977
SLC39A2	4	0.0062415	0.02161	0.845522	487	4	-0.65874	0.99249	0.99255	0.999975	18932	0	-0.65874
HKDC1	4	0.0062464	0.02163	0.845522	488	3	-0.41014	0.9587	0.95865	0.999975	18228	0	-0.41014
COIL	4	0.0063088	0.021828	0.851515	489	1	-0.034047	0.88172	0.88128	0.999975	16753	0	-0.034047
TMSB15A	4	0.0063435	0.021948	0.853941	490	4	-0.33762	0.99366	0.99369	0.999975	18956	0	-0.33762
PTH2R	4	0.006361	0.022006	0.853941	491	1	0.051937	0.24753	0.39038	0.994008	7487	2	0.051937
SSRP1	4	0.0063896	0.022102	0.853941	492	4	-0.29275	0.99361	0.99365	0.999975	18955	0	-0.29275
IL2RG	4	0.0064125	0.022178	0.853941	493	3	-1.2408	0.53065	0.63289	0.999975	12017	1	-1.2408
RPL5	4	0.0064133	0.02218	0.853941	494	3	-0.52564	0.5719	0.6528	0.999975	12384	1	-0.52564
IGFL1	4	0.0064166	0.022187	0.853941	495	3	-0.65914	0.8952	0.8949	0.999975	16999	0	-0.65914
FN1	4	0.0064247	0.02222	0.853941	496	3	-0.45555	0.14477	0.28559	0.987377	5492	1	-0.45555
ZNF813	4	0.0064336	0.022248	0.853941	497	4	-0.41296	0.99357	0.99361	0.999975	18954	0	-0.41296
FBXO7	4	0.0064655	0.022359	0.856495	498	3	-0.33305	0.18477	0.32648	0.989412	6295	1	-0.33305
HNRNPF	4	0.0065177	0.022523	0.856649	499	2	-0.13588	0.94214	0.94207	0.999975	17909	0	-0.13588
TSPAN12	4	0.0065199	0.022527	0.856649	500	4	-0.56044	0.99348	0.99352	0.999975	18952	0	-0.56044
HOXC8	4	0.0065699	0.022688	0.856649	501	1	-0.03699	0.91007	0.90982	0.999975	17281	0	-0.03699
VN1R1	4	0.0065808	0.022719	0.856649	502	4	-0.49363	0.98793	0.98796	0.999975	18815	0	-0.49363
ENGASE	4	0.0065883	0.022741	0.856649	503	3	-0.59964	0.83308	0.83245	0.999975	15868	0	-0.59964
VAMP8	4	0.0065919	0.022751	0.856649	504	3	-0.45377	0.9708	0.97074	0.999975	18456	0	-0.45377
PLVAP	4	0.006596	0.022763	0.856649	505	3	-0.52521	0.44442	0.59149	0.999975	11189	1	-0.52521
RAB11A	4	0.0066033	0.02279	0.856649	506	4	-0.56037	0.9934	0.99344	0.999975	18950	0	-0.56037
ASTN2	4	0.0066057	0.022798	0.856649	507	3	-0.62611	0.80681	0.80752	0.999975	15367	1	-0.62611
PIR	4	0.0066407	0.0229	0.856649	508	3	-0.43921	0.84237	0.84165	0.999975	16048	0	-0.43921
ZNF440	4	0.0066559	0.022949	0.856649	509	3	-0.43659	0.78998	0.79264	0.999975	15085	1	-0.43659
RPUSD1	4	0.0066625	0.022973	0.856649	510	4	-0.6319	0.99334	0.99338	0.999975	18949	0	-0.6319
ID2	4	0.0066744	0.023015	0.856649	511	3	-0.36887	0.956	0.95591	0.999975	18168	0	-0.36887
WDR55	4	0.0066838	0.023043	0.856649	512	3	-0.87216	0.72651	0.74362	0.999975	14131	1	-0.87216
SPATA31A3	4	0.0067058	0.023112	0.856649	513	2	-0.57762	0.85983	0.85935	0.999975	16360	0	-0.57762
FER	4	0.0067266	0.023181	0.856649	514	3	-0.29306	0.87173	0.87134	0.999975	16580	0	-0.29306
MAP3K13	4	0.0067637	0.023307	0.856649	515	2	-0.16031	0.011789	0.039117	0.933022	796	2	-0.16031
CALR3	4	0.0067637	0.023307	0.856649	516	2	-0.55896	0.74563	0.75747	0.999975	14417	1	-0.55896
ATP11B	4	0.0067788	0.023353	0.856649	517	3	-0.28782	0.25831	0.40135	0.994008	7710	1	-0.28782
TMED6	4	0.0067891	0.02338	0.856649	518	3	-0.65815	0.79316	0.79538	0.999975	15129	1	-0.65815
ZCCHC11	4	0.0067901	0.023383	0.856649	519	4	-0.49783	0.99321	0.99326	0.999975	18948	0	-0.49783
TASP1	4	0.0068067	0.02343	0.856649	520	2	-0.58346	0.037489	0.096949	0.982731	1864	2	-0.58346
DCPS	4	0.006808	0.023433	0.856649	521	3	-0.55237	0.87334	0.87293	0.999975	16611	0	-0.55237
PHLPP1	4	0.006831	0.02351	0.856649	522	2	0.014781	0.21539	0.3578	0.994008	6868	2	0.014781
RPTOR	4	0.0068421	0.023543	0.856649	523	3	-0.60267	0.95836	0.95831	0.999975	18218	0	-0.60267
C5orf30	4	0.0068424	0.023544	0.856649	524	4	-0.36015	0.99316	0.9932	0.999975	18947	0	-0.36015
PIGC	4	0.0068929	0.023699	0.856649	525	2	-0.33057	0.91048	0.91024	0.999975	17295	0	-0.33057
TAF1C	4	0.0068965	0.023708	0.856649	526	4	-0.44881	0.99226	0.99232	0.999975	18927	0	-0.44881
HIST1H2BG	4	0.0069354	0.023838	0.856649	527	1	0.059813	0.24963	0.39249	0.994008	7528	1	0.059813
AP3S2	4	0.0069415	0.023858	0.856649	528	4	-0.50967	0.99306	0.9931	0.999975	18946	0	-0.50967
C6orf201	4	0.0069459	0.023873	0.856649	529	4	-0.38184	0.99305	0.99309	0.999975	18945	0	-0.38184
KLRC3	4	0.0069464	0.023874	0.856649	530	3	-0.59021	0.92191	0.92171	0.999975	17516	0	-0.59021
TMEM56-RWDD3	4	0.0069464	0.023874	0.856649	531	3	-0.57728	0.63815	0.68809	0.999975	13062	1	-0.57728
OR2A5	4	0.0069516	0.023892	0.856649	532	4	-0.39075	0.99305	0.99309	0.999975	18944	0	-0.39075
TAX1BP1	4	0.0069644	0.023931	0.856649	533	2	-0.43804	0.83437	0.83376	0.999975	15889	0	-0.43804
F13B	4	0.0069876	0.024009	0.857824	534	2	-0.033089	0.25218	0.3951	0.994008	7576	2	-0.033089
RNMTL1	4	0.007001	0.024057	0.857923	535	4	-0.35192	0.993	0.99304	0.999975	18943	0	-0.35192
SIDT2	4	0.0070264	0.024125	0.85874	536	3	-0.3536	0.7772	0.78198	0.999975	14882	1	-0.3536
OR8K5	4	0.0070711	0.02427	0.85961	537	4	-0.36363	0.99293	0.99298	0.999975	18942	0	-0.36363
TRIM17	4	0.0070921	0.024329	0.85961	538	2	-0.18688	0.89911	0.89878	0.999975	17080	0	-0.18688
SUSD1	4	0.0070962	0.02434	0.85961	539	3	-0.43627	0.92099	0.92079	0.999975	17505	0	-0.43627
RRAGA	4	0.0070995	0.024358	0.85961	540	3	-0.4333	0.96322	0.96314	0.999975	18301	0	-0.4333
LYRM7	4	0.0071083	0.024392	0.85961	541	2	-0.36945	0.033243	0.088308	0.982731	1711	1	-0.36945
MAGEA5	4	0.0071394	0.024495	0.85961	542	3	-0.4766	0.54505	0.63964	0.999975	12141	1	-0.4766
EIF4EBP2	4	0.0071443	0.02451	0.85961	543	1	0.042534	0.31697	0.46093	0.999975	8792	2	0.042534
SLC22A1	4	0.0071547	0.02455	0.85961	544	4	-0.54937	0.99285	0.9929	0.999975	18941	0	-0.54937
NOP10	4	0.00716	0.024569	0.85961	545	3	-0.45948	0.95427	0.95415	0.999975	18136	0	-0.45948
ZGPAT	4	0.0071767	0.024626	0.85961	546	4	-0.25691	0.99282	0.99288	0.999975	18940	0	-0.25691
ZNF215	4	0.0071871	0.024661	0.85961	547	3	-0.63872	0.89692	0.89661	0.999975	17032	0	-0.63872
LSM2	4	0.0071965	0.024689	0.85961	548	1	-0.12974	0.73091	0.74675	0.999975	14198	1	-0.12974
TET3	4	0.0072486	0.024853	0.860053	549	2	0.028664	0.13579	0.27636	0.987377	5325	2	0.028664
C14orf169	4	0.0072624	0.024894	0.860053	550	3	-0.65043	0.98155	0.98158	0.999975	18680	0	-0.65043
DGKI	4	0.0072821	0.024961	0.860053	551	3	-0.45287	0.25305	0.39601	0.994008	7600	1	-0.45287
PTRH1	4	0.0073008	0.025025	0.860053	552	2	-0.49886	0.81898	0.81875	0.999975	15594	1	-0.49886
HDAC6	4	0.007305	0.025039	0.860053	553	4	-0.50244	0.9927	0.99274	0.999975	18939	0	-0.50244
2025-03-06	4	0.0073076	0.025049	0.860053	554	4	-0.44803	0.99269	0.99274	0.999975	18938	0	-0.44803
PCDHGA1	4	0.0073109	0.025062	0.860053	555	4	-0.31661	0.99269	0.99274	0.999975	18937	0	-0.31661
EIF2B2	4	0.0073425	0.025164	0.860053	556	2	-0.40077	0.63294	0.68522	0.999975	13006	1	-0.40077
H2AFJ	4	0.0073524	0.025194	0.860053	557	3	-0.75236	0.23256	0.37522	0.994008	7194	1	-0.75236
WIBG	4	0.007353	0.0252	0.860053	558	3	-0.2666	0.77362	0.7791	0.999975	14832	1	-0.2666
ZNF569	4	0.0073721	0.025266	0.860053	559	4	-0.27149	0.99263	0.99269	0.999975	18936	0	-0.27149
HPGDS	4	0.0073723	0.025266	0.860053	560	4	-0.81025	0.99158	0.99163	0.999975	18909	0	-0.81025
CDC5L	4	0.0073912	0.025318	0.860053	561	4	-0.46064	0.99261	0.99266	0.999975	18935	0	-0.46064
OCA2	4	0.0074003	0.025358	0.860053	562	2	-0.1879	0.56471	0.64929	0.999975	12324	1	-0.1879
CYP2C9	4	0.0074052	0.02538	0.860053	563	2	-0.060598	0.75848	0.76717	0.999975	14625	1	-0.060598
PRAMEF4	4	0.0074354	0.025484	0.860053	564	4	-0.5284	0.99251	0.99258	0.999975	18933	0	-0.5284
C18orf21	4	0.0074425	0.025504	0.860053	565	3	-0.68228	0.1758	0.3173	0.989266	6116	1	-0.68228
ZIK1	4	0.0074523	0.02554	0.860053	566	4	-0.42037	0.99255	0.99261	0.999975	18934	0	-0.42037
TMEM147	4	0.0074574	0.025556	0.860053	567	1	0.15561	0.036411	0.094748	0.982731	1828	2	0.15561
HSD17B7	4	0.0075166	0.025749	0.863722	568	2	-0.1933	0.24467	0.38746	0.994008	7428	2	-0.1933
NPHS1	4	0.0075179	0.025756	0.863722	569	4	-0.55952	0.99026	0.99028	0.999975	18880	0	-0.55952
LRRC57	4	0.0075963	0.026015	0.869326	570	2	-0.49254	0.6392	0.68869	0.999975	13070	1	-0.49254
NDUFB10	4	0.0076093	0.026051	0.869326	571	4	-0.34967	0.99239	0.99245	0.999975	18930	0	-0.34967
UBR7	4	0.007614	0.026059	0.869326	572	3	-0.28707	0.85483	0.8543	0.999975	16265	0	-0.28707
ZNF277	4	0.0076661	0.026211	0.871646	573	1	0.18135	0.13464	0.27515	0.987377	5296	2	0.18135
ZFPM2	4	0.0076818	0.026254	0.871646	574	3	-0.37276	0.97193	0.97189	0.999975	18472	0	-0.37276
KDELC2	4	0.0076872	0.02627	0.871646	575	2	-0.38567	0.85588	0.85536	0.999975	16284	0	-0.38567
C9orf43	4	0.0077132	0.026357	0.871646	576	4	-0.40754	0.99229	0.99234	0.999975	18929	0	-0.40754
BCKDK	4	0.0077183	0.026373	0.871646	577	1	-0.026951	0.61346	0.67452	0.999975	12794	1	-0.026951
C1orf106	4	0.0077399	0.026448	0.871646	578	4	-0.26575	0.99226	0.99232	0.999975	18928	0	-0.26575
MINOS1	4	0.007757	0.026502	0.871646	579	4	-0.40843	0.99224	0.9923	0.999975	18926	0	-0.40843
DCBLD2	4	0.0077677	0.026538	0.871646	580	3	-0.48439	0.81945	0.8192	0.999975	15603	1	-0.48439
TRIM26	4	0.0077921	0.026612	0.871646	581	4	-0.39075	0.99221	0.99227	0.999975	18924	0	-0.39075
DNAH2	4	0.0078044	0.026647	0.871646	582	4	-0.26878	0.9922	0.99225	0.999975	18923	0	-0.26878
SCOC	4	0.0078072	0.026654	0.871646	583	4	-0.38883	0.99219	0.99225	0.999975	18922	0	-0.38883
KIF2C	4	0.0078227	0.026704	0.871646	584	2	-0.31637	0.30422	0.44792	0.998877	8565	1	-0.31637
OSBPL7	4	0.0078431	0.026767	0.871646	585	4	-0.40992	0.99216	0.99221	0.999975	18921	0	-0.40992
GOLGA4	4	0.0078434	0.026768	0.871646	586	3	-0.68056	0.86195	0.86153	0.999975	16409	0	-0.68056
SLC5A11	4	0.0078812	0.026888	0.871646	587	4	-0.34319	0.99212	0.99218	0.999975	18920	0	-0.34319
TRIM43	4	0.0078813	0.026888	0.871646	588	2	-0.26854	0.48227	0.61147	0.999975	11571	1	-0.26854
SUN2	4	0.007894	0.026931	0.871646	589	3	-0.72707	0.97377	0.9737	0.999975	18518	0	-0.72707
TOMM40L	4	0.007909	0.026984	0.871646	590	4	-0.33031	0.99209	0.99216	0.999975	18919	0	-0.33031
C16orf91	4	0.007924	0.027031	0.871646	591	3	-0.80206	0.70887	0.73143	0.999975	13888	1	-0.80206
YME1L1	4	0.007927	0.027041	0.871646	592	2	-0.2292	0.40757	0.55378	0.999975	10486	1	-0.2292
MSMB	4	0.0079792	0.027198	0.873196	593	2	-0.19404	0.10414	0.22242	0.983869	4308	1	-0.19404
PLK1	4	0.0079792	0.027199	0.873196	594	2	-0.41669	0.87463	0.87419	0.999975	16624	0	-0.41669
SCAF8	4	0.0080029	0.027279	0.873196	595	4	-0.77626	0.98954	0.98956	0.999975	18861	0	-0.77626
HSPA8	4	0.0080076	0.027292	0.873196	596	3	-0.5662	0.92456	0.92437	0.999975	17568	0	-0.5662
ZFYVE21	4	0.0080313	0.027359	0.873196	597	2	-0.18472	0.62464	0.68069	0.999975	12908	1	-0.18472
DDX17	4	0.0080343	0.027363	0.873196	598	4	-0.47109	0.99197	0.99202	0.999975	18917	0	-0.47109
HSD3B2	4	0.0080835	0.027528	0.876089	599	4	-0.43992	0.98505	0.98506	0.999975	18756	0	-0.43992
GSTM3	4	0.0080882	0.027545	0.876089	600	3	-0.40126	0.63778	0.68789	0.999975	13057	1	-0.40126
NDUFAF5	4	0.0081356	0.027694	0.877207	601	2	-0.22437	0.91373	0.91351	0.999975	17358	0	-0.22437
ASTE1	4	0.0081575	0.027765	0.877207	602	3	-0.75795	0.49469	0.6168	0.999975	11681	1	-0.75795
EIF2B5	4	0.0081782	0.027833	0.877207	603	4	-0.40878	0.99182	0.99189	0.999975	18916	0	-0.40878
FZD1	4	0.0081878	0.027861	0.877207	604	2	0.016721	0.17378	0.3152	0.988299	6084	2	0.016721
AGAP2	4	0.0081933	0.027876	0.877207	605	2	-0.24455	0.25924	0.40231	0.994008	7726	2	-0.24455
GJD2	4	0.0081989	0.027902	0.877207	606	2	-0.087842	0.062679	0.14608	0.983731	2809	2	-0.087842
DTNBP1	4	0.0082265	0.027987	0.877674	607	3	-0.48207	0.22257	0.36506	0.994008	7006	1	-0.48207
NUDT5	4	0.00824	0.028034	0.877674	608	3	-0.4596	0.93968	0.93966	0.999975	17851	0	-0.4596
ANK2	4	0.0082653	0.028114	0.877674	609	2	-0.4984	0.83729	0.8366	0.999975	15947	0	-0.4984
KHDC1L	4	0.0082709	0.028128	0.877674	610	2	-0.50139	0.38777	0.53346	0.999975	10102	1	-0.50139
ANKRD34A	4	0.0082764	0.028151	0.877674	611	2	-0.32541	0.027757	0.077125	0.976272	1498	2	-0.32541
PERM1	4	0.0083021	0.028243	0.877674	612	3	-0.37308	0.48076	0.61079	0.999975	11560	1	-0.37308
ATPIF1	4	0.0083342	0.028344	0.877674	613	4	-0.28301	0.99167	0.99172	0.999975	18915	0	-0.28301
CCDC81	4	0.0083443	0.028375	0.877674	614	1	0.45887	0.031585	0.084965	0.976272	1651	2	0.45887
CCL7	4	0.0083711	0.028462	0.877674	615	4	-0.36744	0.99163	0.99168	0.999975	18914	0	-0.36744
EXOSC3	4	0.0083766	0.028476	0.877674	616	2	-0.22303	0.77821	0.78279	0.999975	14896	1	-0.22303
CTNNBIP1	4	0.0083908	0.028516	0.877674	617	4	-0.31238	0.99161	0.99166	0.999975	18913	0	-0.31238
HAUS1	4	0.0083964	0.028531	0.877674	618	2	-0.18178	0.94818	0.94814	0.999975	18025	0	-0.18178
ZNF419	4	0.0084184	0.028599	0.877674	619	4	-0.41752	0.99158	0.99164	0.999975	18911	0	-0.41752
C8G	4	0.008433	0.028648	0.877674	620	4	-0.46111	0.99157	0.99162	0.999975	18908	0	-0.46111
KRTAP5-11	4	0.0084399	0.028676	0.877674	621	3	-0.57573	0.94243	0.94234	0.999975	17913	0	-0.57573
CLEC4G	4	0.0084667	0.028759	0.877674	622	4	-0.5208	0.99153	0.99158	0.999975	18907	0	-0.5208
NAAA	4	0.0084797	0.0288	0.877674	623	3	-0.46639	0.91901	0.91881	0.999975	17472	0	-0.46639
ZNF805	4	0.0084942	0.028842	0.877674	624	2	-0.30771	0.89312	0.89279	0.999975	16961	0	-0.30771
LMOD1	4	0.0085007	0.02886	0.877674	625	1	0.040521	0.29933	0.44293	0.997124	8488	1	0.040521
PILRA	4	0.0085034	0.02887	0.877674	626	4	-0.24143	0.9915	0.99155	0.999975	18906	0	-0.24143
CCDC64B	4	0.0085505	0.029016	0.877674	627	2	-0.31575	0.88142	0.88095	0.999975	16748	0	-0.31575
PDCL3	4	0.0085529	0.029026	0.877674	628	1	0.066556	0.63142	0.68436	0.999975	12989	1	0.066556
EEF2	4	0.0085623	0.029057	0.877674	629	4	-0.53539	0.99144	0.99149	0.999975	18904	0	-0.53539
LOC100129520	4	0.008583	0.029125	0.877674	630	4	-0.28141	0.99142	0.99147	0.999975	18903	0	-0.28141
KRT6C	4	0.008605	0.029185	0.877674	631	1	0.35879	0.041345	0.10465	0.982731	2026	3	0.35879
DGCR8	4	0.0086183	0.029228	0.877674	632	3	-0.61032	0.9797	0.97975	0.999975	18636	0	-0.61032
PRRC1	4	0.0086279	0.029268	0.877674	633	3	-0.53819	0.053447	0.1284	0.983731	2489	1	-0.53819
PHF20L1	4	0.0086376	0.029299	0.877674	634	3	-0.45347	0.96776	0.96771	0.999975	18381	0	-0.45347
GRIN2D	4	0.0086571	0.029357	0.877674	635	1	0.018723	0.39226	0.53804	0.999975	10182	1	0.018723
GCLM	4	0.0086695	0.029396	0.877674	636	3	-0.41899	0.53016	0.63267	0.999975	12009	1	-0.41899
S100A12	4	0.0087093	0.029514	0.877674	637	2	-0.39501	0.10097	0.21686	0.983869	4199	2	-0.39501
GPSM2	4	0.0087259	0.029574	0.877674	638	4	-0.60607	0.99127	0.99132	0.999975	18902	0	-0.60607
TOMM40	4	0.0087603	0.029673	0.877674	639	2	-0.13074	0.021927	0.06501	0.976272	1267	2	-0.13074
ZCCHC7	4	0.0087614	0.029679	0.877674	640	3	-0.2511	0.3161	0.46003	0.999975	8772	1	-0.2511
SLC25A26	4	0.0087717	0.029712	0.877674	641	3	-0.48968	0.956	0.95592	0.999975	18169	0	-0.48968
RPL17	4	0.0088231	0.029866	0.877674	642	4	-0.75586	0.98882	0.98887	0.999975	18842	0	-0.75586
TMEM106A	4	0.0088719	0.03003	0.877674	643	3	-0.40866	0.82451	0.82405	0.999975	15710	1	-0.40866
ZNF711	4	0.0088813	0.030058	0.877674	644	4	-0.28366	0.99112	0.99117	0.999975	18901	0	-0.28366
SUCNR1	4	0.0088965	0.030102	0.877674	645	4	-0.53089	0.9911	0.99116	0.999975	18900	0	-0.53089
NAPA	4	0.0089018	0.030119	0.877674	646	4	-0.28624	0.9911	0.99115	0.999975	18899	0	-0.28624
MRTO4	4	0.0089117	0.030152	0.877674	647	4	-0.34418	0.99109	0.99114	0.999975	18898	0	-0.34418
NT5DC1	4	0.0089149	0.030161	0.877674	648	3	-0.39677	0.14617	0.28701	0.987377	5525	1	-0.39677
C19orf52	4	0.0089178	0.030167	0.877674	649	2	-0.28549	0.045008	0.11189	0.982731	2168	1	-0.28549
TRIM37	4	0.0089239	0.030182	0.877674	650	4	-0.40387	0.99108	0.99113	0.999975	18897	0	-0.40387
HSFY2	4	0.0089379	0.030227	0.877674	651	3	-0.65903	0.67036	0.70698	0.999975	13420	1	-0.65903
GABPB1	4	0.0089575	0.030297	0.877674	652	4	-0.29671	0.99104	0.9911	0.999975	18896	0	-0.29671
HMOX1	4	0.0089804	0.030372	0.877674	653	4	-0.18317	0.99102	0.99108	0.999975	18895	0	-0.18317
SIRPB2	4	0.0089898	0.030398	0.877674	654	3	-0.34176	0.66455	0.70344	0.999975	13356	1	-0.34176
COL9A2	4	0.0089972	0.030421	0.877674	655	4	-0.32023	0.991	0.99106	0.999975	18894	0	-0.32023
PRKG1	4	0.0090118	0.030463	0.877674	656	3	-0.69394	0.54433	0.63929	0.999975	12132	1	-0.69394
ATP1A1	4	0.0090379	0.030557	0.877674	657	4	-0.40156	0.99096	0.99102	0.999975	18892	0	-0.40156
SYNE3	4	0.0090379	0.030557	0.877674	658	4	-0.62722	0.99096	0.99102	0.999975	18893	0	-0.62722
SAMD11	4	0.0090418	0.030566	0.877674	659	2	-0.38827	0.51564	0.62604	0.999975	11869	1	-0.38827
SLC26A11	4	0.0090707	0.030661	0.877674	660	3	-0.39619	0.37266	0.51795	0.999975	9806	1	-0.39619
HN1L	4	0.0090742	0.030671	0.877674	661	2	-0.13395	0.68815	0.71803	0.999975	13617	1	-0.13395
DEFA3	4	0.0090765	0.030679	0.877674	662	4	-0.31895	0.99092	0.99097	0.999975	18891	0	-0.31895
OR8H1	4	0.0090795	0.030688	0.877674	663	4	-0.31033	0.99092	0.99096	0.999975	18890	0	-0.31033
MRFAP1L1	4	0.0090874	0.030708	0.877674	664	3	-0.45349	0.91236	0.91216	0.999975	17329	0	-0.45349
FUZ	4	0.009095	0.030727	0.877674	665	3	-0.34895	0.9451	0.94498	0.999975	17965	0	-0.34895
TLR7	4	0.0091112	0.030781	0.877674	666	4	-0.39661	0.99089	0.99094	0.999975	18889	0	-0.39661
YPEL4	4	0.0091151	0.030789	0.877674	667	4	-0.27678	0.99088	0.99093	0.999975	18888	0	-0.27678
ALDH3A1	4	0.0091263	0.030826	0.877674	668	1	0.012682	0.8513	0.85072	0.999975	16195	0	0.012682
FLRT1	4	0.0091355	0.030855	0.877674	669	3	-0.50536	0.9416	0.94151	0.999975	17891	0	-0.50536
ZNF326	4	0.0091521	0.030905	0.87769	670	2	-0.24703	0.25003	0.3929	0.994008	7534	2	-0.24703
LRRC8D	4	0.0091754	0.030985	0.87769	671	3	-0.42865	0.97802	0.97807	0.999975	18604	0	-0.42865
DGUOK	4	0.0091784	0.030993	0.87769	672	3	-0.39746	0.48212	0.61141	0.999975	11568	1	-0.39746
TAF5L	4	0.0091987	0.031058	0.878222	673	3	-0.5653	0.81729	0.81718	0.999975	15566	1	-0.5653
OR8I2	4	0.0092305	0.031167	0.878742	674	2	-0.015123	0.0039353	0.013894	0.92674	279	2	-0.015123
ATP5J2	4	0.0092308	0.031169	0.878742	675	3	-0.76479	0.83937	0.83866	0.999975	15987	0	-0.76479
PHYHIP	4	0.0092499	0.031229	0.879139	676	4	-0.49186	0.98734	0.98737	0.999975	18806	0	-0.49186
TCEA3	4	0.0092929	0.03136	0.881545	677	4	-0.35261	0.99071	0.99074	0.999975	18887	0	-0.35261
CES3	4	0.0093348	0.031482	0.882032	678	2	-0.2296	0.25852	0.40157	0.994008	7713	1	-0.2296
TDG	4	0.0093464	0.03152	0.882032	679	4	-0.61218	0.99065	0.99069	0.999975	18886	0	-0.61218
A1CF	4	0.009351	0.031537	0.882032	680	2	-0.33744	0.96796	0.96792	0.999975	18387	0	-0.33744
PFAS	4	0.0093725	0.031609	0.882032	681	4	-0.33559	0.99063	0.99066	0.999975	18885	0	-0.33559
GMFB	4	0.0093725	0.031609	0.882032	682	4	-0.41409	0.99063	0.99066	0.999975	18884	0	-0.41409
ANAPC11	4	0.0093869	0.031654	0.882032	683	1	0.010165	0.84472	0.84406	0.999975	16081	0	0.010165
ZBED5	4	0.0094143	0.031739	0.882374	684	3	-0.54763	0.55927	0.64654	0.999975	12272	1	-0.54763
LOC100131303	4	0.009435	0.031796	0.882374	685	3	-0.63142	0.83349	0.83285	0.999975	15874	0	-0.63142
RARS2	4	0.009439	0.031805	0.882374	686	2	-0.34807	0.86232	0.8619	0.999975	16417	0	-0.34807
FAM72A	4	0.0094583	0.031861	0.88263	687	3	-0.46968	0.95718	0.95714	0.999975	18199	0	-0.46968
ADAT2	4	0.0094911	0.031963	0.884176	688	3	-0.3181	0.98156	0.9816	0.999975	18681	0	-0.3181
DRG1	4	0.0095282	0.032066	0.884733	689	3	-0.42865	0.57961	0.65669	0.999975	12466	1	-0.42865
FAM90A1	4	0.0095362	0.032095	0.884733	690	3	-0.57022	0.66123	0.70142	0.999975	13317	1	-0.57022
KIAA0319L	4	0.0095432	0.032122	0.884733	691	2	-0.33926	0.59643	0.66543	0.999975	12622	1	-0.33926
CAMP	4	0.0095805	0.032241	0.885232	692	4	-0.5008	0.99042	0.99045	0.999975	18883	0	-0.5008
LAT	4	0.0095953	0.032277	0.885232	693	2	-0.28532	0.66917	0.70626	0.999975	13405	1	-0.28532
BMP1	4	0.0095995	0.032291	0.885232	694	2	-0.37033	0.71577	0.73611	0.999975	13987	1	-0.37033
C9orf78	4	0.0096223	0.032371	0.885232	695	4	-0.50955	0.99038	0.99041	0.999975	18882	0	-0.50955
PLLP	4	0.0096224	0.032371	0.885232	696	3	-0.47104	0.60817	0.67162	0.999975	12740	1	-0.47104
CYBA	4	0.0096457	0.032446	0.886018	697	4	-0.29048	0.99035	0.99038	0.999975	18881	0	-0.29048
ANKRD49	4	0.0096643	0.032501	0.886252	698	3	-0.56812	0.73587	0.75031	0.999975	14270	1	-0.56812
SPATS2	4	0.0097495	0.0328	0.890829	699	4	-0.30988	0.99025	0.99026	0.999975	18879	0	-0.30988
JPH1	4	0.0097516	0.032803	0.890829	700	2	-0.12127	0.93023	0.93002	0.999975	17670	0	-0.12127
HMMR	4	0.0097536	0.032809	0.890829	701	4	-0.67625	0.99025	0.99026	0.999975	18878	0	-0.67625
SPTBN1	4	0.0098033	0.032965	0.892555	702	4	-0.32584	0.9902	0.99021	0.999975	18876	0	-0.32584
SIGLEC7	4	0.0098037	0.032966	0.892555	703	3	-0.38886	0.4671	0.60496	0.999975	11444	1	-0.38886
RSPH6A	4	0.0098173	0.033016	0.892637	704	4	-0.47077	0.99018	0.9902	0.999975	18875	0	-0.47077
CCDC90B	4	0.0098451	0.033102	0.8934	705	4	-0.29222	0.99015	0.99016	0.999975	18874	0	-0.29222
TAAR9	4	0.0098558	0.033137	0.8934	706	2	-0.11116	0.70052	0.72589	0.999975	13769	1	-0.11116
EIF5A	4	0.0098961	0.033256	0.895335	707	4	-0.95622	0.9901	0.99012	0.999975	18873	0	-0.95622
GSPT1	4	0.0099235	0.033341	0.895644	708	2	-1.3006	0.63047	0.68385	0.999975	12979	1	-1.3006
PROC	4	0.0099537	0.033426	0.895644	709	2	-0.28634	0.44414	0.59121	0.999975	11182	2	-0.28634
AMPD2	4	0.00996	0.033448	0.895644	710	2	-0.25879	0.64387	0.69135	0.999975	13130	1	-0.25879
SLC2A4	4	0.0099627	0.033455	0.895644	711	3	-0.44398	0.96596	0.96589	0.999975	18350	0	-0.44398
NDUFAF2	4	0.0099801	0.033516	0.896026	712	3	-0.51736	0.1834	0.32505	0.989412	6265	1	-0.51736
IARS	4	0.010006	0.03359	0.89615	713	4	-0.48617	0.98999	0.99001	0.999975	18872	0	-0.48617
ADAM17	4	0.010014	0.033614	0.89615	714	4	-0.56786	0.98999	0.99	0.999975	18871	0	-0.56786
PRDM1	4	0.010088	0.033819	0.898013	715	4	-0.51328	0.98991	0.98993	0.999975	18870	0	-0.51328
EIF3J	4	0.010106	0.033877	0.898013	716	2	-0.48092	0.54631	0.64025	0.999975	12153	1	-0.48092
CYB5D2	4	0.010116	0.03391	0.898013	717	3	-0.34553	0.9662	0.96613	0.999975	18354	0	-0.34553
TSNAXIP1	4	0.01013	0.033949	0.898013	718	3	-0.61533	0.86223	0.86182	0.999975	16416	0	-0.61533
WISP2	4	0.010168	0.034089	0.898013	719	2	-0.086438	0.70839	0.73113	0.999975	13878	1	-0.086438
LIG4	4	0.010173	0.034104	0.898013	720	2	-0.30714	0.90859	0.90831	0.999975	17244	0	-0.30714
SGSM1	4	0.010189	0.034149	0.898013	721	4	-0.35576	0.98981	0.98983	0.999975	18869	0	-0.35576
PHOSPHO2	4	0.010203	0.034188	0.898013	722	2	-0.40908	0.85156	0.85098	0.999975	16202	0	-0.40908
MYLIP	4	0.010213	0.034216	0.898013	723	4	-0.48079	0.98979	0.9898	0.999975	18868	0	-0.48079
OR5B21	4	0.01022	0.034238	0.898013	724	1	0.015174	0.28634	0.42977	0.995873	8243	2	0.015174
ARMCX4	4	0.010222	0.034246	0.898013	725	3	-0.57797	0.33897	0.48346	0.999975	9196	1	-0.57797
SRRM2	4	0.010231	0.034277	0.898013	726	3	-0.72593	0.84268	0.84199	0.999975	16053	0	-0.72593
ZDHHC11	4	0.010238	0.034295	0.898013	727	4	-0.24971	0.98976	0.98978	0.999975	18867	0	-0.24971
RPS3A	4	0.010271	0.034403	0.898495	728	2	-0.35461	0.87814	0.8777	0.999975	16689	0	-0.35461
DCTN4	4	0.010272	0.034407	0.898495	729	3	-0.28291	0.436	0.58291	0.999975	11013	1	-0.28291
SORBS1	4	0.010302	0.034515	0.900065	730	3	-0.51815	0.96605	0.96598	0.999975	18351	0	-0.51815
LACTB	3	0.010315	0.027615	0.876838	731	3	-0.56793	0.98969	0.98982	0.999975	18866	0	-0.56793
STX5	4	0.010325	0.034583	0.900606	732	1	0.14196	0.20322	0.34524	0.9922	6632	2	0.14196
TPPP3	4	0.010377	0.034736	0.90295	733	2	-0.12971	0.77219	0.778	0.999975	14822	1	-0.12971
RHEBL1	4	0.010399	0.034813	0.90295	734	4	-0.35653	0.9896	0.98962	0.999975	18865	0	-0.35653
ZNF92	4	0.010413	0.034851	0.90295	735	4	-0.3952	0.98959	0.98961	0.999975	18864	0	-0.3952
PPFIA4	4	0.010429	0.034902	0.90295	736	1	0.076883	0.29731	0.44084	0.996607	8445	2	0.076883
FAT2	4	0.010437	0.034929	0.90295	737	3	-0.32422	0.78294	0.78673	0.999975	14970	1	-0.32422
DARS2	4	0.010452	0.034979	0.90295	738	3	-0.57358	0.95129	0.9512	0.999975	18078	0	-0.57358
BTBD1	4	0.010461	0.035008	0.90295	739	4	-0.25951	0.98954	0.98957	0.999975	18862	0	-0.25951
SERTAD3	4	0.010484	0.035093	0.90295	740	4	-0.40107	0.98952	0.98954	0.999975	18860	0	-0.40107
OR51A7	4	0.010517	0.035182	0.90295	741	3	-0.40745	0.4168	0.56324	0.999975	10657	1	-0.40745
FAM196B	4	0.01052	0.035192	0.90295	742	3	-0.38218	0.97246	0.97242	0.999975	18480	0	-0.38218
SLMO2	4	0.01052	0.035192	0.90295	743	4	-0.55361	0.98948	0.98951	0.999975	18859	0	-0.55361
NHS	4	0.010545	0.035264	0.903585	744	4	-0.33005	0.98946	0.98948	0.999975	18857	0	-0.33005
LAMTOR1	4	0.010571	0.035342	0.904363	745	3	-0.46925	0.17675	0.31827	0.989266	6135	1	-0.46925
FGGY	4	0.010585	0.035392	0.904438	746	2	-0.043589	0.29433	0.43782	0.996607	8390	2	-0.043589
PRKCH	4	0.010637	0.035571	0.905468	747	1	-0.016694	0.57472	0.65423	0.999975	12410	1	-0.016694
UGT2A1	4	0.010674	0.035676	0.905468	748	2	-0.32263	0.59208	0.66319	0.999975	12573	1	-0.32263
DOC2B	4	0.010684	0.035708	0.905468	749	4	-0.45134	0.98932	0.98936	0.999975	18856	0	-0.45134
MESP1	4	0.010689	0.035719	0.905468	750	2	0.15408	0.15572	0.29669	0.987377	5715	2	0.15408
NLE1	4	0.010693	0.035728	0.905468	751	3	-0.7507	0.94092	0.94084	0.999975	17875	0	-0.7507
MESDC2	4	0.010705	0.035769	0.905468	752	2	-0.2089	0.85498	0.85446	0.999975	16269	0	-0.2089
ANKRD61	4	0.010755	0.035932	0.905468	753	2	-0.32432	0.9795	0.97954	0.999975	18633	0	-0.32432
MTX2	4	0.010757	0.035936	0.905468	754	3	-0.3931	0.65307	0.69659	0.999975	13225	1	-0.3931
TMEM178A	4	0.010762	0.035947	0.905468	755	2	-0.3889	0.32041	0.46436	0.999975	8859	2	-0.3889
GSS	4	0.010771	0.035976	0.905468	756	3	-0.77285	0.35165	0.4965	0.999975	9417	1	-0.77285
YIPF7	4	0.010793	0.036059	0.905468	757	3	-0.50784	0.93038	0.93015	0.999975	17674	0	-0.50784
ADAM23	4	0.010799	0.036077	0.905468	758	4	-0.40689	0.9892	0.98924	0.999975	18855	0	-0.40689
HAO2	4	0.010845	0.036217	0.905468	759	3	-0.38008	0.14925	0.29011	0.987377	5586	1	-0.38008
ERAP1	4	0.010846	0.036219	0.905468	760	3	-0.34936	0.014639	0.04791	0.948758	963	1	-0.34936
BUB3	4	0.010856	0.036251	0.905468	761	3	-0.42477	0.94912	0.94905	0.999975	18040	0	-0.42477
WNT1	4	0.01087	0.036294	0.905468	762	4	-0.30911	0.98913	0.98917	0.999975	18853	0	-0.30911
IFNA2	4	0.010897	0.036381	0.905468	763	2	-0.11503	0.27502	0.41831	0.994008	8028	1	-0.11503
TXN2	4	0.010907	0.03641	0.905468	764	4	-0.53938	0.98909	0.98914	0.999975	18852	0	-0.53938
UBA52	4	0.010914	0.036434	0.905468	765	4	-0.30441	0.98909	0.98913	0.999975	18851	0	-0.30441
TMEM237	4	0.010938	0.036506	0.905468	766	2	-0.38636	0.68116	0.71364	0.999975	13537	1	-0.38636
MTIF2	4	0.010949	0.036536	0.905468	767	1	0.46651	0.036052	0.094016	0.982731	1816	2	0.46651
AGPAT9	4	0.010951	0.036543	0.905468	768	2	-0.38805	0.91441	0.91418	0.999975	17369	0	-0.38805
NAIP	4	0.011001	0.036704	0.905468	769	2	-0.18143	0.31511	0.45905	0.999975	8752	1	-0.18143
SCRT1	4	0.011011	0.036735	0.905468	770	4	-0.33437	0.98899	0.98904	0.999975	18850	0	-0.33437
ARHGEF25	4	0.011031	0.036796	0.905468	771	3	-0.35764	0.79876	0.80033	0.999975	15223	1	-0.35764
PRAMEF8	4	0.011046	0.036844	0.905468	772	2	-0.44484	0.16085	0.30193	0.987377	5825	1	-0.44484
DCAF13	4	0.011056	0.03688	0.905468	773	4	-0.52869	0.98816	0.98818	0.999975	18821	0	-0.52869
TMEM69	4	0.011057	0.036881	0.905468	774	4	-0.49166	0.98894	0.98899	0.999975	18849	0	-0.49166
ACVR1C	4	0.011061	0.036894	0.905468	775	4	-0.35499	0.98894	0.98899	0.999975	18848	0	-0.35499
BRCC3	4	0.011082	0.036963	0.905468	776	4	-0.36547	0.98892	0.98896	0.999975	18847	0	-0.36547
ADH6	4	0.011097	0.037011	0.905468	777	2	-0.23269	0.76519	0.77242	0.999975	14711	1	-0.23269
HSPD1	4	0.011105	0.037043	0.905468	778	2	-0.26854	0.91494	0.91472	0.999975	17387	0	-0.26854
FGF23	3	0.011114	0.029657	0.877674	779	2	-0.55167	0.50562	0.55181	0.999975	11772	1	-0.55167
DDX1	4	0.011136	0.037143	0.905468	780	4	-0.28414	0.98886	0.98891	0.999975	18846	0	-0.28414
MCM8	4	0.01114	0.037161	0.905468	781	4	-0.30158	0.98886	0.98891	0.999975	18845	0	-0.30158
OR8D2	4	0.011157	0.037211	0.905468	782	4	-0.54924	0.98884	0.98889	0.999975	18844	0	-0.54924
SAMD12	4	0.011157	0.037212	0.905468	783	2	-0.14053	0.70433	0.7284	0.999975	13824	1	-0.14053
DHPS	4	0.011166	0.037232	0.905468	784	4	-0.39027	0.98883	0.98888	0.999975	18843	0	-0.39027
C20orf62	4	0.011209	0.037372	0.907702	785	1	0.21196	0.082491	0.18334	0.983731	3531	2	0.21196
DCLK2	4	0.01125	0.037481	0.907772	786	2	-0.34431	0.11173	0.23591	0.985949	4555	1	-0.34431
CACNG2	4	0.011261	0.037514	0.907772	787	2	-0.13757	0.91454	0.91432	0.999975	17375	0	-0.13757
TAF9B	4	0.011287	0.037599	0.907772	788	4	-0.25678	0.98871	0.98877	0.999975	18839	0	-0.25678
RHCG	4	0.011301	0.037651	0.907772	789	4	-0.33591	0.9887	0.98876	0.999975	18838	0	-0.33591
TYK2	4	0.011314	0.037686	0.907772	790	2	-0.034561	0.23972	0.38244	0.994008	7333	2	-0.034561
TRA2A	2	0.01132	0.021438	0.845522	791	2	-1.1292	0.98868	0.98853	0.999975	18837	0	-1.1292
ARSJ	4	0.011379	0.037874	0.907772	792	4	-0.42874	0.98862	0.98867	0.999975	18836	0	-0.42874
TLR9	4	0.011379	0.037874	0.907772	793	4	-0.51343	0.98862	0.98867	0.999975	18835	0	-0.51343
GGH	4	0.01141	0.037973	0.907772	794	3	-0.58558	0.57753	0.65564	0.999975	12449	1	-0.58558
RUNX1	4	0.011411	0.037973	0.907772	795	4	-0.38337	0.98859	0.98864	0.999975	18834	0	-0.38337
MMP10	4	0.011418	0.03799	0.907772	796	1	0.25085	0.12633	0.26115	0.987377	5014	2	0.25085
SCGB1D1	4	0.011438	0.038052	0.907772	797	4	-0.27374	0.98856	0.98861	0.999975	18833	0	-0.27374
ANKRD24	4	0.011455	0.038106	0.907772	798	4	-0.29488	0.98854	0.98859	0.999975	18832	0	-0.29488
PARP11	4	0.01147	0.03815	0.907772	799	1	0.53583	0.026901	0.075372	0.976272	1468	3	0.53583
SF3A1	4	0.011472	0.038154	0.907772	800	4	-0.3407	0.98853	0.98857	0.999975	18831	0	-0.3407
DPH7	4	0.011494	0.038219	0.907772	801	4	-0.6609	0.98851	0.98855	0.999975	18830	0	-0.6609
TTC30B	4	0.011511	0.038278	0.907772	802	4	-0.33799	0.98849	0.98853	0.999975	18829	0	-0.33799
ABCA13	4	0.011521	0.038315	0.907772	803	2	-0.31579	0.21126	0.35354	0.9922	6797	1	-0.31579
METTL17	4	0.011522	0.038316	0.907772	804	4	-0.4633	0.9858	0.9858	0.999975	18772	0	-0.4633
ENPP3	4	0.01156	0.038429	0.907772	805	3	-0.30947	0.42594	0.5726	0.999975	10830	1	-0.30947
JUNB	4	0.01156	0.03843	0.907772	806	3	-0.73022	0.93549	0.93537	0.999975	17769	0	-0.73022
MCUR1	4	0.011573	0.03847	0.907772	807	3	-0.88775	0.67228	0.70815	0.999975	13440	1	-0.88775
SLC41A2	4	0.011574	0.03847	0.907772	808	1	0.08399	0.82088	0.82058	0.999975	15634	1	0.08399
CITED1	4	0.011581	0.038494	0.907772	809	4	-0.34415	0.98842	0.98846	0.999975	18828	0	-0.34415
MR1	4	0.011589	0.038514	0.907772	810	4	-0.34996	0.98841	0.98845	0.999975	18827	0	-0.34996
TBC1D8B	4	0.011678	0.03877	0.908334	811	2	-0.17598	0.59176	0.66301	0.999975	12566	1	-0.17598
SIRT3	4	0.011693	0.038821	0.908334	812	4	-0.52909	0.98831	0.98833	0.999975	18825	0	-0.52909
ZNF679	4	0.011696	0.03883	0.908334	813	4	-0.34168	0.9883	0.98833	0.999975	18824	0	-0.34168
RNF220	4	0.01173	0.038925	0.908334	814	2	-0.19563	0.74506	0.75704	0.999975	14405	1	-0.19563
LRRCC1	4	0.011736	0.038945	0.908334	815	3	-0.46229	0.82077	0.82048	0.999975	15631	1	-0.46229
SNAI1	4	0.011773	0.039068	0.908334	816	3	-0.51637	0.46526	0.60417	0.999975	11429	1	-0.51637
PGA3	4	0.011782	0.039099	0.908334	817	2	-0.15981	0.23496	0.37764	0.994008	7248	2	-0.15981
PRR15	4	0.011789	0.039118	0.908334	818	4	-0.403	0.98821	0.98825	0.999975	18823	0	-0.403
THBS3	4	0.011828	0.039241	0.908334	819	3	-0.60155	0.37902	0.52451	0.999975	9935	1	-0.60155
COPZ2	4	0.011834	0.039258	0.908334	820	2	-0.17852	0.91656	0.91635	0.999975	17428	0	-0.17852
FAM156B	4	0.011842	0.039284	0.908334	821	4	-0.23802	0.98816	0.98818	0.999975	18822	0	-0.23802
UPP1	4	0.011857	0.039329	0.908334	822	4	-0.25246	0.98814	0.98817	0.999975	18820	0	-0.25246
PRR23C	4	0.011886	0.039407	0.908334	823	4	-0.35502	0.98811	0.98814	0.999975	18819	0	-0.35502
YPEL1	4	0.011905	0.039466	0.908334	824	3	-0.5806	0.43706	0.58399	0.999975	11035	1	-0.5806
SRSF12	4	0.011912	0.039493	0.908334	825	2	0.070269	0.1409	0.28159	0.987377	5421	2	0.070269
ZNF217	4	0.011912	0.039493	0.908334	826	1	0.010047	0.2541	0.39712	0.994008	7618	1	0.010047
SLC10A5	4	0.011935	0.039559	0.908334	827	3	-0.36753	0.95583	0.95574	0.999975	18164	0	-0.36753
MRPL27	4	0.011979	0.039699	0.908334	828	2	-0.090559	0.1066	0.22682	0.98488	4384	2	-0.090559
URB2	4	0.01199	0.039732	0.908334	829	2	-0.095733	0.69629	0.72318	0.999975	13708	1	-0.095733
INO80E	4	0.011993	0.039741	0.908334	830	2	-0.29077	0.74123	0.7542	0.999975	14359	1	-0.29077
HYPK	4	0.012017	0.039819	0.908334	831	4	-0.294	0.98798	0.98801	0.999975	18818	0	-0.294
FOXA1	4	0.012028	0.039854	0.908334	832	3	-0.58006	0.88795	0.88761	0.999975	16868	0	-0.58006
JMJD7	4	0.012042	0.039892	0.908334	833	3	-0.51504	0.90395	0.90361	0.999975	17167	0	-0.51504
NAT10	4	0.012054	0.039926	0.908334	834	4	-0.23923	0.98795	0.98797	0.999975	18817	0	-0.23923
ROS1	4	0.012058	0.039936	0.908334	835	3	-0.64849	0.56457	0.64922	0.999975	12321	1	-0.64849
DNAJC7	4	0.01206	0.039941	0.908334	836	4	-0.4949	0.98794	0.98796	0.999975	18816	0	-0.4949
AGAP1	4	0.012079	0.039995	0.908334	837	2	-0.32489	0.59568	0.66505	0.999975	12614	1	-0.32489
PLCXD2	4	0.012123	0.040144	0.908334	838	4	-0.17802	0.98788	0.9879	0.999975	18814	0	-0.17802
CDKN2B	4	0.012128	0.040157	0.908334	839	2	-0.49677	0.97125	0.97121	0.999975	18461	0	-0.49677
PTPRZ1	4	0.012128	0.040157	0.908334	840	3	-0.55938	0.95981	0.95972	0.999975	18246	0	-0.55938
CEP70	4	0.012146	0.040213	0.908334	841	1	0.23222	0.15606	0.29706	0.987377	5727	2	0.23222
TMX2	4	0.012162	0.040259	0.908334	842	4	-0.31671	0.98784	0.98787	0.999975	18813	0	-0.31671
MKLN1	4	0.012185	0.040328	0.908334	843	4	-0.26827	0.98782	0.98785	0.999975	18812	0	-0.26827
HTR3E	4	0.012198	0.040373	0.908334	844	3	-0.38227	0.97366	0.97359	0.999975	18514	0	-0.38227
SPAG17	4	0.01225	0.040532	0.908334	845	2	-0.17658	0.15444	0.29539	0.987377	5690	1	-0.17658
C19orf84	4	0.012265	0.040579	0.908334	846	2	-0.4524	0.33764	0.48206	0.999975	9167	1	-0.4524
NPAS3	4	0.012272	0.0406	0.908334	847	2	-0.33538	0.3519	0.49673	0.999975	9421	1	-0.33538
TRNAU1AP	4	0.012302	0.040683	0.908334	848	3	-0.44423	0.8255	0.82497	0.999975	15728	1	-0.44423
PTPRB	4	0.012312	0.040713	0.908334	849	2	-0.23759	0.13215	0.27121	0.987377	5216	2	-0.23759
RHOV	4	0.012318	0.040732	0.908334	850	3	-0.43264	0.24636	0.38917	0.994008	7463	1	-0.43264
TWF2	4	0.012339	0.040801	0.908334	851	3	-0.32414	0.81322	0.81339	0.999975	15493	1	-0.32414
SAMD10	4	0.012365	0.040887	0.908334	852	4	-0.2769	0.98764	0.98766	0.999975	18811	0	-0.2769
SLC16A6	4	0.012391	0.040952	0.908334	853	3	-0.38948	0.71913	0.73843	0.999975	14036	1	-0.38948
MCM7	4	0.012392	0.040957	0.908334	854	2	-0.13492	0.16864	0.30988	0.988037	5974	2	-0.13492
FRK	4	0.012394	0.040959	0.908334	855	3	-0.29789	0.83955	0.83885	0.999975	15993	0	-0.29789
LIN28B	4	0.012412	0.041017	0.908334	856	2	-0.21697	0.6567	0.69878	0.999975	13264	1	-0.21697
DISP2	4	0.012429	0.041061	0.908334	857	3	-0.50423	0.045312	0.11245	0.982731	2183	1	-0.50423
EXT1	4	0.012434	0.04108	0.908334	858	4	-0.23828	0.98757	0.98759	0.999975	18810	0	-0.23828
MTTP	4	0.012434	0.04108	0.908334	859	4	-0.4701	0.98757	0.98759	0.999975	18809	0	-0.4701
PPFIA2	4	0.012463	0.041168	0.908334	860	3	-0.43342	0.19769	0.3396	0.992048	6528	1	-0.43342
HNRNPDL	4	0.012463	0.041168	0.908334	861	2	-0.31445	0.24232	0.38505	0.994008	7385	1	-0.31445
SSBP4	4	0.01251	0.04132	0.908334	862	1	0.054995	0.38312	0.52872	0.999975	10014	2	0.054995
TMEM175	4	0.012528	0.041367	0.908334	863	4	-0.56469	0.98638	0.98637	0.999975	18783	0	-0.56469
PDGFA	4	0.012548	0.041431	0.908334	864	4	-0.43599	0.98745	0.98748	0.999975	18808	0	-0.43599
MRPL21	4	0.012556	0.041456	0.908334	865	3	-0.45717	0.81117	0.81148	0.999975	15449	1	-0.45717
C11orf24	4	0.012562	0.04147	0.908334	866	2	0.15757	0.0093804	0.031632	0.92674	641	2	0.15757
FCRL5	4	0.01257	0.041505	0.908334	867	4	-0.27389	0.98743	0.98746	0.999975	18807	0	-0.27389
STK36	4	0.012579	0.041526	0.908334	868	3	-0.3262	0.62433	0.68052	0.999975	12905	1	-0.3262
RPL22L1	4	0.012608	0.041618	0.908334	869	2	-0.24228	0.10725	0.22799	0.98488	4405	1	-0.24228
GYPB	4	0.01261	0.041627	0.908334	870	3	-0.44796	0.56663	0.65023	0.999975	12338	1	-0.44796
PLEKHM1	4	0.012666	0.041805	0.908334	871	2	-0.14897	0.24836	0.39119	0.994008	7504	1	-0.14897
RPRD1B	4	0.012669	0.041813	0.908334	872	2	-0.43865	0.81869	0.81849	0.999975	15589	1	-0.43865
PHB	4	0.012671	0.041821	0.908334	873	3	-0.44928	0.5417	0.63802	0.999975	12109	1	-0.44928
KRTAP4-11	4	0.012673	0.041825	0.908334	874	4	-0.2808	0.98733	0.98736	0.999975	18804	0	-0.2808
PLCZ1	4	0.012673	0.041825	0.908334	875	4	-0.3073	0.98733	0.98736	0.999975	18805	0	-0.3073
DDX23	4	0.012693	0.041891	0.908334	876	4	-0.31445	0.98731	0.98733	0.999975	18803	0	-0.31445
VASP	4	0.012699	0.041915	0.908334	877	2	-0.42195	0.79035	0.79294	0.999975	15093	1	-0.42195
DTNA	4	0.012718	0.041969	0.908334	878	2	0.32339	0.035332	0.092582	0.982731	1794	2	0.32339
METTL23	4	0.012746	0.042046	0.908334	879	4	-0.33476	0.98725	0.98727	0.999975	18802	0	-0.33476
MIR1-1HG	4	0.01276	0.042092	0.908334	880	3	-0.37774	0.2237	0.36622	0.994008	7028	1	-0.37774
GPAA1	4	0.012761	0.042092	0.908334	881	4	-0.3596	0.98724	0.98726	0.999975	18801	0	-0.3596
PDGFB	4	0.012764	0.042101	0.908334	882	4	-0.69652	0.98724	0.98726	0.999975	18800	0	-0.69652
RANBP3	4	0.01277	0.042124	0.908334	883	1	0.23988	0.094475	0.20517	0.983788	3983	3	0.23988
PTBP2	4	0.012805	0.042234	0.908334	884	2	-0.25364	0.80354	0.80451	0.999975	15309	1	-0.25364
NOL9	4	0.012822	0.04229	0.908334	885	2	-0.033766	0.16	0.30108	0.987377	5808	2	-0.033766
KCNH8	4	0.012839	0.042356	0.908334	886	4	-0.29352	0.98716	0.98718	0.999975	18799	0	-0.29352
PPP4R4	4	0.012866	0.042429	0.908334	887	2	-0.2647	0.86016	0.85968	0.999975	16367	0	-0.2647
RRP15	4	0.012874	0.042451	0.908334	888	2	-0.19981	0.14566	0.28648	0.987377	5515	1	-0.19981
ABCB1	4	0.012913	0.042569	0.908334	889	4	-0.38671	0.98709	0.98711	0.999975	18798	0	-0.38671
KLF5	4	0.01293	0.042625	0.908334	890	4	-0.1995	0.98707	0.98709	0.999975	18797	0	-0.1995
NDRG2	4	0.012949	0.042687	0.908334	891	4	-0.41718	0.98705	0.98707	0.999975	18796	0	-0.41718
UNC13C	4	0.012949	0.042687	0.908334	892	3	-0.53201	0.69168	0.72028	0.999975	13664	1	-0.53201
C11orf65	4	0.012953	0.042698	0.908334	893	4	-0.26388	0.98705	0.98707	0.999975	18795	0	-0.26388
KLHL4	4	0.012955	0.042709	0.908334	894	2	-0.21339	0.4258	0.57246	0.999975	10828	1	-0.21339
SNRNP40	4	0.01296	0.042728	0.908334	895	3	-0.47447	0.95408	0.95396	0.999975	18132	0	-0.47447
HELQ	4	0.012968	0.042749	0.908334	896	3	-0.60027	0.86838	0.86795	0.999975	16526	0	-0.60027
DUS2	4	0.012978	0.042775	0.908334	897	2	-0.23379	0.81969	0.81943	0.999975	15613	1	-0.23379
RASSF10	4	0.012993	0.042828	0.908334	898	4	-0.55471	0.98701	0.98703	0.999975	18794	0	-0.55471
PIP5K1A	4	0.012998	0.042843	0.908334	899	4	-0.46632	0.987	0.98702	0.999975	18793	0	-0.46632
2025-03-07	4	0.013016	0.042892	0.908334	900	3	-0.33949	0.87339	0.87298	0.999975	16613	0	-0.33949
WRAP73	4	0.01303	0.04294	0.908334	901	3	-0.45522	0.0027523	0.0097961	0.92674	193	1	-0.45522
CYB5R1	4	0.01303	0.04294	0.908334	902	4	-0.40621	0.98697	0.98699	0.999975	18792	0	-0.40621
NHSL2	4	0.013037	0.042958	0.908334	903	2	-0.24687	0.3043	0.44803	0.998877	8568	2	-0.24687
FAM227B	4	0.013105	0.043165	0.9107	904	3	-0.42346	0.12946	0.26656	0.987377	5120	1	-0.42346
CBS	4	0.013108	0.043177	0.9107	905	3	-0.52029	0.91064	0.9104	0.999975	17298	0	-0.52029
ZNHIT3	4	0.013133	0.043243	0.9107	906	2	-0.18277	0.73682	0.75098	0.999975	14288	1	-0.18277
LRRC10B	4	0.01314	0.04326	0.9107	907	3	-0.40889	0.91936	0.91916	0.999975	17475	0	-0.40889
ZNF286B	4	0.013185	0.043395	0.911679	908	1	0.13423	0.12834	0.26468	0.987377	5085	2	0.13423
NPHP4	4	0.013202	0.043449	0.911679	909	2	-0.33858	0.70575	0.72934	0.999975	13841	1	-0.33858
CD109	4	0.013204	0.04345	0.911679	910	4	-0.31672	0.9868	0.9868	0.999975	18791	0	-0.31672
ZNF418	4	0.013237	0.043567	0.913133	911	2	-0.075663	0.1715	0.31284	0.988037	6036	2	-0.075663
ADAMTSL1	4	0.013271	0.043668	0.914258	912	3	-0.54123	0.97672	0.97672	0.999975	18578	0	-0.54123
SPATA31A1	4	0.01331	0.043794	0.91589	913	3	-0.50491	0.97916	0.9792	0.999975	18627	0	-0.50491
RTTN	4	0.013341	0.043888	0.916859	914	3	-0.23099	0.97827	0.97831	0.999975	18611	0	-0.23099
PRKCDBP	4	0.013365	0.043968	0.917512	915	4	-0.56535	0.98664	0.98663	0.999975	18789	0	-0.56535
MCMBP	4	0.013389	0.044043	0.917594	916	3	-0.45691	0.60536	0.67017	0.999975	12707	1	-0.45691
RFK	4	0.013393	0.044068	0.917594	917	1	0.25261	0.076504	0.17224	0.983731	3307	3	0.25261
CUEDC1	4	0.013445	0.044218	0.917752	918	2	-0.069577	0.19092	0.33273	0.990826	6408	1	-0.069577
AARS	4	0.013455	0.044245	0.917752	919	3	-0.33024	0.94116	0.94109	0.999975	17879	0	-0.33024
SERPINB6	4	0.013459	0.044257	0.917752	920	3	-0.51846	0.24785	0.39068	0.994008	7496	1	-0.51846
EEF2K	4	0.013497	0.044376	0.917752	921	3	-0.38464	0.94193	0.94185	0.999975	17900	0	-0.38464
LRRC2	4	0.013497	0.044376	0.917752	922	2	-0.19792	0.52823	0.63181	0.999975	11994	1	-0.19792
GP1BA	4	0.013526	0.044461	0.917752	923	4	-0.74632	0.98647	0.98647	0.999975	18787	0	-0.74632
C21orf58	4	0.013533	0.044481	0.917752	924	2	-0.68592	0.8473	0.84667	0.999975	16128	0	-0.68592
NUDT21	4	0.013534	0.044483	0.917752	925	3	-0.53415	0.94016	0.94012	0.999975	17859	0	-0.53415
NEDD1	4	0.013549	0.044523	0.917752	926	3	-0.49085	0.98356	0.98357	0.999975	18725	0	-0.49085
TUBA8	4	0.013588	0.04464	0.917752	927	4	-0.49517	0.98641	0.98641	0.999975	18786	0	-0.49517
TSC2	4	0.013592	0.044652	0.917752	928	2	-0.24767	0.27035	0.4135	0.994008	7925	1	-0.24767
C5AR1	4	0.013604	0.044689	0.917752	929	4	-0.21334	0.9864	0.98639	0.999975	18784	0	-0.21334
FAIM2	4	0.013627	0.044768	0.917752	930	3	-0.58285	0.32821	0.4724	0.999975	8999	1	-0.58285
PCDH19	4	0.013653	0.044843	0.917752	931	3	-0.27061	0.16042	0.30149	0.987377	5817	1	-0.27061
PDLIM1	4	0.013663	0.044876	0.917752	932	3	-0.42633	0.56262	0.64825	0.999975	12301	1	-0.42633
FAM192A	4	0.013673	0.044909	0.917752	933	3	-0.51847	0.81347	0.81364	0.999975	15495	1	-0.51847
ZCCHC8	4	0.013675	0.044913	0.917752	934	4	-0.37646	0.98633	0.98632	0.999975	18782	0	-0.37646
FXYD1	3	0.013693	0.036055	0.905468	935	2	-0.46129	0.51077	0.55519	0.999975	11823	1	-0.46129
TMED2	4	0.013705	0.045004	0.917752	936	2	-0.32639	0.81102	0.81132	0.999975	15447	1	-0.32639
RANBP6	4	0.013757	0.045159	0.917752	937	1	0.18418	0.14008	0.28077	0.987377	5401	2	0.18418
PDCD6	4	0.013782	0.045227	0.917752	938	2	-0.12034	0.010715	0.035801	0.932908	724	2	-0.12034
NOP14	4	0.013798	0.045281	0.917752	939	3	-0.59203	0.87903	0.87858	0.999975	16711	0	-0.59203
GPR101	4	0.013809	0.045321	0.917752	940	1	0.27454	0.10086	0.21666	0.983869	4192	3	0.27454
RPL19	4	0.013831	0.045396	0.917752	941	2	-0.29512	0.28352	0.42691	0.995218	8197	1	-0.29512
ALOX5	4	0.013843	0.045436	0.917752	942	4	-0.38069	0.98616	0.98615	0.999975	18781	0	-0.38069
VPS4B	4	0.013861	0.045494	0.917752	943	2	0.21575	0.030819	0.083347	0.976272	1620	2	0.21575
KCNMB4	4	0.013898	0.045602	0.917752	944	4	-0.25845	0.9861	0.9861	0.999975	18779	0	-0.25845
MRPL22	4	0.013898	0.045602	0.917752	945	4	-0.24939	0.9861	0.9861	0.999975	18780	0	-0.24939
FIGLA	4	0.013913	0.04565	0.917752	946	1	-0.052831	0.17888	0.32043	0.989266	6178	1	-0.052831
RHOBTB3	4	0.01394	0.045731	0.917752	947	3	-0.34518	0.90273	0.90238	0.999975	17139	0	-0.34518
APOH	4	0.013947	0.04575	0.917752	948	3	-0.46789	0.76337	0.77103	0.999975	14689	1	-0.46789
KRT14	4	0.013954	0.045772	0.917752	949	4	-0.49353	0.98605	0.98605	0.999975	18777	0	-0.49353
ZFP91	4	0.013965	0.045801	0.917752	950	1	0.10185	0.4955	0.61717	0.999975	11688	1	0.10185
ATXN2	4	0.01397	0.04582	0.917752	951	3	-0.53364	0.2902	0.43372	0.996607	8311	1	-0.53364
LHB	4	0.014005	0.045926	0.917752	952	3	-0.75966	0.875	0.87455	0.999975	16630	0	-0.75966
RAB22A	4	0.014009	0.045937	0.917752	953	4	-0.30938	0.98599	0.98599	0.999975	18776	0	-0.30938
CDC45	4	0.014017	0.04596	0.917752	954	1	0.17911	0.18344	0.32509	0.989412	6266	2	0.17911
MARK3	4	0.014029	0.045996	0.917752	955	3	-0.54364	0.52928	0.63229	0.999975	12003	1	-0.54364
IRAK4	4	0.01403	0.045996	0.917752	956	3	-0.59536	0.63579	0.68677	0.999975	13035	1	-0.59536
C16orf47	4	0.014068	0.046116	0.917752	957	2	-0.0051576	0.011834	0.039258	0.933022	799	2	-0.0051576
GPR62	4	0.014108	0.046237	0.917752	958	2	-0.35851	0.12151	0.25287	0.987377	4866	2	-0.35851
MINPP1	4	0.014111	0.04625	0.917752	959	3	-0.33634	0.91012	0.90988	0.999975	17286	0	-0.33634
ALG12	4	0.014115	0.04626	0.917752	960	3	-0.43333	0.39627	0.54217	0.999975	10265	1	-0.43333
TRIM9	4	0.01412	0.046281	0.917752	961	3	-0.45349	0.969	0.96893	0.999975	18414	0	-0.45349
EXD3	4	0.014135	0.046322	0.917752	962	4	-0.41053	0.98587	0.98586	0.999975	18775	0	-0.41053
SPTLC1	4	0.014136	0.046328	0.917752	963	3	-0.52086	0.9694	0.96935	0.999975	18421	0	-0.52086
BMS1	4	0.014147	0.046356	0.917752	964	4	-0.31374	0.98585	0.98585	0.999975	18774	0	-0.31374
SDC4	4	0.014172	0.046436	0.917752	965	1	0.018237	0.093536	0.20349	0.983731	3943	1	0.018237
CDCA7L	4	0.014191	0.046491	0.917752	966	4	-0.29816	0.98581	0.9858	0.999975	18773	0	-0.29816
SNX17	4	0.0142	0.046524	0.917752	967	3	-0.45994	0.25473	0.39775	0.994008	7635	1	-0.45994
OSBP2	4	0.014224	0.046587	0.918051	968	1	0.022116	0.71659	0.73664	0.999975	14002	1	0.022116
TAF1B	4	0.014276	0.046765	0.920002	969	1	-0.038585	0.68893	0.71853	0.999975	13628	1	-0.038585
FAM50B	4	0.014308	0.046866	0.920002	970	2	-0.11699	0.20053	0.34251	0.9922	6582	2	-0.11699
KAZALD1	4	0.014328	0.046933	0.920002	971	2	-0.29547	0.56105	0.64746	0.999975	12283	1	-0.29547
FST	4	0.014329	0.046937	0.920002	972	2	-0.56558	0.94599	0.94591	0.999975	17983	0	-0.56558
OXGR1	4	0.014376	0.047085	0.920002	973	4	-0.31361	0.98562	0.98562	0.999975	18771	0	-0.31361
CLDN15	4	0.014381	0.047097	0.920002	974	4	-0.39295	0.98562	0.98561	0.999975	18770	0	-0.39295
GEMIN6	4	0.014394	0.047138	0.920002	975	4	-0.54053	0.98561	0.9856	0.999975	18769	0	-0.54053
BRD7	4	0.01443	0.047259	0.920002	976	3	-0.33821	0.53517	0.63498	0.999975	12051	1	-0.33821
RTP1	4	0.014432	0.047266	0.920002	977	2	-0.1578	0.7436	0.75596	0.999975	14390	1	-0.1578
TTF2	4	0.014434	0.047273	0.920002	978	3	-0.73292	0.6082	0.67164	0.999975	12741	1	-0.73292
DERL1	4	0.014442	0.047296	0.920002	979	4	-0.47866	0.98556	0.98556	0.999975	18767	0	-0.47866
RPS26	4	0.014452	0.047328	0.920002	980	4	-0.56105	0.98555	0.98555	0.999975	18766	0	-0.56105
TFAP2A	4	0.014457	0.047343	0.920002	981	4	-0.50917	0.98554	0.98555	0.999975	18765	0	-0.50917
SLC25A13	4	0.014462	0.04736	0.920002	982	3	-0.37048	0.018009	0.056723	0.961943	1123	1	-0.37048
CCL4L2	4	0.014484	0.047431	0.920445	983	1	0.18927	0.013965	0.045801	0.945158	915	2	0.18927
KLK11	4	0.014522	0.047544	0.921711	984	3	-0.63496	0.94187	0.94179	0.999975	17897	0	-0.63496
UMPS	4	0.01458	0.04773	0.923773	985	4	-0.2741	0.98542	0.98541	0.999975	18764	0	-0.2741
SUV420H2	4	0.014587	0.047747	0.923773	986	4	-0.34592	0.98541	0.98541	0.999975	18763	0	-0.34592
AGPAT1	4	0.014622	0.047852	0.924862	987	4	-0.2821	0.98538	0.98537	0.999975	18762	0	-0.2821
MOB2	4	0.014665	0.047986	0.926296	988	3	-0.29969	0.79384	0.79598	0.999975	15145	1	-0.29969
RAD54B	4	0.014705	0.048104	0.926296	989	2	-0.31039	0.039063	0.10012	0.982731	1926	1	-0.31039
CERK	4	0.014743	0.048233	0.926296	990	3	-0.21535	0.82292	0.82254	0.999975	15678	1	-0.21535
PSCA	4	0.014756	0.048267	0.926296	991	3	-0.41085	0.9586	0.95855	0.999975	18224	0	-0.41085
MRPS28	4	0.01477	0.048307	0.926296	992	4	-0.19347	0.98523	0.98524	0.999975	18761	0	-0.19347
SMO	4	0.014785	0.048351	0.926296	993	4	-0.23676	0.98522	0.98522	0.999975	18760	0	-0.23676
PGK1	4	0.014794	0.048379	0.926296	994	4	-0.25624	0.98521	0.98522	0.999975	18759	0	-0.25624
OR5AR1	4	0.014795	0.048383	0.926296	995	1	0.099828	0.25398	0.397	0.994008	7616	2	0.099828
OR2M2	4	0.014805	0.04842	0.926296	996	3	-0.57616	0.93954	0.93951	0.999975	17846	0	-0.57616
ACSBG1	4	0.014822	0.048475	0.926296	997	3	-0.44539	0.36149	0.50651	0.999975	9589	1	-0.44539
KRT20	4	0.014832	0.048508	0.926296	998	4	-0.54691	0.98517	0.98518	0.999975	18758	0	-0.54691
BASP1	4	0.014847	0.048557	0.926321	999	2	-0.42781	0.11982	0.2499	0.987377	4822	1	-0.42781
TGM4	4	0.014894	0.048714	0.92769	1000	2	-0.50229	0.20897	0.35114	0.9922	6747	2	-0.50229
NUDT7	4	0.014899	0.048726	0.92769	1001	1	0.11008	0.053296	0.1281	0.983731	2483	2	0.11008
LOC113230	4	0.014929	0.048813	0.927856	1002	3	-0.71798	0.71793	0.73759	0.999975	14017	1	-0.71798
ACSL5	4	0.01495	0.048876	0.927856	1003	3	-0.42303	0.74809	0.7593	0.999975	14457	1	-0.42303
C1orf162	4	0.014951	0.048881	0.927856	1004	2	-0.32913	0.90505	0.90472	0.999975	17181	0	-0.32913
ZNF230	4	0.015003	0.04904	0.928803	1005	4	-0.32219	0.985	0.98501	0.999975	18755	0	-0.32219
PALM2	4	0.01503	0.049121	0.928803	1006	2	-0.38514	0.6182	0.67712	0.999975	12841	1	-0.38514
SLC25A17	4	0.015089	0.049294	0.928803	1007	4	-0.53209	0.98491	0.98493	0.999975	18754	0	-0.53209
BIRC2	4	0.015092	0.049307	0.928803	1008	3	-0.48394	0.68367	0.71522	0.999975	13566	1	-0.48394
OR1D2	4	0.015106	0.04935	0.928803	1009	3	-0.55694	0.95577	0.95568	0.999975	18162	0	-0.55694
RAP1A	4	0.015107	0.04935	0.928803	1010	2	-0.05977	0.70374	0.72801	0.999975	13815	1	-0.05977
USPL1	4	0.015115	0.049375	0.928803	1011	3	-0.58512	0.67123	0.7075	0.999975	13425	1	-0.58512
KLHL23	4	0.015124	0.049406	0.928803	1012	3	-0.37632	0.83295	0.83231	0.999975	15865	0	-0.37632
RBBP7	4	0.015153	0.049486	0.928803	1013	4	-0.3251	0.98485	0.98485	0.999975	18752	0	-0.3251
MAP3K4	4	0.015158	0.049505	0.928803	1014	3	-0.39292	0.8821	0.88164	0.999975	16761	0	-0.39292
ONECUT1	4	0.015161	0.049513	0.928803	1015	4	-0.2886	0.98484	0.98484	0.999975	18751	0	-0.2886
TYW1B	4	0.015179	0.049563	0.928807	1016	3	-0.65311	0.58375	0.6588	0.999975	12498	1	-0.65311
NHP2	4	0.0152	0.049611	0.928807	1017	3	-0.38512	0.26674	0.4099	0.994008	7863	1	-0.38512
TAZ	4	0.015217	0.049664	0.928896	1018	4	-0.21482	0.98478	0.98478	0.999975	18750	0	-0.21482
CKB	4	0.015254	0.049782	0.929326	1019	2	-0.31981	0.76609	0.77312	0.999975	14726	1	-0.31981
ZNF578	4	0.015262	0.049807	0.929326	1020	2	-0.19731	0.76447	0.77188	0.999975	14703	1	-0.19731
SHB	4	0.015271	0.049833	0.929326	1021	3	-0.35759	0.97851	0.97855	0.999975	18614	0	-0.35759
CCDC101	4	0.015314	0.049969	0.929385	1022	1	0.24932	0.12504	0.25895	0.987377	4975	3	0.24932
RAC2	4	0.015328	0.050009	0.929385	1023	2	-0.18932	0.74745	0.75884	0.999975	14446	1	-0.18932
KRT23	4	0.015366	0.050119	0.929385	1024	2	0.012038	0.051575	0.12472	0.983731	2410	2	0.012038
RLBP1	4	0.015387	0.050179	0.929385	1025	2	-0.37592	0.73752	0.75152	0.999975	14302	1	-0.37592
HSCB	4	0.01541	0.050241	0.929385	1026	3	-0.50373	0.88151	0.88105	0.999975	16750	0	-0.50373
TMEM72	4	0.015437	0.050329	0.929385	1027	4	-0.23011	0.98456	0.98457	0.999975	18749	0	-0.23011
WDR18	4	0.015469	0.050432	0.929385	1028	3	-0.43464	0.91745	0.91726	0.999975	17444	0	-0.43464
XRCC5	4	0.01547	0.050433	0.929385	1029	2	-0.36232	0.74044	0.75363	0.999975	14343	1	-0.36232
DRD3	4	0.015483	0.050483	0.929385	1030	4	-0.28363	0.98452	0.98452	0.999975	18748	0	-0.28363
HERC6	4	0.015498	0.050517	0.929385	1031	4	-0.20549	0.9845	0.98451	0.999975	18747	0	-0.20549
NSUN6	4	0.015505	0.050537	0.929385	1032	3	-0.517	0.2046	0.34663	0.9922	6662	1	-0.517
RPN1	4	0.015511	0.050555	0.929385	1033	4	-0.49301	0.98449	0.98449	0.999975	18746	0	-0.49301
C3orf58	4	0.015518	0.050572	0.929385	1034	3	-0.79347	0.48983	0.61472	0.999975	11626	1	-0.79347
VAPA	4	0.015522	0.050584	0.929385	1035	2	-0.13746	0.86021	0.85974	0.999975	16368	0	-0.13746
ITSN1	4	0.015551	0.05068	0.929385	1036	3	-0.35852	0.81955	0.81932	0.999975	15606	1	-0.35852
MCM3AP	4	0.015574	0.050754	0.929385	1037	4	-0.40817	0.98443	0.98443	0.999975	18745	0	-0.40817
CECR5	4	0.015582	0.050774	0.929385	1038	3	-0.31291	0.5091	0.62314	0.999975	11808	1	-0.31291
OR13C4	4	0.015625	0.05087	0.929385	1039	2	0.0044568	0.21104	0.3533	0.9922	6789	2	0.0044568
MNS1	4	0.015641	0.050901	0.929385	1040	2	-0.35941	0.81739	0.81727	0.999975	15570	1	-0.35941
C15orf53	4	0.015667	0.050953	0.929385	1041	3	-0.4777	0.41677	0.56321	0.999975	10655	1	-0.4777
HIST1H2BD	4	0.015693	0.051013	0.929385	1042	3	-0.49038	0.58634	0.66016	0.999975	12521	1	-0.49038
SAP30	4	0.015703	0.051039	0.929385	1043	2	-0.23736	0.60353	0.66922	0.999975	12692	1	-0.23736
HELT	4	0.015703	0.051039	0.929385	1044	3	-0.2449	0.031912	0.085599	0.976272	1674	1	-0.2449
TNFRSF1B	4	0.015781	0.051192	0.929385	1045	3	-0.3163	0.96488	0.96485	0.999975	18334	0	-0.3163
TFPT	4	0.015798	0.051225	0.929385	1046	3	-0.51295	0.88338	0.88295	0.999975	16786	0	-0.51295
SULT6B1	4	0.015817	0.051261	0.929385	1047	3	-0.46475	0.047794	0.11729	0.983731	2273	1	-0.46475
GRAMD1C	4	0.015833	0.051303	0.929385	1048	3	-0.49673	0.4311	0.57798	0.999975	10917	1	-0.49673
PGM2L1	4	0.015881	0.051411	0.929385	1049	2	-0.13527	0.52665	0.63107	0.999975	11976	1	-0.13527
STX8	4	0.015936	0.05153	0.929385	1050	2	-0.10496	0.082369	0.18309	0.983731	3525	1	-0.10496
FUNDC2	4	0.015941	0.051538	0.929385	1051	2	-0.22725	0.20743	0.34959	0.9922	6723	2	-0.22725
NAA15	4	0.015943	0.051545	0.929385	1052	3	-0.47829	0.82928	0.82865	0.999975	15787	1	-0.47829
GSC	4	0.01604	0.051776	0.929385	1053	2	-0.1113	0.67377	0.70906	0.999975	13457	1	-0.1113
HLA-DPA1	4	0.016047	0.051793	0.929385	1054	2	-0.43367	0.21857	0.36101	0.994008	6922	1	-0.43367
N4BP2L2	4	0.016054	0.051814	0.929385	1055	2	-0.60833	0.90981	0.90954	0.999975	17273	0	-0.60833
SPATA17	4	0.016081	0.051878	0.929385	1056	3	-0.62443	0.85248	0.85189	0.999975	16221	0	-0.62443
IFT22	4	0.016092	0.051897	0.929385	1057	1	-0.11327	0.9469	0.94686	0.999975	18005	0	-0.11327
USP16	4	0.016101	0.051915	0.929385	1058	3	-0.36346	0.020853	0.062763	0.97547	1227	1	-0.36346
ALKBH3	4	0.016115	0.051943	0.929385	1059	3	-0.50936	0.73434	0.74923	0.999975	14248	1	-0.50936
TAF15	4	0.016144	0.052001	0.929385	1060	1	0.018925	0.38757	0.53327	0.999975	10096	2	0.018925
C6orf62	4	0.016156	0.052028	0.929385	1061	2	-0.35523	0.49328	0.61619	0.999975	11663	1	-0.35523
EVL	4	0.016177	0.05207	0.929385	1062	3	-0.33675	0.94603	0.94597	0.999975	17984	0	-0.33675
TTLL5	4	0.016198	0.052119	0.929385	1063	3	-0.60822	0.42259	0.56918	0.999975	10780	1	-0.60822
CHCHD3	4	0.016263	0.052277	0.929385	1064	3	-0.56683	0.87158	0.87119	0.999975	16578	0	-0.56683
OR8G2	4	0.016265	0.052279	0.929385	1065	3	-0.73997	0.94777	0.94772	0.999975	18019	0	-0.73997
SYNJ2BP	4	0.016299	0.052355	0.929385	1066	2	-0.29969	0.95385	0.95374	0.999975	18128	0	-0.29969
MST1R	4	0.016343	0.052443	0.929385	1067	3	-0.55189	0.97336	0.97329	0.999975	18506	0	-0.55189
ARHGAP22	4	0.016398	0.052556	0.929385	1068	3	-0.39504	0.045464	0.11277	0.982731	2189	1	-0.39504
RTKN2	4	0.016403	0.052569	0.929385	1069	3	-0.32269	0.81371	0.81386	0.999975	15503	1	-0.32269
PRDX1	4	0.016411	0.052586	0.929385	1070	2	-0.40938	0.92836	0.92816	0.999975	17639	0	-0.40938
CYP4F2	4	0.016424	0.052616	0.929385	1071	3	-0.42259	0.27358	0.41683	0.994008	7997	1	-0.42259
NSUN2	4	0.01645	0.052673	0.929385	1072	3	-0.64884	0.90385	0.90351	0.999975	17163	0	-0.64884
OR7C1	4	0.016455	0.052689	0.929385	1073	1	0.11566	0.40418	0.5503	0.999975	10418	2	0.11566
SERTAD4	4	0.016457	0.052697	0.929385	1074	2	-0.27131	0.43534	0.58222	0.999975	11003	2	-0.27131
SLC6A5	4	0.016466	0.052719	0.929385	1075	3	-0.7636	0.95622	0.95615	0.999975	18173	0	-0.7636
PODNL1	4	0.016473	0.052733	0.929385	1076	3	-0.47271	0.75126	0.76172	0.999975	14516	1	-0.47271
USF1	4	0.016507	0.052793	0.929385	1077	1	-0.043888	0.072638	0.165	0.983731	3176	1	-0.043888
LFNG	4	0.016511	0.052803	0.929385	1078	3	-0.38368	0.96248	0.9624	0.999975	18289	0	-0.38368
UBTD1	4	0.016526	0.052832	0.929385	1079	3	-0.58923	0.90749	0.90725	0.999975	17223	0	-0.58923
RPN2	4	0.016558	0.052899	0.929385	1080	3	-0.57353	0.15638	0.29736	0.987377	5737	1	-0.57353
UQCRC1	4	0.016565	0.052911	0.929385	1081	2	-0.2961	0.79678	0.79856	0.999975	15194	1	-0.2961
ZIC5	4	0.016595	0.052977	0.929385	1082	3	-0.37445	0.92657	0.92636	0.999975	17603	0	-0.37445
SEC13	4	0.016636	0.053067	0.929385	1083	2	-0.24403	0.62853	0.6828	0.999975	12951	1	-0.24403
LOXL1	4	0.016636	0.053067	0.929385	1084	1	0.12672	0.4346	0.5815	0.999975	10990	2	0.12672
OXA1L	4	0.016649	0.05309	0.929385	1085	3	-0.62211	0.96836	0.9683	0.999975	18401	0	-0.62211
POLR3B	4	0.016695	0.05319	0.929385	1086	2	-0.4024	0.84687	0.84624	0.999975	16119	0	-0.4024
FYCO1	4	0.016714	0.053231	0.929385	1087	3	-0.17683	0.35928	0.50429	0.999975	9550	1	-0.17683
INSL6	4	0.016738	0.053285	0.929385	1088	3	-0.49221	0.71276	0.734	0.999975	13951	1	-0.49221
CREBBP	4	0.016766	0.053355	0.929385	1089	3	-0.36652	0.97487	0.97482	0.999975	18540	0	-0.36652
EIF3I	4	0.016841	0.053509	0.929385	1090	3	-0.35345	0.97153	0.9715	0.999975	18465	0	-0.35345
SUV39H1	4	0.016869	0.053564	0.929385	1091	3	-0.39188	0.086103	0.18992	0.983731	3664	1	-0.39188
SH3D19	4	0.016889	0.053609	0.929385	1092	3	-0.39227	0.97332	0.97325	0.999975	18505	0	-0.39227
CTNNBL1	4	0.016899	0.053629	0.929385	1093	3	-0.568	0.75912	0.76768	0.999975	14634	1	-0.568
ASAH1	4	0.016921	0.053684	0.929385	1094	2	0.008009	0.32857	0.47278	0.999975	9008	2	0.008009
SLC5A7	4	0.016925	0.053692	0.929385	1095	3	-0.4509	0.72422	0.742	0.999975	14098	1	-0.4509
PREPL	4	0.01695	0.053754	0.929385	1096	3	-0.373	0.80776	0.80837	0.999975	15388	1	-0.373
TRADD	4	0.016973	0.053801	0.929385	1097	2	-0.12849	0.78067	0.78481	0.999975	14931	1	-0.12849
OR5M10	4	0.017025	0.053928	0.929385	1098	3	-0.30269	0.93754	0.9375	0.999975	17801	0	-0.30269
DNAJC10	4	0.017043	0.053974	0.929385	1099	2	-0.40048	0.70941	0.73181	0.999975	13897	1	-0.40048
CARS	4	0.017059	0.054005	0.929385	1100	2	-0.13679	0.12955	0.26673	0.987377	5124	2	-0.13679
OPALIN	4	0.017077	0.054037	0.929385	1101	2	-0.15547	0.81314	0.81332	0.999975	15491	1	-0.15547
GFRA3	4	0.017082	0.054052	0.929385	1102	3	-0.52091	0.69269	0.72091	0.999975	13674	1	-0.52091
GOLGA6L1	4	0.017102	0.054094	0.929385	1103	2	-0.4223	0.083206	0.18467	0.983731	3553	2	-0.4223
ANKRD40	4	0.017124	0.054154	0.929385	1104	3	-0.52328	0.87917	0.8787	0.999975	16714	0	-0.52328
DEFB125	4	0.017128	0.05416	0.929385	1105	2	-0.14014	0.33511	0.47946	0.999975	9117	1	-0.14014
SAPCD2	4	0.017143	0.054195	0.929385	1106	3	-0.40659	0.94149	0.94141	0.999975	17887	0	-0.40659
H2BFM	4	0.017222	0.054358	0.929385	1107	3	-0.27908	0.90344	0.9031	0.999975	17156	0	-0.27908
TBL1XR1	4	0.01723	0.054374	0.929385	1108	3	-0.46871	0.62241	0.67945	0.999975	12888	1	-0.46871
PLK5	4	0.017232	0.054377	0.929385	1109	1	0.11228	0.37133	0.51658	0.999975	9787	2	0.11228
CYP11A1	4	0.017289	0.054499	0.929385	1110	3	-0.47297	0.95371	0.9536	0.999975	18126	0	-0.47297
RRH	4	0.017302	0.054528	0.929385	1111	3	-0.42597	0.94167	0.94159	0.999975	17892	0	-0.42597
RBM23	4	0.017336	0.054607	0.929385	1112	3	-0.51232	0.29158	0.4351	0.996607	8331	1	-0.51232
PRSS57	4	0.017363	0.054665	0.929385	1113	3	-0.29396	0.57865	0.65619	0.999975	12460	1	-0.29396
BST2	4	0.017387	0.054713	0.929385	1114	3	-0.27002	0.83768	0.83701	0.999975	15957	0	-0.27002
APBB1	4	0.017439	0.054823	0.929385	1115	1	0.39322	0.021731	0.064612	0.976272	1260	3	0.39322
CD244	4	0.017491	0.054924	0.929385	1116	1	0.25454	0.07283	0.16536	0.983731	3182	3	0.25454
AP1S3	4	0.017512	0.054969	0.929385	1117	3	-0.39795	0.40379	0.54989	0.999975	10411	1	-0.39795
KIR2DL3	3	0.017549	0.045621	0.917752	1118	2	-0.23969	0.45623	0.52025	0.999975	11365	1	-0.23969
PRDM16	4	0.017595	0.055149	0.929385	1119	2	-0.14648	0.35615	0.50101	0.999975	9495	2	-0.14648
CFB	4	0.017615	0.05519	0.929385	1120	3	-0.66725	0.42469	0.57133	0.999975	10814	1	-0.66725
PCDH9	4	0.017646	0.055245	0.929385	1121	2	-0.011044	0.32175	0.46573	0.999975	8878	2	-0.011044
CHI3L2	4	0.017647	0.055245	0.929385	1122	3	-0.47479	0.87636	0.87592	0.999975	16659	0	-0.47479
MSS51	4	0.017655	0.055256	0.929385	1123	3	-0.41002	0.96955	0.9695	0.999975	18425	0	-0.41002
LAP3	4	0.017698	0.05535	0.929385	1124	2	-0.12444	0.96809	0.96803	0.999975	18390	0	-0.12444
MAP3K7	4	0.01771	0.055375	0.929385	1125	2	-0.43838	0.75107	0.76157	0.999975	14514	1	-0.43838
MCFD2	4	0.017742	0.055448	0.929385	1126	3	-0.31767	0.96133	0.96124	0.999975	18272	0	-0.31767
RRAGB	4	0.01775	0.055464	0.929385	1127	2	-0.13943	0.028373	0.078349	0.976272	1522	1	-0.13943
IMPDH2	4	0.0178	0.05558	0.929385	1128	3	-0.42272	0.89916	0.89883	0.999975	17083	0	-0.42272
TECPR2	4	0.017802	0.055585	0.929385	1129	1	0.16457	0.2556	0.3986	0.994008	7656	2	0.16457
GLT8D2	4	0.017849	0.055689	0.929385	1130	3	-0.62275	0.1485	0.28935	0.987377	5575	1	-0.62275
F13A1	4	0.017853	0.055701	0.929385	1131	1	0.018874	0.41655	0.56297	0.999975	10650	2	0.018874
CTH	4	0.017877	0.055745	0.929385	1132	3	-0.52737	0.034573	0.091047	0.982731	1767	1	-0.52737
TKTL2	3	0.017899	0.0465	0.917752	1133	1	-0.039826	0.42137	0.49916	0.999975	10756	1	-0.039826
PRR9	4	0.017913	0.055834	0.929385	1134	3	-0.46824	0.16141	0.30249	0.987377	5832	1	-0.46824
PIN1	4	0.017957	0.055922	0.929385	1135	1	0.22567	0.071946	0.16371	0.983731	3144	3	0.22567
SPATC1L	4	0.017975	0.055958	0.929385	1136	3	-0.38793	0.97182	0.97179	0.999975	18469	0	-0.38793
SLC38A2	4	0.017988	0.055991	0.929385	1137	2	-0.19938	0.039424	0.10082	0.982731	1947	2	-0.19938
OR2B11	4	0.018002	0.056019	0.929385	1138	3	-0.28626	0.74271	0.75531	0.999975	14376	1	-0.28626
TEX37	4	0.018004	0.056024	0.929385	1139	3	-0.34896	0.77217	0.77798	0.999975	14820	1	-0.34896
DLX5	4	0.018009	0.056035	0.929385	1140	1	0.051419	0.26235	0.40541	0.994008	7784	2	0.051419
FAM213B	4	0.018018	0.056051	0.929385	1141	3	-0.7086	0.72978	0.74595	0.999975	14181	1	-0.7086
PIK3IP1	4	0.018055	0.056129	0.929385	1142	3	-0.45935	0.9186	0.9184	0.999975	17464	0	-0.45935
TUBB2B	4	0.018061	0.056147	0.929385	1143	2	-0.24437	0.6429	0.69082	0.999975	13121	1	-0.24437
SRBD1	4	0.018064	0.056155	0.929385	1144	3	-0.47082	0.034726	0.091351	0.982731	1770	1	-0.47082
CACNG6	4	0.018088	0.056199	0.929385	1145	3	-0.35762	0.43227	0.57917	0.999975	10942	1	-0.35762
NOP16	4	0.018098	0.056223	0.929385	1146	3	-0.37428	0.72012	0.73915	0.999975	14048	1	-0.37428
IGLON5	4	0.018112	0.056258	0.929385	1147	2	-0.22443	0.4728	0.60738	0.999975	11491	1	-0.22443
PRPH	4	0.018124	0.056284	0.929385	1148	2	-0.35993	0.13958	0.28025	0.987377	5391	1	-0.35993
THG1L	4	0.018148	0.056333	0.929385	1149	3	-0.39581	0.80529	0.80613	0.999975	15335	1	-0.39581
TIMM17A	4	0.018164	0.056364	0.929385	1150	2	-0.18043	0.57311	0.65343	0.999975	12394	1	-0.18043
ACAT1	4	0.018164	0.056366	0.929385	1151	3	-0.4233	0.2065	0.34864	0.9922	6698	1	-0.4233
CORIN	4	0.018268	0.056602	0.929385	1152	2	0.062661	0.1407	0.28138	0.987377	5415	2	0.062661
OR4A47	4	0.018268	0.056602	0.929385	1153	3	-0.45277	0.082566	0.18348	0.983731	3534	1	-0.45277
CTU1	4	0.018268	0.056602	0.929385	1154	3	-0.69393	0.91281	0.91259	0.999975	17335	0	-0.69393
NEUROD1	4	0.018319	0.056714	0.929385	1155	2	-0.2153	0.55441	0.6442	0.999975	12235	1	-0.2153
ZNF559	4	0.018371	0.056816	0.929385	1156	1	-0.12242	0.60525	0.67012	0.999975	12705	1	-0.12242
PSG7	4	0.018405	0.056891	0.929385	1157	2	-0.2712	0.8203	0.82003	0.999975	15625	1	-0.2712
C9orf152	4	0.018423	0.056929	0.929385	1158	3	-0.24717	0.73238	0.74785	0.999975	14226	1	-0.24717
DYNLT1	4	0.018429	0.056941	0.929385	1159	2	-0.19429	0.67938	0.71253	0.999975	13513	1	-0.19429
PDILT	4	0.018449	0.056982	0.929385	1160	2	-0.46063	0.93289	0.93268	0.999975	17718	0	-0.46063
ASB18	4	0.018449	0.056982	0.929385	1161	3	-0.66845	0.02266	0.066565	0.976272	1296	1	-0.66845
LRP5L	4	0.018475	0.057048	0.929385	1162	2	-0.14321	0.83998	0.83926	0.999975	16005	0	-0.14321
CCDC88B	4	0.018501	0.057107	0.929385	1163	3	-0.53538	0.97252	0.97247	0.999975	18482	0	-0.53538
PSMB10	3	0.01856	0.048074	0.926296	1164	1	-0.018505	0.50709	0.55277	0.999975	11790	1	-0.018505
GPR139	4	0.018562	0.057234	0.929385	1165	2	-0.31159	0.96319	0.96312	0.999975	18300	0	-0.31159
IKZF1	4	0.018598	0.057315	0.929385	1166	3	-0.47586	0.21205	0.35438	0.993129	6807	1	-0.47586
MBTPS1	4	0.01863	0.057385	0.929385	1167	1	-0.084249	0.54756	0.64084	0.999975	12170	1	-0.084249
SARS2	4	0.01864	0.057405	0.929385	1168	3	-0.5177	0.94987	0.9498	0.999975	18057	0	-0.5177
IQCD	4	0.018655	0.057435	0.929385	1169	3	-0.33936	0.35965	0.50464	0.999975	9557	1	-0.33936
PTK2B	4	0.018671	0.057468	0.929385	1170	2	-0.19528	0.39886	0.54489	0.999975	10313	2	-0.19528
CELA3B	4	0.018682	0.057484	0.929385	1171	3	-0.51064	0.72708	0.74401	0.999975	14137	1	-0.51064
CD274	4	0.018695	0.057515	0.929385	1172	3	-0.46372	0.52903	0.63217	0.999975	11998	1	-0.46372
SMIM21	4	0.018696	0.057515	0.929385	1173	3	-0.52737	0.94525	0.94514	0.999975	17971	0	-0.52737
C1orf86	4	0.018733	0.057593	0.929385	1174	2	-0.12444	0.90286	0.90251	0.999975	17142	0	-0.12444
SLC38A3	4	0.018785	0.057696	0.929385	1175	1	-0.0086047	0.6176	0.67679	0.999975	12834	1	-0.0086047
DDHD2	4	0.018837	0.057827	0.929385	1176	1	-0.072984	0.94901	0.94895	0.999975	18035	0	-0.072984
FAM118A	4	0.018889	0.057936	0.929385	1177	3	-0.28966	0.031758	0.085309	0.976272	1661	1	-0.28966
HHLA2	4	0.018915	0.057995	0.929385	1178	3	-0.56114	0.89338	0.89305	0.999975	16968	0	-0.56114
LMO3	4	0.018942	0.058056	0.929385	1179	3	-0.31402	0.64976	0.69474	0.999975	13190	1	-0.31402
TUBGCP2	4	0.018944	0.058061	0.929385	1180	2	-0.15647	0.19245	0.3343	0.992048	6426	2	-0.15647
RPL12	4	0.018972	0.058119	0.929385	1181	3	-0.98702	0.96534	0.96528	0.999975	18344	0	-0.98702
QPRT	4	0.01904	0.058273	0.929385	1182	3	-0.53622	0.97825	0.97829	0.999975	18610	0	-0.53622
CENPB	3	0.019048	0.049284	0.928803	1183	2	-1.0109	0.94099	0.94115	0.999975	17877	0	-1.0109
OTUD4	4	0.01905	0.058293	0.929385	1184	2	-0.20944	0.44545	0.59255	0.999975	11211	2	-0.20944
TMEM141	4	0.01905	0.058293	0.929385	1185	3	-0.49213	0.53637	0.63555	0.999975	12064	1	-0.49213
SEC14L2	4	0.019062	0.058319	0.929385	1186	2	-0.41386	0.93884	0.9388	0.999975	17827	0	-0.41386
HCFC2	4	0.019095	0.058388	0.929385	1187	3	-0.52379	0.82829	0.82769	0.999975	15768	1	-0.52379
SLC12A9	4	0.019141	0.05849	0.929385	1188	3	-0.41982	0.71812	0.73772	0.999975	14022	1	-0.41982
SIT1	4	0.019147	0.058497	0.929385	1189	2	-0.32779	0.85074	0.85015	0.999975	16187	0	-0.32779
CAPG	4	0.019177	0.058553	0.929385	1190	3	-0.4834	0.22548	0.36799	0.994008	7066	1	-0.4834
NARF	4	0.019186	0.05857	0.929385	1191	3	-0.47862	0.46055	0.60222	0.999975	11399	1	-0.47862
PRY2	4	0.019199	0.0586	0.929385	1192	2	-0.083678	0.4868	0.61344	0.999975	11608	1	-0.083678
MUL1	4	0.019212	0.058628	0.929385	1193	3	-0.61063	0.91635	0.91613	0.999975	17420	0	-0.61063
FAM65A	4	0.019218	0.05864	0.929385	1194	2	-0.32164	0.80306	0.80409	0.999975	15298	1	-0.32164
CLMN	4	0.019218	0.05864	0.929385	1195	2	-0.26088	0.78647	0.78969	0.999975	15036	1	-0.26088
CASC1	4	0.019242	0.058701	0.929385	1196	3	-0.70145	0.96871	0.96864	0.999975	18406	0	-0.70145
IFT43	4	0.019251	0.058718	0.929385	1197	2	-0.24995	0.91446	0.91424	0.999975	17372	0	-0.24995
TVP23A	4	0.019302	0.058834	0.929385	1198	1	0.021398	0.55122	0.64264	0.999975	12207	1	0.021398
OR10H1	4	0.019306	0.058839	0.929385	1199	3	-0.56558	0.95555	0.95545	0.999975	18160	0	-0.56558
GNB1	4	0.019325	0.05889	0.929385	1200	3	-0.53762	0.20699	0.34915	0.9922	6713	1	-0.53762
ZNF524	4	0.019353	0.058948	0.929385	1201	3	-0.35235	0.71348	0.73452	0.999975	13960	1	-0.35235
TLE4	4	0.019374	0.058999	0.929385	1202	3	-0.6322	0.77133	0.77731	0.999975	14808	1	-0.6322
FAM173A	4	0.019385	0.059028	0.929385	1203	3	-0.47438	0.63942	0.68882	0.999975	13073	1	-0.47438
ZNF492	4	0.019406	0.05907	0.929385	1204	3	-0.54847	0.94616	0.94609	0.999975	17991	0	-0.54847
TPT1	4	0.019406	0.05907	0.929385	1205	2	-0.1979	0.88884	0.88848	0.999975	16885	0	-0.1979
FOXN1	4	0.019458	0.059181	0.929385	1206	3	-0.44042	0.81357	0.81372	0.999975	15498	1	-0.44042
TPD52L3	4	0.019473	0.05921	0.929385	1207	2	-0.50171	0.42237	0.56895	0.999975	10775	1	-0.50171
HRH4	4	0.019506	0.059277	0.929385	1208	2	-0.049875	0.17138	0.31272	0.988037	6032	2	-0.049875
PDXK	4	0.019509	0.059283	0.929385	1209	1	0.051179	0.20538	0.34743	0.9922	6676	1	0.051179
FSD1	4	0.019522	0.059308	0.929385	1210	3	-0.4686	0.36896	0.51417	0.999975	9745	1	-0.4686
UTP3	4	0.019541	0.059346	0.929385	1211	3	-0.54563	0.96665	0.9666	0.999975	18364	0	-0.54563
ARHGAP32	4	0.019561	0.059381	0.929385	1212	2	-0.08589	0.51084	0.62385	0.999975	11824	1	-0.08589
MCM10	4	0.019564	0.059384	0.929385	1213	2	-0.28058	0.63515	0.68642	0.999975	13027	1	-0.28058
EXOC1	4	0.019581	0.059418	0.929385	1214	2	-0.26947	0.42358	0.5702	0.999975	10800	1	-0.26947
EMG1	4	0.019606	0.059463	0.929385	1215	3	-0.35263	0.8413	0.84056	0.999975	16027	0	-0.35263
MPPE1	4	0.019621	0.059496	0.929385	1216	3	-0.48367	0.65398	0.69715	0.999975	13237	1	-0.48367
OR11H4	4	0.019631	0.059517	0.929385	1217	3	-0.45447	0.97767	0.97771	0.999975	18595	0	-0.45447
FOXD3	4	0.019637	0.059534	0.929385	1218	3	-0.51096	0.35066	0.4955	0.999975	9395	1	-0.51096
CCNY	4	0.019664	0.059579	0.929385	1219	3	-0.42157	0.97663	0.97661	0.999975	18575	0	-0.42157
ZNF407	4	0.019693	0.059637	0.929385	1220	3	-0.59122	0.21673	0.35915	0.994008	6893	1	-0.59122
VPS35	4	0.019709	0.059682	0.929385	1221	3	-0.55759	0.90001	0.89965	0.999975	17094	0	-0.55759
SLC39A10	4	0.019716	0.059692	0.929385	1222	2	-0.10785	0.49043	0.61499	0.999975	11633	1	-0.10785
SPATA45	4	0.019734	0.059733	0.929385	1223	3	-0.31923	0.961	0.9609	0.999975	18264	0	-0.31923
TRPM2	4	0.01978	0.059822	0.929385	1224	2	-0.18482	0.095728	0.20746	0.983788	4024	2	-0.18482
ICOS	4	0.019819	0.059909	0.929385	1225	1	0.10775	0.020646	0.062343	0.97547	1219	1	0.10775
DAD1	4	0.019825	0.059919	0.929385	1226	3	-1.104	0.34424	0.4889	0.999975	9292	1	-1.104
PEG10	4	0.019829	0.059929	0.929385	1227	3	-0.40001	0.89143	0.89113	0.999975	16929	0	-0.40001
FOXRED1	4	0.019867	0.060015	0.929385	1228	3	-0.46663	0.89415	0.89382	0.999975	16984	0	-0.46663
B4GALT3	4	0.019871	0.060025	0.929385	1229	2	-0.029181	0.36888	0.51408	0.999975	9743	2	-0.029181
WDR12	4	0.019897	0.060088	0.929385	1230	2	-0.44855	0.32127	0.46522	0.999975	8869	1	-0.44855
APOPT1	4	0.019912	0.060119	0.929385	1231	3	-0.57849	0.47528	0.60844	0.999975	11518	1	-0.57849
RAB40B	4	0.019923	0.060142	0.929385	1232	2	-0.43422	0.85271	0.85213	0.999975	16228	0	-0.43422
MED22	4	0.019975	0.060252	0.929385	1233	1	0.055029	0.82372	0.8233	0.999975	15692	1	0.055029
DNAH1	4	0.019978	0.060258	0.929385	1234	3	-0.30387	0.91454	0.91432	0.999975	17374	0	-0.30387
ZMYND10	4	0.019999	0.060291	0.929385	1235	3	-0.32704	0.83207	0.83144	0.999975	15846	0	-0.32704
SNX6	4	0.020047	0.060389	0.929385	1236	2	-0.21169	0.063029	0.14674	0.983731	2825	1	-0.21169
ERICH5	4	0.020051	0.060397	0.929385	1237	3	-0.69017	0.97019	0.97013	0.999975	18444	0	-0.69017
SCAF1	4	0.020066	0.060434	0.929385	1238	3	-0.4523	0.97718	0.97722	0.999975	18585	0	-0.4523
FAM71A	4	0.020091	0.060497	0.929385	1239	3	-0.49558	0.90012	0.89975	0.999975	17098	0	-0.49558
ORAI1	4	0.020095	0.060505	0.929385	1240	3	-0.36086	0.93854	0.93849	0.999975	17821	0	-0.36086
NCEH1	4	0.020104	0.060533	0.929385	1241	2	-0.089544	0.49246	0.61587	0.999975	11652	1	-0.089544
EXOSC8	4	0.020104	0.060533	0.929385	1242	3	-0.32949	0.3563	0.50117	0.999975	9500	1	-0.32949
TARP	4	0.020156	0.060638	0.929456	1243	3	-0.45494	0.30761	0.45138	0.999652	8630	1	-0.45494
PAGE3	4	0.020197	0.060725	0.929456	1244	3	-0.29591	0.10851	0.23017	0.98488	4447	1	-0.29591
KCNV1	4	0.020208	0.060746	0.929456	1245	3	-0.33938	0.95799	0.95795	0.999975	18213	0	-0.33938
KRT84	4	0.020215	0.06076	0.929456	1246	2	-0.3678	0.66683	0.70484	0.999975	13378	1	-0.3678
NOB1	4	0.020233	0.0608	0.929456	1247	3	-0.30637	0.97469	0.97462	0.999975	18537	0	-0.30637
TSSK4	4	0.020285	0.060913	0.929456	1248	1	0.18172	0.081817	0.18208	0.983731	3497	2	0.18172
COL5A1	4	0.02035	0.061045	0.929456	1249	3	-0.29869	0.64173	0.69017	0.999975	13102	1	-0.29869
POLR2I	4	0.020366	0.061086	0.929456	1250	2	-0.1602	0.39058	0.53631	0.999975	10160	2	-0.1602
PAWR	4	0.020383	0.061124	0.929456	1251	2	-0.25848	0.072539	0.16481	0.983731	3169	1	-0.25848
RNF123	4	0.020388	0.061133	0.929456	1252	1	0.16477	0.097122	0.20998	0.983869	4069	2	0.16477
LLGL2	4	0.020411	0.061182	0.929456	1253	3	-0.42722	0.90768	0.90743	0.999975	17225	0	-0.42722
IKBKG	4	0.020445	0.061252	0.929456	1254	3	-0.77874	0.96943	0.96937	0.999975	18422	0	-0.77874
GDF6	4	0.020456	0.061275	0.929456	1255	3	-0.42964	0.80338	0.80438	0.999975	15305	1	-0.42964
ZPR1	4	0.020466	0.061295	0.929456	1256	3	-0.31558	0.68107	0.71358	0.999975	13536	1	-0.31558
POLR2A	4	0.020466	0.061295	0.929456	1257	1	-0.018352	0.18509	0.32679	0.989412	6302	2	-0.018352
KCNK7	4	0.020535	0.061438	0.929456	1258	2	-0.33106	0.45989	0.60195	0.999975	11395	1	-0.33106
IMPAD1	4	0.020543	0.061455	0.929456	1259	1	-0.12661	0.47665	0.60902	0.999975	11527	1	-0.12661
NWD2	4	0.020595	0.061573	0.929456	1260	1	-0.087291	0.68715	0.7174	0.999975	13610	1	-0.087291
KLKB1	4	0.020595	0.061573	0.929456	1261	3	-0.44603	0.3194	0.46335	0.999975	8839	1	-0.44603
PTPN14	4	0.020618	0.061619	0.929456	1262	3	-0.47319	0.93923	0.93919	0.999975	17838	0	-0.47319
SLC22A10	4	0.020629	0.061643	0.929456	1263	3	-0.38957	0.60242	0.66863	0.999975	12684	1	-0.38957
HPCAL4	4	0.020646	0.061677	0.929456	1264	3	-0.41055	0.60869	0.6719	0.999975	12747	1	-0.41055
BDH1	4	0.020663	0.061703	0.929456	1265	2	-0.20982	0.39602	0.54193	0.999975	10259	2	-0.20982
SNX27	4	0.020739	0.061859	0.929864	1266	2	-0.24199	0.89239	0.89205	0.999975	16945	0	-0.24199
NPIPB3	4	0.020739	0.06186	0.929864	1267	3	-0.4957	0.33893	0.48342	0.999975	9195	1	-0.4957
GINS4	4	0.02075	0.061877	0.929864	1268	2	-0.1267	0.26157	0.40464	0.994008	7772	2	-0.1267
HBS1L	4	0.020801	0.061983	0.93072	1269	1	-0.050242	0.50021	0.61923	0.999975	11725	1	-0.050242
GPNMB	4	0.020853	0.062098	0.931691	1270	1	0.0254	0.062929	0.14656	0.983731	2821	1	0.0254
C9orf131	4	0.020875	0.062145	0.931691	1271	2	-0.38836	0.69187	0.72041	0.999975	13667	1	-0.38836
ADSL	4	0.020905	0.0622	0.931783	1272	2	-0.21047	0.22738	0.36997	0.994008	7101	1	-0.21047
FCN2	4	0.020969	0.06233	0.932027	1273	2	-0.26211	0.38726	0.53293	0.999975	10093	2	-0.26211
STK32B	4	0.020976	0.062343	0.932027	1274	3	-0.48751	0.86704	0.86657	0.999975	16498	0	-0.48751
MPP1	4	0.021004	0.062404	0.932027	1275	3	-0.63323	0.2506	0.39348	0.994008	7545	1	-0.63323
CD164	4	0.021008	0.062411	0.932027	1276	1	0.048325	0.29839	0.44197	0.996667	8472	2	0.048325
RRAGD	4	0.021046	0.062497	0.932266	1277	2	-0.24771	0.16465	0.30583	0.987377	5903	2	-0.24771
ZNF473	4	0.021063	0.062537	0.932266	1278	2	-0.19668	0.60308	0.66898	0.999975	12689	1	-0.19668
GATA6	4	0.021111	0.062649	0.932266	1279	1	0.026883	0.85854	0.85807	0.999975	16332	0	0.026883
ATP6V0A4	4	0.021123	0.062676	0.932266	1280	2	-0.3444	0.28246	0.42584	0.995218	8175	2	-0.3444
ZNF787	4	0.021163	0.062763	0.932266	1281	1	-0.13548	0.70118	0.72631	0.999975	13777	1	-0.13548
CARKD	4	0.021166	0.062769	0.932266	1282	3	-0.64423	0.71253	0.73384	0.999975	13945	1	-0.64423
FOS	4	0.021166	0.062769	0.932266	1283	2	-0.43324	0.68682	0.7172	0.999975	13604	1	-0.43324
TTC34	4	0.021222	0.062891	0.933349	1284	3	-0.42168	0.70745	0.73048	0.999975	13867	1	-0.42168
H2AFY	4	0.021266	0.062977	0.933821	1285	2	-0.13621	0.23591	0.37861	0.994008	7266	1	-0.13621
ZFHX2	4	0.021286	0.06302	0.933821	1286	3	-0.56794	0.96749	0.96743	0.999975	18379	0	-0.56794
ATP6V1C2	4	0.021318	0.063072	0.933872	1287	2	-0.093923	0.19791	0.33981	0.992048	6532	2	-0.093923
CCDC178	4	0.021369	0.063183	0.934108	1288	1	0.25352	0.087865	0.1931	0.983731	3737	3	0.25352
FOLR3	4	0.021424	0.063289	0.934108	1289	3	-0.32803	0.95134	0.95125	0.999975	18081	0	-0.32803
COX4I2	4	0.021473	0.063389	0.934108	1290	2	-0.42881	0.83886	0.83813	0.999975	15982	0	-0.42881
LCN2	4	0.021473	0.063389	0.934108	1291	3	-0.58556	0.74464	0.75671	0.999975	14403	1	-0.58556
F9	4	0.021511	0.063481	0.934108	1292	2	-0.35853	0.9121	0.91191	0.999975	17323	0	-0.35853
FAM9B	4	0.021524	0.063515	0.934108	1293	2	-0.095225	0.1451	0.28591	0.987377	5498	2	-0.095225
MPO	4	0.021554	0.063569	0.934108	1294	2	-0.14276	0.39258	0.53837	0.999975	10190	2	-0.14276
JMJD7-PLA2G4B	4	0.021576	0.063629	0.934108	1295	2	-0.3491	0.74607	0.75779	0.999975	14426	1	-0.3491
SLC26A8	4	0.021586	0.063653	0.934108	1296	3	-0.52713	0.51477	0.62563	0.999975	11857	1	-0.52713
CELSR3	4	0.021628	0.063735	0.934108	1297	2	-0.35367	0.43472	0.58161	0.999975	10993	1	-0.35367
OR2G2	4	0.021658	0.06379	0.934108	1298	2	-0.26875	0.74603	0.75776	0.999975	14425	1	-0.26875
SLC17A3	4	0.021679	0.063836	0.934108	1299	2	-0.48494	0.077167	0.17348	0.983731	3336	1	-0.48494
DHRS4L2	4	0.021706	0.0639	0.934108	1300	2	-0.49489	0.95396	0.95384	0.999975	18130	0	-0.49489
BRPF1	4	0.021731	0.063955	0.934108	1301	3	-0.2875	0.074224	0.16795	0.983731	3230	1	-0.2875
GJD3	4	0.021736	0.063966	0.934108	1302	3	-0.49746	0.30414	0.44784	0.998877	8563	1	-0.49746
UBE2B	4	0.021768	0.064033	0.934108	1303	3	-0.57513	0.67187	0.70791	0.999975	13434	1	-0.57513
C16orf95	4	0.021779	0.064063	0.934108	1304	3	-0.34122	0.50014	0.61921	0.999975	11724	1	-0.34122
PRPSAP2	4	0.021787	0.064073	0.934108	1305	3	-0.42449	0.63451	0.68606	0.999975	13021	1	-0.42449
PTPRT	4	0.021807	0.064117	0.934108	1306	3	-0.58836	0.37602	0.52143	0.999975	9873	1	-0.58836
CTDSPL	4	0.021847	0.064193	0.934108	1307	3	-0.31999	0.8605	0.86001	0.999975	16373	0	-0.31999
FBN2	3	0.021861	0.056142	0.929385	1308	2	-0.67667	0.30768	0.43529	0.996607	8632	1	-0.67667
CYP11B2	4	0.021875	0.064241	0.934108	1309	3	-0.45098	0.90443	0.90409	0.999975	17172	0	-0.45098
RECK	4	0.021878	0.064246	0.934108	1310	3	-0.50203	0.79957	0.80101	0.999975	15233	1	-0.50203
PCDH18	4	0.021884	0.064258	0.934108	1311	2	-0.1742	0.38807	0.53376	0.999975	10110	2	-0.1742
SATL1	4	0.021886	0.064261	0.934108	1312	3	-0.74165	0.74798	0.75923	0.999975	14454	1	-0.74165
SLC35A1	4	0.021922	0.064346	0.934632	1313	3	-0.43969	0.82287	0.82248	0.999975	15675	1	-0.43969
CYBRD1	4	0.021989	0.064485	0.935662	1314	3	-0.21968	0.97932	0.97936	0.999975	18629	0	-0.21968
SAA4	4	0.022002	0.064516	0.935662	1315	2	-0.26431	0.82879	0.82816	0.999975	15775	1	-0.26431
MAP4K3	4	0.022041	0.064597	0.935662	1316	2	-0.3616	0.67845	0.71191	0.999975	13503	1	-0.3616
FAHD2B	4	0.02205	0.064613	0.935662	1317	2	-0.41584	0.467	0.60492	0.999975	11443	1	-0.41584
C16orf86	4	0.022076	0.064667	0.935741	1318	2	-0.1794	0.25824	0.40127	0.994008	7707	2	-0.1794
DIEXF	4	0.022116	0.064753	0.935774	1319	3	-0.50654	0.96696	0.9669	0.999975	18369	0	-0.50654
AGPAT2	4	0.022125	0.064775	0.935774	1320	3	-0.60952	0.90978	0.90953	0.999975	17271	0	-0.60952
ABCE1	4	0.022144	0.064816	0.935774	1321	3	-0.46	0.27591	0.41921	0.994008	8053	1	-0.46
ATP11A	4	0.022194	0.064937	0.936133	1322	2	-0.56125	0.090999	0.1989	0.983731	3850	1	-0.56125
SLC31A1	4	0.022195	0.064939	0.936133	1323	1	-0.16174	0.64987	0.6948	0.999975	13194	1	-0.16174
TMTC2	4	0.022222	0.064999	0.936293	1324	3	-0.3576	0.30366	0.44734	0.998877	8557	1	-0.3576
ATP2B4	4	0.022247	0.065051	0.936326	1325	2	-0.58258	0.1577	0.29873	0.987377	5763	1	-0.58258
TMEM201	4	0.02228	0.065116	0.936567	1326	3	-0.339	0.091829	0.20042	0.983731	3877	1	-0.339
KIAA1919	4	0.022374	0.065303	0.938123	1327	3	-0.2926	0.88233	0.88188	0.999975	16766	0	-0.2926
DIAPH2	4	0.022402	0.065359	0.938123	1328	3	-0.53706	0.98139	0.98142	0.999975	18675	0	-0.53706
PLA2G2E	4	0.022409	0.065372	0.938123	1329	2	-0.15666	0.67398	0.70918	0.999975	13459	1	-0.15666
POSTN	4	0.022462	0.065486	0.93906	1330	2	-0.51203	0.56899	0.65138	0.999975	12360	1	-0.51203
PITPNB	3	0.022487	0.057635	0.929385	1331	3	-0.64843	0.97157	0.97175	0.999975	18467	0	-0.64843
SAMD8	4	0.022505	0.065581	0.939715	1332	1	0.039218	0.44103	0.58806	0.999975	11120	2	0.039218
ETV3	4	0.022608	0.065801	0.940866	1333	2	-0.31796	0.8913	0.89097	0.999975	16927	0	-0.31796
FAM161A	4	0.02263	0.065847	0.940866	1334	2	-0.22617	0.68853	0.71828	0.999975	13624	1	-0.22617
CLLU1	4	0.02266	0.065913	0.940866	1335	2	-0.33052	0.21251	0.35485	0.993129	6816	1	-0.33052
INO80C	4	0.022678	0.065952	0.940866	1336	3	-0.33094	0.91116	0.91094	0.999975	17309	0	-0.33094
CAT	4	0.022711	0.066021	0.940866	1337	1	0.18276	0.085766	0.18929	0.983731	3653	2	0.18276
LAT2	4	0.022763	0.066133	0.940866	1338	2	-0.22704	0.91924	0.91904	0.999975	17474	0	-0.22704
C17orf100	4	0.022798	0.0662	0.940866	1339	2	-0.36218	0.6075	0.67127	0.999975	12731	1	-0.36218
ENDOG	4	0.022866	0.06635	0.940866	1340	1	0.21495	0.16055	0.30162	0.987377	5819	2	0.21495
SMCR8	4	0.022877	0.066379	0.940866	1341	3	-0.38751	0.55034	0.6422	0.999975	12198	1	-0.38751
QSOX2	4	0.022887	0.066398	0.940866	1342	2	-0.26105	0.21599	0.3584	0.994008	6880	1	-0.26105
ACSS1	4	0.022918	0.066468	0.940866	1343	2	-0.20941	0.70039	0.72579	0.999975	13766	1	-0.20941
SLC35A4	4	0.022924	0.066473	0.940866	1344	3	-0.46453	0.87265	0.87225	0.999975	16598	0	-0.46453
UBQLN4	4	0.022932	0.066489	0.940866	1345	3	-0.40603	0.92845	0.92825	0.999975	17642	0	-0.40603
HIST1H2BI	4	0.022969	0.066562	0.940866	1346	1	-0.021149	0.17852	0.32005	0.989266	6169	1	-0.021149
GLUL	4	0.022986	0.066604	0.940866	1347	3	-0.41437	0.95763	0.95759	0.999975	18206	0	-0.41437
GMEB1	4	0.022994	0.066624	0.940866	1348	2	-0.48914	0.15467	0.29563	0.987377	5694	1	-0.48914
ATP5E	4	0.023021	0.066677	0.940866	1349	2	-0.30827	0.48009	0.61051	0.999975	11554	1	-0.30827
LCMT2	4	0.023048	0.066734	0.940866	1350	2	-0.19485	0.21909	0.36154	0.994008	6935	1	-0.19485
NUP43	4	0.023072	0.066785	0.940866	1351	3	-0.5272	0.71939	0.73861	0.999975	14039	1	-0.5272
TAF1	4	0.02309	0.066815	0.940866	1352	3	-0.70676	0.89348	0.89315	0.999975	16969	0	-0.70676
GLRA1	4	0.023092	0.066819	0.940866	1353	2	-0.21833	0.84704	0.84641	0.999975	16122	0	-0.21833
SYT17	4	0.023113	0.06687	0.940866	1354	3	-0.37	0.017595	0.055839	0.961943	1103	1	-0.37
KYNU	4	0.023124	0.066894	0.940866	1355	2	0.048403	0.337	0.4814	0.999975	9152	2	0.048403
AGL	4	0.023155	0.066974	0.940866	1356	3	-0.46585	0.83713	0.83644	0.999975	15944	0	-0.46585
YWHAG	4	0.023164	0.066995	0.940866	1357	2	-0.30333	0.40473	0.55084	0.999975	10428	1	-0.30333
KCTD18	4	0.023176	0.067018	0.940866	1358	2	-0.07852	0.24934	0.39221	0.994008	7520	2	-0.07852
PKN2	4	0.023227	0.067142	0.940866	1359	3	-0.45953	0.97625	0.97623	0.999975	18568	0	-0.45953
NAA60	4	0.023241	0.067168	0.940866	1360	3	-0.58068	0.61002	0.67261	0.999975	12760	1	-0.58068
CLU	4	0.02325	0.067182	0.940866	1361	3	-0.45317	0.82812	0.82752	0.999975	15765	1	-0.45317
GAB3	4	0.023257	0.067193	0.940866	1362	3	-0.49059	0.97024	0.97016	0.999975	18445	0	-0.49059
IFNA13	4	0.02327	0.067219	0.940866	1363	3	-0.34636	0.68615	0.71678	0.999975	13595	1	-0.34636
LINC00452	4	0.023279	0.067236	0.940866	1364	1	-0.034156	0.88279	0.88236	0.999975	16777	0	-0.034156
NCALD	4	0.023369	0.067445	0.941417	1365	3	-0.35801	0.89725	0.89695	0.999975	17039	0	-0.35801
OPN1MW2	4	0.023382	0.067473	0.941417	1366	2	-0.30429	0.3955	0.54143	0.999975	10249	1	-0.30429
MBNL2	3	0.023385	0.05978	0.929385	1367	2	-1.238	0.35248	0.45957	0.999975	9433	1	-1.238
HDAC8	4	0.023388	0.067485	0.941417	1368	3	-0.36497	0.97725	0.97729	0.999975	18587	0	-0.36497
ITLN2	4	0.023422	0.067545	0.941417	1369	3	-0.39219	0.27535	0.41863	0.994008	8036	1	-0.39219
HMGB2	4	0.023433	0.067568	0.941417	1370	2	-0.24059	0.94807	0.94804	0.999975	18023	0	-0.24059
HSFX1	4	0.023459	0.067622	0.941417	1371	2	-0.39121	0.97361	0.97353	0.999975	18512	0	-0.39121
ZC3H3	4	0.023531	0.06778	0.941417	1372	3	-0.70069	0.92798	0.92775	0.999975	17626	0	-0.70069
GATM	4	0.023536	0.067789	0.941417	1373	1	0.020394	0.32086	0.46482	0.999975	8865	1	0.020394
UCN3	4	0.023543	0.067806	0.941417	1374	3	-0.31803	0.81189	0.81215	0.999975	15463	1	-0.31803
SUPT7L	4	0.023549	0.067818	0.941417	1375	3	-0.41517	0.91082	0.9106	0.999975	17302	0	-0.41517
MBL2	4	0.023588	0.067897	0.941729	1376	2	-0.078578	0.54889	0.64149	0.999975	12183	1	-0.078578
CPSF4L	4	0.02364	0.068013	0.941729	1377	2	-0.29271	0.87806	0.87762	0.999975	16687	0	-0.29271
ZHX3	4	0.02364	0.068013	0.941729	1378	3	-0.45731	0.82779	0.8272	0.999975	15757	1	-0.45731
VWA5A	4	0.023654	0.068049	0.941729	1379	3	-1.0136	0.94503	0.9449	0.999975	17962	0	-1.0136
MAZ	4	0.023691	0.068129	0.941729	1380	3	-0.31863	0.1031	0.22058	0.983869	4270	1	-0.31863
FNTA	4	0.023694	0.068136	0.941729	1381	2	-0.27814	0.61979	0.678	0.999975	12859	1	-0.27814
GADD45B	4	0.023743	0.06823	0.94235	1382	3	-0.34938	0.94041	0.94035	0.999975	17865	0	-0.34938
CA5A	4	0.023829	0.068391	0.942398	1383	3	-0.47773	0.79155	0.79398	0.999975	15111	1	-0.47773
FBXL12	4	0.023884	0.068516	0.942398	1384	2	-0.44351	0.45037	0.5976	0.999975	11305	1	-0.44351
CDPF1	4	0.023897	0.068549	0.942398	1385	1	0.15247	0.343	0.48762	0.999975	9271	2	0.15247
NUP35	4	0.023916	0.068587	0.942398	1386	3	-0.44586	0.98146	0.98148	0.999975	18677	0	-0.44586
SAMD3	4	0.023946	0.068655	0.942398	1387	3	-0.34772	0.82455	0.82409	0.999975	15711	1	-0.34772
GARS	4	0.023949	0.068662	0.942398	1388	1	-0.020013	0.037738	0.097438	0.982731	1875	1	-0.020013
SLC1A4	4	0.023956	0.068673	0.942398	1389	3	-0.43314	0.72408	0.74192	0.999975	14096	1	-0.43314
ACTL7B	4	0.02397	0.068706	0.942398	1390	3	-0.4477	0.9596	0.95951	0.999975	18240	0	-0.4477
FAM50A	4	0.023983	0.068729	0.942398	1391	3	-0.57691	0.33182	0.47613	0.999975	9057	1	-0.57691
HLA-DMB	4	0.024	0.068765	0.942398	1392	1	0.027914	0.76115	0.76928	0.999975	14661	1	0.027914
SH3BP5L	4	0.024065	0.06891	0.942398	1393	2	-0.49875	0.96501	0.96496	0.999975	18336	0	-0.49875
OSR2	4	0.024081	0.068935	0.942398	1394	3	-0.35588	0.97788	0.97792	0.999975	18601	0	-0.35588
SPRR1B	4	0.024103	0.068991	0.942398	1395	1	0.10274	0.56768	0.65071	0.999975	12346	1	0.10274
STARD6	4	0.024156	0.069104	0.942398	1396	2	-0.38649	0.17619	0.3177	0.989266	6121	1	-0.38649
DHX9	4	0.024184	0.069162	0.942398	1397	3	-0.57878	0.97598	0.97596	0.999975	18561	0	-0.57878
DEFB133	3	0.024186	0.061704	0.929456	1398	1	-0.14485	0.5464	0.57948	0.999975	12155	1	-0.14485
CCNA1	4	0.024206	0.069209	0.942398	1399	1	-0.0022566	0.75305	0.7631	0.999975	14539	1	-0.0022566
FRAS1	4	0.024229	0.069256	0.942398	1400	2	-0.51381	0.90535	0.90502	0.999975	17187	0	-0.51381
ZNF622	4	0.024241	0.06928	0.942398	1401	3	-0.30947	0.8457	0.84505	0.999975	16098	0	-0.30947
DEPDC1B	4	0.02425	0.069299	0.942398	1402	3	-0.42149	0.95862	0.95857	0.999975	18225	0	-0.42149
TRIM49D2	4	0.024275	0.069354	0.942398	1403	2	-0.28476	0.57527	0.6545	0.999975	12420	1	-0.28476
MTA1	4	0.024297	0.069393	0.942398	1404	3	-0.60616	0.7741	0.77947	0.999975	14843	1	-0.60616
GTPBP4	4	0.024302	0.069407	0.942398	1405	2	-0.34928	0.80591	0.80671	0.999975	15349	1	-0.34928
SLC35F5	4	0.024309	0.069416	0.942398	1406	3	-0.40403	0.8745	0.87406	0.999975	16622	0	-0.40403
IL31	4	0.024361	0.069528	0.943168	1407	1	0.39571	0.039643	0.10127	0.982731	1960	3	0.39571
SLC25A51	4	0.02438	0.069572	0.943168	1408	2	-0.35813	0.60232	0.66857	0.999975	12682	1	-0.35813
TMEM182	4	0.024471	0.069743	0.944241	1409	3	-0.46711	0.97265	0.9726	0.999975	18483	0	-0.46711
GOT2	4	0.02449	0.069778	0.944241	1410	3	-0.54817	0.76904	0.77545	0.999975	14776	1	-0.54817
VENTX	4	0.024509	0.069818	0.944241	1411	3	-1.2406	0.98047	0.98051	0.999975	18652	0	-1.2406
WDR60	4	0.024549	0.069906	0.944241	1412	3	-0.38973	0.78007	0.78432	0.999975	14926	1	-0.38973
MC2R	4	0.024559	0.069927	0.944241	1413	2	-0.3292	0.77406	0.77945	0.999975	14841	1	-0.3292
SGMS1	4	0.024567	0.069947	0.944241	1414	1	-0.12249	0.83459	0.83399	0.999975	15895	0	-0.12249
POP5	4	0.024594	0.070006	0.944275	1415	3	-0.46196	0.93675	0.93668	0.999975	17789	0	-0.46196
NCR1	4	0.024627	0.070077	0.944275	1416	3	-0.42957	0.49447	0.6167	0.999975	11678	1	-0.42957
TRAPPC8	4	0.024637	0.070098	0.944275	1417	3	-0.40278	0.86435	0.86393	0.999975	16459	0	-0.40278
TPRG1L	4	0.024722	0.070272	0.945952	1418	1	0.13947	0.13233	0.27152	0.987377	5225	3	0.13947
SRPK1	4	0.024769	0.070379	0.946729	1419	3	-0.2551	0.92668	0.92647	0.999975	17604	0	-0.2551
KRTAP25-1	4	0.024862	0.070557	0.948216	1420	3	-0.41486	0.22096	0.3634	0.994008	6974	1	-0.41486
HMSD	4	0.024876	0.070589	0.948216	1421	2	-0.38744	0.37007	0.5153	0.999975	9766	1	-0.38744
RPL38	4	0.024928	0.070707	0.949129	1422	2	-0.30403	0.71233	0.73371	0.999975	13939	1	-0.30403
CCDC167	4	0.02507	0.070999	0.950305	1423	2	-0.46483	0.39689	0.5428	0.999975	10275	2	-0.46483
PGAM1	4	0.025082	0.071034	0.950305	1424	3	-0.15349	0.77136	0.77733	0.999975	14809	1	-0.15349
TNFRSF19	4	0.025099	0.071072	0.950305	1425	3	-0.36627	0.73193	0.74751	0.999975	14214	1	-0.36627
BAALC	4	0.02512	0.071117	0.950305	1426	3	-0.53287	0.95769	0.95766	0.999975	18208	0	-0.53287
CCDC148	4	0.025126	0.071129	0.950305	1427	2	-0.24455	0.45714	0.6008	0.999975	11374	1	-0.24455
GFER	4	0.025126	0.071129	0.950305	1428	3	-0.64648	0.97448	0.97441	0.999975	18530	0	-0.64648
CYP27C1	4	0.025133	0.071142	0.950305	1429	2	-0.21177	0.48108	0.61094	0.999975	11562	1	-0.21177
SEC14L4	4	0.025205	0.071279	0.950996	1430	2	-0.17797	0.6548	0.69763	0.999975	13246	1	-0.17797
HCAR2	4	0.025224	0.07132	0.950996	1431	3	-0.29716	0.54779	0.64095	0.999975	12173	1	-0.29716
DKC1	4	0.025233	0.071343	0.950996	1432	3	-0.54877	0.88747	0.88713	0.999975	16863	0	-0.54877
TNFSF8	4	0.025288	0.071452	0.951775	1433	1	0.38964	0.033031	0.087883	0.982731	1703	3	0.38964
KIAA0226L	4	0.025321	0.071529	0.951882	1434	2	-0.15023	0.24714	0.38996	0.994008	7476	2	-0.15023
SPOCK3	4	0.025354	0.071595	0.951882	1435	3	-0.29582	0.91214	0.91195	0.999975	17324	0	-0.29582
OR5D14	4	0.025358	0.071609	0.951882	1436	2	-0.38512	0.25726	0.40029	0.994008	7685	1	-0.38512
MICALCL	4	0.025442	0.071776	0.953436	1437	2	-0.27929	0.81958	0.81933	0.999975	15607	1	-0.27929
POLR2L	4	0.02552	0.071931	0.954471	1438	3	-0.56763	0.19023	0.33201	0.990826	6392	1	-0.56763
SERP1	4	0.025554	0.072004	0.954471	1439	3	-0.32904	0.90023	0.89986	0.999975	17101	0	-0.32904
MMGT1	4	0.025598	0.072089	0.954471	1440	3	-0.39558	0.77384	0.77927	0.999975	14837	1	-0.39558
USP12	4	0.025615	0.072117	0.954471	1441	3	-0.4844	0.94321	0.9431	0.999975	17930	0	-0.4844
FGF20	4	0.02562	0.072126	0.954471	1442	3	-0.36842	0.83491	0.83431	0.999975	15906	0	-0.36842
SPAG7	4	0.025648	0.072202	0.954471	1443	2	-0.036738	0.57983	0.65682	0.999975	12468	1	-0.036738
LOC101928436	4	0.025661	0.07223	0.954471	1444	3	-0.43745	0.83164	0.83101	0.999975	15835	0	-0.43745
TIPARP	4	0.02568	0.072262	0.954471	1445	2	-0.3291	0.72358	0.74157	0.999975	14090	1	-0.3291
MAP2	4	0.0257	0.072303	0.954471	1446	1	-0.038521	0.81564	0.81568	0.999975	15536	1	-0.038521
ADAM19	4	0.025773	0.072454	0.955801	1447	3	-0.46621	0.80073	0.80203	0.999975	15255	1	-0.46621
GOLGA6L4	4	0.025803	0.072517	0.955968	1448	2	-0.24128	0.0082921	0.028208	0.92674	570	1	-0.24128
PRSS21	4	0.025854	0.072631	0.956226	1449	1	-0.066275	0.61663	0.67625	0.999975	12822	1	-0.066275
SLC39A6	4	0.025858	0.072636	0.956226	1450	2	-0.24422	0.3737	0.51903	0.999975	9828	1	-0.24422
SFI1	4	0.025906	0.072739	0.956714	1451	3	-0.30257	0.2509	0.39378	0.994008	7549	1	-0.30257
USP44	4	0.025922	0.072776	0.956714	1452	3	-0.38187	0.97299	0.97293	0.999975	18494	0	-0.38187
ZNF292	4	0.025956	0.072845	0.956714	1453	3	-0.33762	0.91582	0.91561	0.999975	17405	0	-0.33762
CENPK	4	0.025971	0.072873	0.956714	1454	3	-0.5016	0.42096	0.56752	0.999975	10749	1	-0.5016
NAP1L3	4	0.02602	0.072969	0.957308	1455	3	-0.36498	0.49507	0.61698	0.999975	11683	1	-0.36498
ZGRF1	4	0.026138	0.073186	0.959496	1456	3	-0.39006	0.88997	0.88964	0.999975	16904	0	-0.39006
HAUS8	4	0.026212	0.073358	0.961092	1457	2	-0.31334	0.78619	0.78944	0.999975	15027	1	-0.31334
CTNNA3	4	0.026254	0.073443	0.961546	1458	2	-0.40872	0.76549	0.77265	0.999975	14717	1	-0.40872
RNASE2	4	0.026317	0.073572	0.962482	1459	1	0.074017	0.35241	0.49725	0.999975	9432	2	0.074017
C17orf64	4	0.026369	0.073675	0.962482	1460	1	-0.054156	0.19555	0.33746	0.992048	6486	1	-0.054156
NFATC3	4	0.02642	0.073783	0.962482	1461	2	-0.18697	0.81531	0.81537	0.999975	15531	1	-0.18697
CTDP1	4	0.026472	0.07388	0.962482	1462	2	0.086458	0.018964	0.058783	0.962274	1165	2	0.086458
ZIM2	4	0.026482	0.073901	0.962482	1463	3	-0.33633	0.49388	0.61645	0.999975	11672	1	-0.33633
SLCO1B7	4	0.026503	0.073933	0.962482	1464	3	-0.43186	0.5152	0.62582	0.999975	11862	1	-0.43186
BMPR2	4	0.026508	0.073943	0.962482	1465	3	-0.41393	0.94061	0.94053	0.999975	17868	0	-0.41393
TRPT1	4	0.02651	0.073948	0.962482	1466	2	-0.25873	0.16943	0.31071	0.988037	5993	2	-0.25873
RBM14-RBM4	4	0.026523	0.073967	0.962482	1467	1	-0.13113	0.7634	0.77106	0.999975	14690	1	-0.13113
TMA7	4	0.026626	0.074194	0.964771	1468	3	-0.39668	0.39307	0.53886	0.999975	10203	1	-0.39668
CCDC53	3	0.026672	0.0676	0.941417	1469	2	-0.44724	0.78851	0.78869	0.999975	15070	0	-0.44724
APOL1	4	0.026677	0.074302	0.965026	1470	1	0.0060292	0.38558	0.53121	0.999975	10058	1	0.0060292
CTAGE4	4	0.026771	0.074495	0.965026	1471	3	-0.35945	0.29905	0.44264	0.997124	8480	1	-0.35945
ZBED4	4	0.02678	0.074515	0.965026	1472	2	0.10819	0.024955	0.071405	0.976272	1393	2	0.10819
DGKD	4	0.026791	0.074543	0.965026	1473	3	-0.49052	0.029554	0.080773	0.976272	1567	1	-0.49052
CRYBB1	4	0.026879	0.07471	0.965026	1474	3	-0.58241	0.92588	0.92569	0.999975	17591	0	-0.58241
TMEM215	4	0.026883	0.074724	0.965026	1475	2	-0.046081	0.57628	0.65501	0.999975	12432	1	-0.046081
GTF2IRD2B	4	0.026934	0.074819	0.965026	1476	2	-0.21946	0.90935	0.90911	0.999975	17260	0	-0.21946
DNMT3B	4	0.026936	0.074824	0.965026	1477	3	-0.50233	0.55993	0.64688	0.999975	12278	1	-0.50233
ZBTB25	4	0.026986	0.074923	0.965026	1478	1	0.061412	0.36652	0.51168	0.999975	9698	2	0.061412
TTC16	4	0.027027	0.075	0.965026	1479	3	-0.36652	0.23792	0.38065	0.994008	7306	1	-0.36652
GPR3	4	0.027037	0.07502	0.965026	1480	1	0.10632	0.12751	0.26319	0.987377	5057	2	0.10632
NUP107	4	0.027044	0.075037	0.965026	1481	2	-0.33317	0.3552	0.50006	0.999975	9477	2	-0.33317
ZNF311	4	0.027054	0.075056	0.965026	1482	3	-0.46529	0.50178	0.61991	0.999975	11740	1	-0.46529
EDDM3B	4	0.027054	0.075056	0.965026	1483	3	-0.39906	0.9576	0.95755	0.999975	18205	0	-0.39906
MID2	4	0.027089	0.075118	0.965026	1484	1	0.034277	0.76322	0.77092	0.999975	14688	1	0.034277
SLC22A23	4	0.027121	0.075193	0.965026	1485	3	-0.44786	0.93158	0.93135	0.999975	17691	0	-0.44786
MCCC2	4	0.027152	0.075266	0.965026	1486	3	-0.33865	0.76072	0.76893	0.999975	14654	1	-0.33865
NKX2-4	3	0.027226	0.068881	0.942398	1487	3	-0.53676	0.97277	0.97292	0.999975	18486	0	-0.53676
SEMA4D	4	0.02726	0.075503	0.965026	1488	2	-0.51973	0.8957	0.89537	0.999975	17009	0	-0.51973
SMIM2	4	0.027294	0.07557	0.965026	1489	3	-0.43506	0.94614	0.94607	0.999975	17988	0	-0.43506
METTL5	4	0.027333	0.075649	0.965026	1490	2	-0.15492	0.033345	0.088533	0.982731	1714	2	-0.15492
TNFRSF25	4	0.027346	0.075673	0.965026	1491	2	-0.10876	0.96212	0.96203	0.999975	18285	0	-0.10876
PI4KA	4	0.027361	0.075711	0.965026	1492	2	-0.41017	0.30749	0.45126	0.999613	8627	1	-0.41017
SMARCA4	4	0.027438	0.075876	0.965026	1493	2	-0.32938	0.24573	0.38852	0.994008	7450	1	-0.32938
ANK1	4	0.027448	0.075894	0.965026	1494	2	-0.12722	0.44469	0.59177	0.999975	11193	1	-0.12722
TYRP1	4	0.027519	0.076034	0.965026	1495	3	-0.48052	0.91016	0.90991	0.999975	17288	0	-0.48052
PCNXL4	4	0.027551	0.076109	0.965026	1496	2	-0.74539	0.8841	0.88367	0.999975	16798	0	-0.74539
WDR76	4	0.027552	0.076111	0.965026	1497	3	-0.43902	0.73201	0.74757	0.999975	14215	1	-0.43902
SLC34A3	4	0.027588	0.076178	0.965026	1498	2	-0.15961	0.24162	0.38435	0.994008	7374	2	-0.15961
SORD	4	0.027603	0.076217	0.965026	1499	2	-0.35908	0.16668	0.30791	0.987835	5947	1	-0.35908
OR3A1	4	0.027638	0.076294	0.965026	1500	3	-0.39074	0.81909	0.81885	0.999975	15596	1	-0.39074
MLLT11	4	0.027654	0.076322	0.965026	1501	3	-0.33286	0.92534	0.92513	0.999975	17583	0	-0.33286
ADGRG1	4	0.027671	0.076358	0.965026	1502	3	-0.42515	0.18956	0.33133	0.990826	6378	1	-0.42515
POU1F1	4	0.027679	0.076371	0.965026	1503	3	-0.4731	0.9415	0.94142	0.999975	17888	0	-0.4731
SNRPF	4	0.027705	0.076422	0.965026	1504	3	-0.31859	0.1278	0.2637	0.987377	5065	1	-0.31859
ANO8	4	0.027737	0.076478	0.965026	1505	3	-0.45738	0.80796	0.80853	0.999975	15394	1	-0.45738
CCNL2	4	0.027753	0.076513	0.965026	1506	3	-0.40826	0.87497	0.87452	0.999975	16629	0	-0.40826
CTBS	4	0.027757	0.076518	0.965026	1507	2	-0.122	0.73169	0.74735	0.999975	14207	1	-0.122
XCL1	4	0.027767	0.076536	0.965026	1508	2	-0.39921	0.12396	0.25713	0.987377	4946	1	-0.39921
LRP8	4	0.027806	0.076621	0.965026	1509	2	-0.24678	0.83848	0.83779	0.999975	15974	0	-0.24678
SLFN12	4	0.027808	0.076628	0.965026	1510	2	-0.18408	0.48959	0.61461	0.999975	11623	1	-0.18408
C11orf88	4	0.027816	0.076639	0.965026	1511	2	-0.34639	0.95176	0.95165	0.999975	18091	0	-0.34639
N4BP3	4	0.027859	0.076735	0.965026	1512	1	-0.021397	0.71818	0.73776	0.999975	14025	1	-0.021397
B3GNT4	4	0.027873	0.076762	0.965026	1513	3	-0.42646	0.96814	0.96807	0.999975	18394	0	-0.42646
PPAPDC1B	4	0.027911	0.07683	0.965026	1514	1	0.10395	0.32473	0.46883	0.999975	8929	2	0.10395
ALPPL2	4	0.027952	0.076909	0.965026	1515	3	-0.37987	0.95456	0.95443	0.999975	18140	0	-0.37987
MTUS2	4	0.027962	0.076932	0.965026	1516	1	-0.039169	0.68954	0.71891	0.999975	13637	1	-0.039169
ABLIM3	4	0.02797	0.076943	0.965026	1517	3	-0.24703	0.73235	0.74782	0.999975	14225	1	-0.24703
CYP3A43	4	0.02801	0.077025	0.965026	1518	2	-0.30315	0.5017	0.61988	0.999975	11739	1	-0.30315
ZNF76	4	0.028014	0.077031	0.965026	1519	1	-0.028667	0.9024	0.90202	0.999975	17132	0	-0.028667
RAET1E	4	0.028042	0.077085	0.965026	1520	3	-0.30122	0.35715	0.50207	0.999975	9512	1	-0.30122
CCDC137	4	0.028065	0.077124	0.965026	1521	1	0.22899	0.062179	0.14514	0.983731	2789	3	0.22899
CENPI	4	0.028067	0.077131	0.965026	1522	3	-0.78123	0.72091	0.73971	0.999975	14054	1	-0.78123
MGA	4	0.028067	0.077131	0.965026	1523	3	-0.46711	0.70162	0.7266	0.999975	13783	1	-0.46711
WFIKKN1	4	0.028069	0.077137	0.965026	1524	2	-0.21835	0.011574	0.03847	0.933022	775	1	-0.21835
MIS18BP1	4	0.028116	0.077235	0.965026	1525	2	-0.12517	0.90848	0.9082	0.999975	17241	0	-0.12517
SIAH2	4	0.028156	0.077304	0.965026	1526	2	-0.39618	0.78747	0.79053	0.999975	15054	1	-0.39618
AP3D1	4	0.028168	0.077327	0.965026	1527	2	0.20951	0.0041104	0.014486	0.92674	293	2	0.20951
IFNG	4	0.028171	0.077334	0.965026	1528	2	-0.34912	0.66273	0.70231	0.999975	13332	1	-0.34912
SLC16A12	4	0.028219	0.077415	0.965026	1529	1	0.10079	0.25295	0.39591	0.994008	7598	2	0.10079
ADCK4	4	0.028225	0.077426	0.965026	1530	2	-0.10931	0.057921	0.13699	0.983731	2642	2	-0.10931
CD247	4	0.028293	0.077563	0.965026	1531	2	-0.27623	0.51114	0.624	0.999975	11828	1	-0.27623
FPR3	4	0.028322	0.07763	0.965026	1532	1	0.099105	0.37936	0.52486	0.999975	9939	2	0.099105
PAOX	4	0.028373	0.077745	0.965026	1533	3	-0.32781	0.67451	0.7095	0.999975	13463	1	-0.32781
PKHD1L1	4	0.028425	0.077866	0.965026	1534	3	-0.40537	0.92758	0.92735	0.999975	17616	0	-0.40537
PAFAH1B1	4	0.028425	0.077868	0.965026	1535	2	-0.19304	0.73062	0.74655	0.999975	14191	1	-0.19304
IL34	4	0.028434	0.077883	0.965026	1536	3	-0.41336	0.76666	0.77359	0.999975	14740	1	-0.41336
YKT6	4	0.028452	0.077915	0.965026	1537	3	-0.47099	0.94549	0.94539	0.999975	17974	0	-0.47099
XCR1	4	0.02847	0.077943	0.965026	1538	3	-0.38844	0.90015	0.89977	0.999975	17099	0	-0.38844
AZIN2	4	0.028496	0.077989	0.965026	1539	3	-0.27239	0.97874	0.97877	0.999975	18619	0	-0.27239
RAB3IL1	4	0.028528	0.078061	0.965026	1540	3	-0.52849	0.57772	0.65574	0.999975	12451	1	-0.52849
GTF3A	4	0.028567	0.078137	0.965026	1541	3	-0.80244	0.31716	0.46112	0.999975	8796	1	-0.80244
C2orf16	4	0.028579	0.078169	0.965026	1542	2	0.0065299	0.23844	0.38115	0.994008	7313	2	0.0065299
ATP6V0A1	4	0.02863	0.07828	0.965026	1543	1	0.23441	0.23051	0.37318	0.994008	7155	2	0.23441
RRP36	4	0.028681	0.078406	0.965026	1544	1	0.29715	0.33403	0.47834	0.999975	9103	2	0.29715
CELA2A	4	0.028688	0.078422	0.965026	1545	3	-0.32857	0.95485	0.95471	0.999975	18144	0	-0.32857
PROX1	4	0.02869	0.078425	0.965026	1546	2	-0.35808	0.72003	0.73907	0.999975	14045	1	-0.35808
BAG1	4	0.028693	0.078429	0.965026	1547	3	-0.45209	0.78374	0.78741	0.999975	14990	1	-0.45209
HRAS	4	0.028715	0.078473	0.965026	1548	2	-0.20952	0.72635	0.74352	0.999975	14126	1	-0.20952
PARVB	4	0.028732	0.078503	0.965026	1549	3	-0.40911	0.32296	0.46696	0.999975	8899	1	-0.40911
PTGES3	4	0.02874	0.078524	0.965026	1550	3	-0.29271	0.9197	0.91952	0.999975	17480	0	-0.29271
SPON2	4	0.028784	0.078622	0.965026	1551	1	0.19687	0.19382	0.33567	0.992048	6454	2	0.19687
CXCL8	4	0.028813	0.078682	0.965026	1552	3	-0.40585	0.59009	0.66213	0.999975	12551	1	-0.40585
SLC7A3	4	0.028818	0.078696	0.965026	1553	3	-0.41966	0.8115	0.81178	0.999975	15455	1	-0.41966
LENG1	4	0.028835	0.078727	0.965026	1554	2	-0.28272	0.86509	0.86467	0.999975	16472	0	-0.28272
SLC35G2	4	0.028843	0.078743	0.965026	1555	3	-0.52338	0.64554	0.69231	0.999975	13149	1	-0.52338
BCAT1	4	0.028853	0.078763	0.965026	1556	2	-0.29249	0.79423	0.79632	0.999975	15151	1	-0.29249
SALL4	4	0.02886	0.078777	0.965026	1557	3	-0.459	0.34758	0.49229	0.999975	9342	1	-0.459
ATP5I	4	0.028872	0.0788	0.965026	1558	3	-0.35136	0.72551	0.74292	0.999975	14108	1	-0.35136
FAM153B	4	0.028936	0.078934	0.965026	1559	3	-0.40863	0.96016	0.96005	0.999975	18253	0	-0.40863
CSNK1A1L	4	0.028938	0.078936	0.965026	1560	2	-0.1718	0.4218	0.56839	0.999975	10765	2	-0.1718
ENO3	4	0.028967	0.078995	0.965026	1561	3	-0.45541	0.97027	0.9702	0.999975	18448	0	-0.45541
CHRNA6	4	0.029035	0.079129	0.965026	1562	2	-0.3278	0.89178	0.89148	0.999975	16937	0	-0.3278
CLEC12A	4	0.02906	0.079177	0.965026	1563	3	-0.40646	0.78121	0.78528	0.999975	14935	1	-0.40646
ZNF521	4	0.029067	0.079191	0.965026	1564	3	-0.33452	0.97275	0.9727	0.999975	18485	0	-0.33452
FRMD3	4	0.029085	0.07923	0.965026	1565	2	-0.35293	0.59198	0.66314	0.999975	12569	1	-0.35293
PPCDC	4	0.029134	0.079329	0.965026	1566	2	-0.42067	0.45034	0.59757	0.999975	11303	1	-0.42067
CD93	4	0.029135	0.079329	0.965026	1567	3	-0.4447	0.83306	0.83242	0.999975	15867	0	-0.4447
ZNF155	4	0.029143	0.079348	0.965026	1568	2	-0.32507	0.95229	0.95217	0.999975	18102	0	-0.32507
HSPB9	4	0.029159	0.079382	0.965026	1569	3	-0.47932	0.7875	0.79055	0.999975	15055	1	-0.47932
PPP1R12A	4	0.029206	0.079475	0.965026	1570	3	-0.48409	0.78457	0.78807	0.999975	15003	1	-0.48409
AK5	4	0.029229	0.079528	0.965026	1571	2	-0.27342	0.32965	0.4739	0.999975	9030	2	-0.27342
TNPO2	4	0.029254	0.079573	0.965026	1572	3	-0.25951	0.67191	0.70793	0.999975	13436	1	-0.25951
TXNDC17	4	0.029297	0.079652	0.965026	1573	2	-0.13204	0.49512	0.617	0.999975	11684	1	-0.13204
HOXC5	4	0.029346	0.079759	0.965026	1574	3	-0.4149	0.8297	0.82906	0.999975	15795	1	-0.4149
UFD1L	4	0.029346	0.079759	0.965026	1575	3	-0.42915	0.31817	0.46212	0.999975	8812	1	-0.42915
SCRT2	4	0.0294	0.079863	0.965026	1576	2	0.00039068	0.18372	0.32538	0.989412	6273	2	0.00039068
CUL4B	4	0.029407	0.079873	0.965026	1577	3	-0.71846	0.42214	0.56873	0.999975	10771	1	-0.71846
VIT	4	0.029467	0.079988	0.965026	1578	3	-0.30098	0.97821	0.97825	0.999975	18608	0	-0.30098
TMEM183A	4	0.029487	0.08003	0.965026	1579	3	-0.35428	0.22422	0.3667	0.994008	7039	1	-0.35428
RBM12B	4	0.029497	0.080052	0.965026	1580	2	-0.11287	0.14211	0.28281	0.987377	5445	2	-0.11287
CCND2	4	0.029503	0.080064	0.965026	1581	1	0.14791	0.065499	0.15151	0.983731	2912	2	0.14791
MFN2	4	0.029507	0.080069	0.965026	1582	3	-0.34456	0.97684	0.97684	0.999975	18580	0	-0.34456
PHF19	4	0.029518	0.080093	0.965026	1583	3	-0.36066	0.51471	0.6256	0.999975	11856	1	-0.36066
CCRL2	3	0.029558	0.074323	0.965026	1584	3	-0.19249	0.97044	0.97059	0.999975	18450	0	-0.19249
CSNK1E	4	0.029605	0.080272	0.965026	1585	1	0.030637	0.77512	0.78031	0.999975	14857	1	0.030637
MRPS35	4	0.029627	0.080321	0.965026	1586	3	-0.45823	0.39249	0.53828	0.999975	10188	1	-0.45823
ECT2	4	0.029648	0.080373	0.965026	1587	3	-0.52463	0.85398	0.85344	0.999975	16253	0	-0.52463
ARHGDIB	4	0.029656	0.080392	0.965026	1588	3	-0.21844	0.43525	0.58213	0.999975	10998	1	-0.21844
PCDH11X	4	0.029683	0.080441	0.965026	1589	3	-0.40746	0.45128	0.59835	0.999975	11319	1	-0.40746
AIRE	3	0.029706	0.074668	0.965026	1590	2	-0.66642	0.94615	0.94637	0.999975	17990	0	-0.66642
PLCG1	4	0.029708	0.080498	0.965026	1591	2	-0.038742	0.89905	0.89872	0.999975	17078	0	-0.038742
ZCCHC5	4	0.029759	0.080584	0.965026	1592	2	-0.21925	0.90104	0.90068	0.999975	17114	0	-0.21925
CD163L1	4	0.029776	0.080637	0.965026	1593	3	-0.42236	0.86182	0.8614	0.999975	16404	0	-0.42236
RNASEK	4	0.02981	0.080714	0.965026	1594	3	-0.2811	0.98433	0.98433	0.999975	18741	0	-0.2811
TNFRSF18	4	0.029826	0.080746	0.965026	1595	2	-0.38248	0.55986	0.64684	0.999975	12277	1	-0.38248
MED28	4	0.029836	0.080763	0.965026	1596	2	-0.5599	0.85238	0.8518	0.999975	16219	0	-0.5599
MYC	4	0.029846	0.080779	0.965026	1597	3	-1.0082	0.88472	0.8843	0.999975	16811	0	-1.0082
OR13A1	4	0.029862	0.080812	0.965026	1598	2	-0.088534	0.18525	0.32695	0.989412	6306	2	-0.088534
HTR5A	4	0.029891	0.080879	0.965026	1599	3	-0.65429	0.74123	0.7542	0.999975	14360	1	-0.65429
ODF2	4	0.029912	0.080921	0.965026	1600	3	-0.47874	0.6505	0.69516	0.999975	13198	1	-0.47874
FAM166A	4	0.029913	0.080925	0.965026	1601	3	-0.25808	0.58425	0.65907	0.999975	12504	1	-0.25808
SCO1	4	0.029964	0.081024	0.965026	1602	1	-0.024808	0.43326	0.58019	0.999975	10964	1	-0.024808
TBC1D3	4	0.029967	0.081026	0.965026	1603	2	-0.14515	0.37779	0.52325	0.999975	9914	1	-0.14515
MUC5B	4	0.030046	0.081181	0.965026	1604	3	-0.44146	0.9365	0.93642	0.999975	17784	0	-0.44146
DUPD1	4	0.030142	0.081379	0.965026	1605	3	-0.47354	0.71816	0.73774	0.999975	14024	1	-0.47354
LY6E	4	0.030142	0.081379	0.965026	1606	3	-0.51889	0.603	0.66894	0.999975	12687	1	-0.51889
EPB41	4	0.030161	0.081413	0.965026	1607	3	-0.47576	0.66855	0.7059	0.999975	13398	1	-0.47576
SENP3	4	0.030183	0.081469	0.965026	1608	2	-0.55435	0.79939	0.80086	0.999975	15231	1	-0.55435
GPR78	4	0.030185	0.081475	0.965026	1609	3	-0.61252	0.20901	0.35119	0.9922	6748	1	-0.61252
CLDN34	4	0.030198	0.081501	0.965026	1610	2	-0.27838	0.8626	0.86216	0.999975	16424	0	-0.27838
POLR3H	4	0.030221	0.081551	0.965026	1611	2	-0.24256	0.17411	0.31555	0.988299	6093	2	-0.24256
HSPH1	4	0.030272	0.081646	0.965026	1612	1	0.033457	0.80323	0.80425	0.999975	15300	1	0.033457
AKT2	4	0.030347	0.081795	0.965026	1613	3	-0.4079	0.46006	0.60203	0.999975	11396	1	-0.4079
LOC100507462	4	0.030347	0.081795	0.965026	1614	3	-1.2076	0.85478	0.85425	0.999975	16263	0	-1.2076
MNT	4	0.030347	0.081795	0.965026	1615	3	-0.5543	0.56964	0.65168	0.999975	12363	1	-0.5543
SSBP1	4	0.030347	0.081795	0.965026	1616	3	-0.66345	0.73748	0.75149	0.999975	14300	1	-0.66345
RPL14	4	0.030347	0.081795	0.965026	1617	3	-0.99304	0.96657	0.96651	0.999975	18362	0	-0.99304
OR51V1	4	0.030347	0.081795	0.965026	1618	3	-0.55485	0.41608	0.56248	0.999975	10642	1	-0.55485
PIRT	4	0.030375	0.081857	0.965026	1619	1	0.087739	0.31544	0.45937	0.999975	8760	2	0.087739
MRPL39	4	0.030389	0.081887	0.965026	1620	2	-0.47991	0.89654	0.89623	0.999975	17023	0	-0.47991
DYNLRB2	4	0.03047	0.082043	0.965868	1621	2	-0.13246	0.1565	0.29747	0.987377	5739	2	-0.13246
PLEKHD1	4	0.030477	0.08206	0.965868	1622	1	0.86561	0.0041571	0.014651	0.92674	297	3	0.86561
SLC6A15	4	0.030631	0.082372	0.967758	1623	1	0.005775	0.79713	0.79885	0.999975	15198	1	0.005775
SRR	4	0.030644	0.082404	0.967758	1624	3	-0.73275	0.38954	0.53525	0.999975	10140	1	-0.73275
MACROD2	4	0.030652	0.082423	0.967758	1625	3	-0.21699	0.94922	0.94916	0.999975	18047	0	-0.21699
VSTM2A	4	0.030652	0.082423	0.967758	1626	3	-0.39668	0.72789	0.7446	0.999975	14147	1	-0.39668
RASGRF1	4	0.030682	0.082482	0.967863	1627	2	-0.20649	0.92641	0.92621	0.999975	17601	0	-0.20649
SSC5D	4	0.030734	0.082588	0.968244	1628	1	0.0053748	0.27527	0.41856	0.994008	8035	2	0.0053748
ZNF438	4	0.030747	0.082616	0.968244	1629	3	-0.42422	0.20026	0.34223	0.9922	6578	1	-0.42422
DMBT1	4	0.030785	0.082689	0.968244	1630	1	0.22705	0.0065699	0.022688	0.92674	457	2	0.22705
RAB38	4	0.030835	0.082801	0.968244	1631	3	-0.2934	0.9777	0.97774	0.999975	18596	0	-0.2934
FIBP	4	0.030845	0.082829	0.968244	1632	2	-0.287	0.83275	0.83212	0.999975	15856	0	-0.287
DDX49	4	0.030861	0.082865	0.968244	1633	3	-0.7228	0.80091	0.8022	0.999975	15262	1	-0.7228
FBP2	4	0.030875	0.0829	0.968244	1634	3	-0.36065	0.44745	0.59461	0.999975	11250	1	-0.36065
MTRR	4	0.030887	0.08292	0.968244	1635	2	-0.24998	0.87284	0.87245	0.999975	16600	0	-0.24998
CUTC	4	0.030926	0.083012	0.968728	1636	2	-0.11206	0.11096	0.23451	0.98546	4535	2	-0.11206
SPA17	4	0.03099	0.083141	0.969636	1637	3	-0.22955	0.9842	0.9842	0.999975	18734	0	-0.22955
PRM2	4	0.031041	0.083252	0.970186	1638	1	-0.0074227	0.40803	0.55425	0.999975	10500	2	-0.0074227
SLC25A36	4	0.031092	0.083364	0.970186	1639	1	0.23843	0.0935	0.20342	0.983731	3941	3	0.23843
MRGPRD	4	0.031129	0.083439	0.970186	1640	3	-0.46765	0.9671	0.96704	0.999975	18371	0	-0.46765
CACNG1	4	0.031155	0.08351	0.970186	1641	2	-0.45267	0.36261	0.50768	0.999975	9608	1	-0.45267
PCDH7	4	0.031155	0.08351	0.970186	1642	2	-0.42938	0.26612	0.40929	0.994008	7855	2	-0.42938
MRAP	4	0.031167	0.083538	0.970186	1643	3	-0.37217	0.63793	0.68798	0.999975	13060	1	-0.37217
LRFN4	4	0.031233	0.083658	0.970186	1644	3	-0.30504	0.3499	0.49469	0.999975	9383	1	-0.30504
CCDC12	4	0.031233	0.083658	0.970186	1645	3	-0.53529	0.81156	0.81184	0.999975	15456	1	-0.53529
RGPD5	4	0.031246	0.083692	0.970186	1646	2	-0.057996	0.088791	0.19484	0.983731	3767	2	-0.057996
PKD1L3	4	0.031293	0.083779	0.970186	1647	3	-0.35367	0.82736	0.82678	0.999975	15749	1	-0.35367
PYDC2	4	0.031323	0.083847	0.970186	1648	2	-0.042245	0.41943	0.56592	0.999975	10711	2	-0.042245
ITGAD	4	0.031323	0.083847	0.970186	1649	2	-0.055278	0.41266	0.55898	0.999975	10581	2	-0.055278
IL5	4	0.031334	0.083871	0.970186	1650	2	-0.28324	0.64919	0.69442	0.999975	13185	1	-0.28324
PRKCQ	4	0.031354	0.083914	0.970186	1651	3	-0.38326	0.68291	0.71471	0.999975	13557	1	-0.38326
SH3YL1	4	0.031395	0.083991	0.970186	1652	2	-0.27613	0.41741	0.5639	0.999975	10669	2	-0.27613
WBSCR22	4	0.0314	0.084	0.970186	1653	1	0.11884	0.31119	0.45507	0.999975	8685	2	0.11884
CISD3	4	0.031428	0.084059	0.970282	1654	3	-0.47776	0.98125	0.98128	0.999975	18671	0	-0.47776
MATN4	4	0.031502	0.084227	0.971638	1655	1	0.021142	0.13017	0.26778	0.987377	5142	2	0.021142
FAM184B	4	0.031549	0.084317	0.972086	1656	2	-0.15057	0.32078	0.46474	0.999975	8863	2	-0.15057
SEMA3C	4	0.031588	0.084392	0.972359	1657	3	-0.34098	0.23135	0.37402	0.994008	7170	1	-0.34098
OR10R2	4	0.031642	0.084489	0.972375	1658	2	-0.39548	0.6032	0.66904	0.999975	12690	1	-0.39548
XAGE1B	4	0.031656	0.084518	0.972375	1659	2	-0.082942	0.78448	0.788	0.999975	15000	1	-0.082942
CFAP45	4	0.031707	0.084619	0.972375	1660	1	0.041974	0.30815	0.45194	0.999822	8640	1	0.041974
PTBP3	4	0.031707	0.084619	0.972375	1661	3	-0.26425	0.94794	0.94789	0.999975	18022	0	-0.26425
FERMT3	3	0.031731	0.079267	0.965026	1662	2	-0.57119	0.90322	0.90329	0.999975	17151	0	-0.57119
PSAPL1	4	0.031758	0.084729	0.972375	1663	3	-0.29063	0.86379	0.86336	0.999975	16451	0	-0.29063
C10orf55	4	0.031802	0.084814	0.972375	1664	3	-0.37931	0.78362	0.7873	0.999975	14988	1	-0.37931
FXYD7	4	0.031811	0.084833	0.972375	1665	2	-0.31336	0.70739	0.73045	0.999975	13866	1	-0.31336
C9orf64	4	0.031889	0.084977	0.972375	1666	2	-0.4074	0.26007	0.40311	0.994008	7741	1	-0.4074
CIR1	4	0.031912	0.085021	0.972375	1667	1	0.10989	0.15717	0.2982	0.987377	5757	2	0.10989
CPS1	4	0.031919	0.085042	0.972375	1668	3	-0.42823	0.98178	0.98181	0.999975	18685	0	-0.42823
PMF1-BGLAP	4	0.03194	0.085078	0.972375	1669	2	-0.25565	0.91094	0.91071	0.999975	17304	0	-0.25565
SAT2	4	0.031961	0.085121	0.972375	1670	2	-0.12289	0.11551	0.24242	0.987377	4675	2	-0.12289
GDNF-AS1	4	0.031963	0.085128	0.972375	1671	2	0.031761	0.31646	0.4604	0.999975	8780	2	0.031761
CNST	4	0.031981	0.085162	0.972375	1672	2	-0.48405	0.082074	0.18255	0.983731	3509	1	-0.48405
CD34	4	0.031996	0.085185	0.972375	1673	3	-0.40403	0.98094	0.98098	0.999975	18664	0	-0.40403
GAL3ST3	4	0.032007	0.085207	0.972375	1674	3	-0.8436	0.023279	0.067882	0.976272	1321	1	-0.8436
TRMT10C	4	0.032048	0.08529	0.972538	1675	2	-0.29193	0.76053	0.76879	0.999975	14649	1	-0.29193
VCPKMT	4	0.032066	0.085323	0.972538	1676	3	-0.38641	0.93041	0.93019	0.999975	17676	0	-0.38641
PPP2R2C	4	0.032095	0.08538	0.972613	1677	2	-0.223	0.55013	0.6421	0.999975	12196	1	-0.223
NOS1	4	0.032168	0.085525	0.973679	1678	2	-0.33409	0.95681	0.95674	0.999975	18189	0	-0.33409
SMYD3	4	0.032219	0.085641	0.973691	1679	2	-0.0091131	0.43937	0.58634	0.999975	11084	1	-0.0091131
PI16	4	0.032222	0.085646	0.973691	1680	3	-0.53555	0.96292	0.96284	0.999975	18293	0	-0.53555
ZFYVE27	4	0.032235	0.085679	0.973691	1681	2	-0.45488	0.78032	0.78453	0.999975	14929	1	-0.45488
PHLDB1	4	0.032322	0.085867	0.975104	1682	2	-0.1294	0.46978	0.60605	0.999975	11467	1	-0.1294
FGF21	4	0.032373	0.085962	0.975104	1683	2	-0.076243	0.72797	0.74467	0.999975	14151	1	-0.076243
PSG5	4	0.032393	0.086002	0.975104	1684	3	-0.49129	0.43555	0.58244	0.999975	11006	1	-0.49129
CPOX	4	0.032424	0.086066	0.975104	1685	2	-0.095252	0.75451	0.76419	0.999975	14563	1	-0.095252
NDUFS5	4	0.032458	0.086141	0.975104	1686	2	-0.31924	0.77149	0.77744	0.999975	14810	1	-0.31924
KDM4D	4	0.032466	0.086162	0.975104	1687	3	-0.40005	0.45548	0.60012	0.999975	11357	1	-0.40005
TNFAIP8L3	4	0.032475	0.08618	0.975104	1688	3	-0.15533	0.056214	0.13373	0.983731	2579	1	-0.15533
TRIM6-TRIM34	4	0.032489	0.086211	0.975104	1689	3	-0.30678	0.15259	0.29353	0.987377	5648	1	-0.30678
QARS	4	0.032527	0.086274	0.975242	1690	2	-0.071222	0.36516	0.51026	0.999975	9667	2	-0.071222
ACBD5	4	0.032548	0.086327	0.975256	1691	3	-0.27132	0.39005	0.53578	0.999975	10148	1	-0.27132
RASGRP2	4	0.032593	0.086415	0.975312	1692	3	-0.29818	0.982	0.98203	0.999975	18692	0	-0.29818
RRP8	4	0.032624	0.086483	0.975312	1693	3	-0.30905	0.96973	0.96968	0.999975	18434	0	-0.30905
THEGL	4	0.032629	0.086493	0.975312	1694	2	-0.30412	0.84318	0.84249	0.999975	16061	0	-0.30412
CD226	4	0.032669	0.086565	0.975312	1695	3	-0.41745	0.84856	0.84796	0.999975	16150	0	-0.41745
PPP1R8	4	0.03268	0.086587	0.975312	1696	2	-0.059159	0.81734	0.81723	0.999975	15568	1	-0.059159
RSPH10B2	4	0.032725	0.08668	0.975329	1697	3	-0.36576	0.90479	0.90445	0.999975	17178	0	-0.36576
OR10AD1	4	0.032731	0.08669	0.975329	1698	2	-0.056211	0.072911	0.16552	0.983731	3185	2	-0.056211
SOX15	3	0.032757	0.081593	0.965026	1699	1	0.0076906	0.076635	0.15267	0.983731	3315	1	0.0076906
PRRC2B	4	0.032808	0.086857	0.976028	1700	1	0.03573	0.36254	0.5076	0.999975	9604	1	0.03573
USP13	4	0.032808	0.086857	0.976028	1701	2	-0.1192	0.25969	0.40273	0.994008	7735	1	-0.1192
CMIP	4	0.032843	0.086918	0.976028	1702	2	-0.28312	0.44702	0.59416	0.999975	11241	1	-0.28312
SIDT1	4	0.032885	0.087014	0.976028	1703	1	-0.12353	0.68018	0.71302	0.999975	13521	1	-0.12353
CHTF18	4	0.032936	0.087124	0.976028	1704	2	-0.18972	0.022866	0.067	0.976272	1304	2	-0.18972
TMEM158	4	0.032966	0.087186	0.976028	1705	3	-0.27638	0.96579	0.96574	0.999975	18348	0	-0.27638
CDK7	4	0.032987	0.087229	0.976028	1706	1	-0.098441	0.83946	0.83876	0.999975	15989	0	-0.098441
WWC3	4	0.033047	0.087344	0.976028	1707	2	-0.24778	0.25233	0.39528	0.994008	7582	1	-0.24778
PCDH15	4	0.033068	0.087386	0.976028	1708	3	-0.43125	0.77849	0.78303	0.999975	14899	1	-0.43125
MYBPC1	4	0.03309	0.087428	0.976028	1709	2	-0.35174	0.96362	0.96355	0.999975	18308	0	-0.35174
CTCF	4	0.033105	0.087462	0.976028	1710	2	-0.14166	0.28522	0.42863	0.995873	8226	2	-0.14166
DDOST	4	0.033147	0.087547	0.976028	1711	2	-0.18806	0.77927	0.78367	0.999975	14912	1	-0.18806
DCTN3	4	0.033194	0.087641	0.976028	1712	2	-0.18228	0.8057	0.80653	0.999975	15344	1	-0.18228
RAI2	4	0.033282	0.087833	0.976028	1713	3	-0.31353	0.97719	0.97724	0.999975	18586	0	-0.31353
DDR2	4	0.033294	0.087861	0.976028	1714	2	-0.15552	0.7097	0.732	0.999975	13901	1	-0.15552
CD3G	4	0.033319	0.08791	0.976028	1715	3	-0.5231	0.73699	0.75111	0.999975	14291	1	-0.5231
C8orf76	4	0.033335	0.087948	0.976028	1716	2	-0.33144	0.94782	0.94777	0.999975	18021	0	-0.33144
SSR4	4	0.033345	0.087964	0.976028	1717	2	-0.060409	0.33395	0.47825	0.999975	9100	1	-0.060409
MKI67	4	0.033346	0.087966	0.976028	1718	2	-0.20686	0.43991	0.58691	0.999975	11093	1	-0.20686
C7orf77	4	0.033383	0.088054	0.976028	1719	3	-0.45166	0.95665	0.95658	0.999975	18185	0	-0.45166
LYL1	4	0.033397	0.088081	0.976028	1720	1	0.53073	0.0054206	0.018902	0.92674	378	3	0.53073
CACNG7	4	0.033402	0.088088	0.976028	1721	3	-0.43109	0.60807	0.67157	0.999975	12739	1	-0.43109
PRDM5	4	0.033499	0.088301	0.976028	1722	2	-0.16128	0.88112	0.88064	0.999975	16745	0	-0.16128
OR52D1	4	0.033525	0.088349	0.976028	1723	2	-0.16397	0.76952	0.77585	0.999975	14783	1	-0.16397
LRAT	4	0.033528	0.088353	0.976028	1724	3	-0.40407	0.37663	0.52205	0.999975	9886	1	-0.40407
RAB8A	4	0.033601	0.088494	0.976028	1725	3	-0.16475	0.42327	0.56989	0.999975	10791	1	-0.16475
SUMF2	4	0.033652	0.088602	0.976028	1726	1	-0.030156	0.5313	0.63318	0.999975	12021	1	-0.030156
CEP97	4	0.033665	0.08862	0.976028	1727	3	-0.36521	0.97665	0.97664	0.999975	18576	0	-0.36521
ZNF131	4	0.033703	0.088704	0.976028	1728	2	-0.23291	0.80071	0.80202	0.999975	15254	1	-0.23291
A4GNT	4	0.033755	0.088802	0.976028	1729	3	-0.30681	0.90943	0.90919	0.999975	17263	0	-0.30681
CREBZF	4	0.033786	0.088871	0.976028	1730	3	-0.63986	0.83093	0.83031	0.999975	15823	0	-0.63986
CNGA1	4	0.033799	0.088893	0.976028	1731	3	-0.44264	0.8149	0.81498	0.999975	15525	1	-0.44264
APBB3	4	0.033806	0.088908	0.976028	1732	1	0.10565	0.21647	0.3589	0.994008	6885	2	0.10565
GNAQ	4	0.033857	0.089014	0.976028	1733	2	-0.1357	0.96812	0.96805	0.999975	18391	0	-0.1357
CGRRF1	4	0.033908	0.089117	0.976028	1734	1	0.35774	0.019143	0.059171	0.96347	1171	3	0.35774
SALL2	4	0.033921	0.08914	0.976028	1735	2	-0.45988	0.96788	0.96782	0.999975	18385	0	-0.45988
SEMA6B	4	0.033939	0.089187	0.976028	1736	3	-0.49844	0.075066	0.16951	0.983731	3261	1	-0.49844
CDH6	4	0.033959	0.089222	0.976028	1737	1	0.10964	0.38575	0.53137	0.999975	10065	2	0.10964
LAPTM4A	4	0.034043	0.089402	0.976028	1738	3	-0.45137	0.62694	0.68194	0.999975	12934	1	-0.45137
OR2B2	4	0.034061	0.089446	0.976028	1739	1	0.082739	0.44549	0.59258	0.999975	11212	2	0.082739
PEX13	4	0.03411	0.089558	0.976028	1740	3	-0.4413	0.23318	0.37585	0.994008	7206	1	-0.4413
SPINK1	4	0.034139	0.089622	0.976028	1741	2	-0.25779	0.91899	0.91879	0.999975	17471	0	-0.25779
EARS2	4	0.034215	0.089785	0.976028	1742	2	-0.15831	0.84453	0.84386	0.999975	16076	0	-0.15831
PSMC5	4	0.03422	0.089793	0.976028	1743	3	-0.39207	0.67279	0.70846	0.999975	13450	1	-0.39207
PRAMEF20	4	0.034239	0.089834	0.976028	1744	2	-0.34239	0.30722	0.45099	0.999613	8621	2	-0.34239
ADRM1	4	0.034266	0.089886	0.976028	1745	2	0.084351	0.29311	0.43664	0.996607	8356	2	0.084351
TP53INP1	4	0.03433	0.090022	0.976028	1746	3	-0.36226	0.96427	0.96423	0.999975	18322	0	-0.36226
CALML3	4	0.034339	0.090043	0.976028	1747	3	-0.50729	0.37606	0.52147	0.999975	9874	1	-0.50729
LTN1	4	0.034368	0.090095	0.976028	1748	2	-0.088303	0.2997	0.44332	0.997318	8492	2	-0.088303
GAN	4	0.034371	0.0901	0.976028	1749	3	-0.42988	0.18942	0.33118	0.990826	6375	1	-0.42988
SCARB2	4	0.034394	0.090152	0.976028	1750	3	-0.39191	0.61117	0.67327	0.999975	12771	1	-0.39191
CAPN15	4	0.034419	0.090203	0.976028	1751	2	0.097109	0.049815	0.12126	0.983731	2339	2	0.097109
RYR1	4	0.034447	0.090254	0.976028	1752	2	-0.42053	0.96973	0.96968	0.999975	18433	0	-0.42053
PLIN3	4	0.03447	0.090297	0.976028	1753	1	0.056986	0.28786	0.43132	0.996034	8275	1	0.056986
CILP2	4	0.034479	0.090316	0.976028	1754	2	-0.15095	0.43034	0.57718	0.999975	10906	2	-0.15095
C2orf76	4	0.034487	0.090331	0.976028	1755	3	-0.33957	0.051784	0.12512	0.983731	2421	1	-0.33957
PLS3	4	0.034522	0.09039	0.976028	1756	2	-0.21733	0.75209	0.76237	0.999975	14528	1	-0.21733
PPP1R37	4	0.034549	0.090442	0.976028	1757	2	-0.2779	0.074719	0.16885	0.983731	3249	1	-0.2779
ZNF26	4	0.034573	0.090489	0.976028	1758	2	-0.058335	0.61934	0.67775	0.999975	12852	1	-0.058335
DPEP2	4	0.034624	0.090582	0.976028	1759	1	0.15157	0.18593	0.32764	0.989533	6321	2	0.15157
NDRG3	4	0.03465	0.090637	0.976028	1760	2	-0.090124	0.15428	0.29522	0.987377	5685	2	-0.090124
OR11G2	4	0.03465	0.090637	0.976028	1761	3	-0.33953	0.43968	0.58665	0.999975	11089	1	-0.33953
CHEK1	4	0.034757	0.090849	0.976028	1762	2	-0.30748	0.57272	0.6532	0.999975	12390	1	-0.30748
SLC35A5	4	0.034777	0.090887	0.976028	1763	2	0.019898	0.42658	0.57325	0.999975	10845	2	0.019898
OTOG	4	0.034815	0.090961	0.976028	1764	3	-0.29187	0.832	0.83137	0.999975	15844	0	-0.29187
CCL4	4	0.034821	0.090968	0.976028	1765	3	-0.24532	0.89856	0.89825	0.999975	17066	0	-0.24532
DCHS2	4	0.034828	0.090987	0.976028	1766	1	-0.052179	0.78367	0.78734	0.999975	14989	1	-0.052179
CIC	4	0.034859	0.09106	0.976028	1767	3	-0.35085	0.91549	0.91528	0.999975	17401	0	-0.35085
SLC4A3	4	0.034875	0.091095	0.976028	1768	3	-0.34348	0.092219	0.2011	0.983731	3898	1	-0.34348
SLC25A44	4	0.034879	0.091106	0.976028	1769	1	0.084013	0.18286	0.32449	0.989266	6260	2	0.084013
ABCA12	4	0.03495	0.091241	0.976028	1770	2	-0.26909	0.24211	0.38484	0.994008	7382	2	-0.26909
CORO1B	4	0.034961	0.09126	0.976028	1771	3	-0.45731	0.97498	0.97494	0.999975	18542	0	-0.45731
FNBP1L	4	0.034971	0.091279	0.976028	1772	3	-0.51743	0.93812	0.93809	0.999975	17812	0	-0.51743
RNASEH2B	4	0.034982	0.0913	0.976028	1773	2	-0.25047	0.52264	0.62924	0.999975	11943	1	-0.25047
NUFIP2	4	0.035004	0.091343	0.976028	1774	3	-0.72672	0.39802	0.54399	0.999975	10302	1	-0.72672
TTYH3	4	0.035025	0.091392	0.976028	1775	2	-0.53246	0.89588	0.89556	0.999975	17013	0	-0.53246
RAET1L	4	0.035033	0.091414	0.976028	1776	1	0.06035	0.16929	0.31055	0.988037	5990	2	0.06035
LUZP1	4	0.035044	0.091435	0.976028	1777	3	-0.25029	0.96958	0.96952	0.999975	18427	0	-0.25029
LRRC27	4	0.035124	0.091592	0.976028	1778	3	-0.30413	0.06727	0.15485	0.983731	2975	1	-0.30413
CCDC71	4	0.035186	0.091719	0.976028	1779	1	0.14579	0.31165	0.45555	0.999975	8696	2	0.14579
MAML3	4	0.035209	0.091772	0.976028	1780	3	-0.3138	0.89658	0.89627	0.999975	17024	0	-0.3138
GNAS	4	0.035237	0.091839	0.976028	1781	2	-0.18634	0.19497	0.33684	0.992048	6477	1	-0.18634
HHIPL2	4	0.03524	0.091844	0.976028	1782	3	-0.37064	0.63952	0.68888	0.999975	13074	1	-0.37064
PRIMPOL	4	0.035242	0.091846	0.976028	1783	3	-0.4312	0.35866	0.50364	0.999975	9539	1	-0.4312
PBOV1	4	0.035251	0.091859	0.976028	1784	3	-0.38373	0.98423	0.98424	0.999975	18738	0	-0.38373
FRMPD3	4	0.035262	0.091877	0.976028	1785	2	-0.18824	0.14225	0.28294	0.987377	5450	1	-0.18824
INPP5E	4	0.035288	0.091938	0.976028	1786	2	-0.0039489	0.16017	0.30125	0.987377	5814	2	-0.0039489
TXNDC8	4	0.035321	0.092009	0.976028	1787	3	-0.62494	0.5049	0.62128	0.999975	11763	1	-0.62494
APH1B	4	0.035339	0.092038	0.976028	1788	1	-0.0010778	0.11862	0.2478	0.987377	4774	1	-0.0010778
OOEP	4	0.03539	0.092152	0.976028	1789	2	-0.1713	0.53139	0.63323	0.999975	12022	1	-0.1713
NHLRC4	4	0.035399	0.092171	0.976028	1790	3	-0.34133	0.75825	0.76698	0.999975	14621	1	-0.34133
ZNF570	4	0.035441	0.09225	0.976028	1791	2	-0.030884	0.12218	0.25402	0.987377	4891	2	-0.030884
CORO6	4	0.035467	0.092302	0.976028	1792	3	-0.42951	0.55907	0.64645	0.999975	12267	1	-0.42951
P2RX3	4	0.035492	0.092342	0.976028	1793	2	-0.11742	0.62003	0.67812	0.999975	12864	1	-0.11742
AP1B1	4	0.035511	0.092373	0.976028	1794	3	-0.47288	0.93226	0.93202	0.999975	17706	0	-0.47288
PTGER1	4	0.035542	0.09245	0.976028	1795	2	-0.22538	0.80927	0.80975	0.999975	15419	1	-0.22538
POP7	4	0.035543	0.09245	0.976028	1796	3	-0.30599	0.96149	0.9614	0.999975	18274	0	-0.30599
ZADH2	4	0.035565	0.092491	0.976028	1797	3	-0.44438	0.29478	0.43825	0.996607	8399	1	-0.44438
ANGPTL3	4	0.035577	0.092512	0.976028	1798	3	-0.27643	0.94813	0.9481	0.999975	18024	0	-0.27643
CRCT1	4	0.035595	0.092547	0.976028	1799	3	-0.12943	0.064278	0.14919	0.983731	2868	1	-0.12943
MGAT4A	4	0.035634	0.092622	0.976028	1800	2	-0.16956	0.38573	0.53134	0.999975	10064	1	-0.16956
HOXD9	4	0.035639	0.092637	0.976028	1801	3	-0.31631	0.81173	0.812	0.999975	15460	1	-0.31631
ATG101	4	0.035646	0.092647	0.976028	1802	3	-0.15571	0.85678	0.8563	0.999975	16303	0	-0.15571
MYADML2	4	0.035721	0.092795	0.976028	1803	2	-0.20732	0.19827	0.34019	0.992048	6538	2	-0.20732
ZNF761	4	0.035748	0.092841	0.976028	1804	2	0.033521	0.22712	0.36967	0.994008	7092	2	0.033521
FBXL14	4	0.035764	0.092875	0.976028	1805	2	-0.45958	0.4932	0.61616	0.999975	11662	1	-0.45958
ADGRA3	4	0.03578	0.09291	0.976028	1806	2	-0.36949	0.944	0.9439	0.999975	17946	0	-0.36949
C4orf22	4	0.035799	0.092954	0.976028	1807	3	-0.23555	0.88291	0.88248	0.999975	16778	0	-0.23555
DNAJB5	4	0.03585	0.093048	0.976028	1808	2	-0.18054	0.51663	0.62649	0.999975	11880	1	-0.18054
CT45A5	4	0.035867	0.093084	0.976028	1809	2	-0.10516	0.27046	0.4136	0.994008	7929	2	-0.10516
KRT37	4	0.035899	0.093153	0.976028	1810	3	-0.36381	0.93425	0.9341	0.999975	17747	0	-0.36381
ASB8	4	0.035908	0.093174	0.976028	1811	3	-0.45062	0.8134	0.81357	0.999975	15494	1	-0.45062
FAM163B	4	0.035908	0.093174	0.976028	1812	3	-0.28706	0.11819	0.24705	0.987377	4761	1	-0.28706
ST3GAL6	4	0.035987	0.093339	0.976028	1813	2	-0.28587	0.88993	0.88959	0.999975	16902	0	-0.28587
CEBPZ	4	0.036003	0.093372	0.976028	1814	1	0.43171	0.037103	0.096158	0.982731	1853	2	0.43171
RNF112	4	0.036024	0.093411	0.976028	1815	3	-0.38185	0.74322	0.75567	0.999975	14383	1	-0.38185
XRN1	4	0.036042	0.09345	0.976028	1816	3	-0.26951	0.97601	0.97599	0.999975	18563	0	-0.26951
DNM1	4	0.036054	0.093467	0.976028	1817	1	0.17552	0.12046	0.25102	0.987377	4843	3	0.17552
BRAP	4	0.036066	0.093493	0.976028	1818	3	-0.32114	0.75679	0.7659	0.999975	14599	1	-0.32114
DUSP7	4	0.036072	0.093507	0.976028	1819	3	-0.33534	0.58423	0.65906	0.999975	12503	1	-0.33534
INSL4	4	0.03609	0.093542	0.976028	1820	2	-0.34909	0.78462	0.7881	0.999975	15004	1	-0.34909
BCCIP	4	0.03609	0.093542	0.976028	1821	2	-0.2002	0.039583	0.10114	0.982731	1955	2	-0.2002
DPH3	4	0.036096	0.093554	0.976028	1822	3	-0.2805	0.94714	0.94711	0.999975	18009	0	-0.2805
ERN2	4	0.036105	0.093572	0.976028	1823	2	-0.097832	0.69114	0.71995	0.999975	13657	1	-0.097832
SULT1A3	4	0.036117	0.093594	0.976028	1824	2	-0.44682	0.624	0.68032	0.999975	12902	1	-0.44682
SEMA6D	4	0.036156	0.093666	0.976028	1825	2	-0.14338	0.15096	0.29188	0.987377	5621	1	-0.14338
MKNK2	4	0.036207	0.093787	0.976028	1826	2	-0.18386	0.40739	0.55361	0.999975	10480	1	-0.18386
SYTL1	4	0.036248	0.093871	0.976028	1827	3	-0.33664	0.91885	0.91866	0.999975	17469	0	-0.33664
TMEM41B	4	0.036264	0.093903	0.976028	1828	3	-0.27669	0.35802	0.50296	0.999975	9530	1	-0.27669
CD8A	4	0.03627	0.093917	0.976028	1829	3	-0.34958	0.86257	0.86213	0.999975	16423	0	-0.34958
AMY1A	4	0.036301	0.093978	0.976028	1830	3	-0.28038	0.97317	0.9731	0.999975	18502	0	-0.28038
SHARPIN	4	0.036309	0.093996	0.976028	1831	3	-0.44359	0.89695	0.89664	0.999975	17033	0	-0.44359
PCDHB10	4	0.03636	0.094096	0.976028	1832	2	-0.15922	0.39283	0.53864	0.999975	10198	1	-0.15922
PIK3CA	4	0.036411	0.094201	0.976028	1833	2	-0.092816	0.62519	0.68098	0.999975	12913	1	-0.092816
PRR12	4	0.036439	0.094264	0.976028	1834	2	-0.30343	0.75091	0.76145	0.999975	14510	1	-0.30343
ARL6	4	0.036463	0.094319	0.976028	1835	3	-0.25338	0.55108	0.64258	0.999975	12205	1	-0.25338
ADGRA1	4	0.036514	0.094426	0.976028	1836	2	-0.16532	0.36318	0.50823	0.999975	9618	1	-0.16532
E2F4	4	0.036554	0.094513	0.976028	1837	3	-0.31888	0.8417	0.84097	0.999975	16035	0	-0.31888
C9orf91	4	0.036598	0.094607	0.976028	1838	3	-0.43777	0.20093	0.34292	0.9922	6592	1	-0.43777
CLSTN2	4	0.036616	0.09464	0.976028	1839	1	0.13132	0.30927	0.45308	0.999975	8659	2	0.13132
CDH18	4	0.03666	0.09473	0.976028	1840	3	-0.26727	0.30542	0.44911	0.998877	8593	1	-0.26727
CD37	4	0.036667	0.094742	0.976028	1841	2	0.12993	0.19466	0.33654	0.992048	6468	2	0.12993
PLA2G2F	3	0.036692	0.090475	0.976028	1842	3	-0.37125	0.96331	0.96355	0.999975	18303	0	-0.37125
MAGEA10-MAGEA5	4	0.036718	0.094834	0.976028	1843	3	-0.40417	0.57731	0.65552	0.999975	12446	1	-0.40417
RHOH	4	0.036751	0.094901	0.976028	1844	2	-0.226	0.52946	0.63238	0.999975	12005	1	-0.226
CAMLG	4	0.036766	0.094932	0.976028	1845	3	-0.29275	0.98106	0.98108	0.999975	18666	0	-0.29275
ARPC5L	4	0.036769	0.094936	0.976028	1846	1	-0.16529	0.58939	0.66175	0.999975	12543	1	-0.16529
CEP290	4	0.036772	0.094941	0.976028	1847	3	-0.32763	0.70837	0.73111	0.999975	13877	1	-0.32763
KRTAP19-3	4	0.03682	0.095031	0.976028	1848	2	-0.0025952	0.12312	0.25566	0.987377	4923	2	-0.0025952
EDEM2	4	0.036965	0.095334	0.976028	1849	3	-0.26489	0.72607	0.74332	0.999975	14119	1	-0.26489
PHF3	4	0.036973	0.095349	0.976028	1850	2	-0.26933	0.385	0.53063	0.999975	10047	2	-0.26933
UBL5	4	0.036982	0.095362	0.976028	1851	3	-0.40525	0.65695	0.69892	0.999975	13265	1	-0.40525
NIPAL3	4	0.037009	0.095418	0.976028	1852	3	-0.40811	0.95144	0.95134	0.999975	18083	0	-0.40811
MLH1	4	0.037024	0.095444	0.976028	1853	3	-0.30498	0.32737	0.47153	0.999975	8982	1	-0.30498
HAGHL	4	0.037058	0.09551	0.976028	1854	3	-0.49399	0.0019665	0.0070882	0.92674	138	1	-0.49399
RPL37	4	0.037059	0.095511	0.976028	1855	2	-0.3549	0.91867	0.91848	0.999975	17465	0	-0.3549
MAPK1	4	0.037081	0.095569	0.976028	1856	3	-0.42274	0.0078227	0.026704	0.92674	543	1	-0.42274
IGFBPL1	4	0.037088	0.095591	0.976028	1857	3	-0.27476	0.8348	0.8342	0.999975	15900	0	-0.27476
YARS2	4	0.037126	0.095661	0.976028	1858	2	-0.097049	0.60955	0.67236	0.999975	12756	1	-0.097049
SLC26A4	4	0.037137	0.095682	0.976028	1859	3	-0.3577	0.24126	0.38398	0.994008	7364	1	-0.3577
LRR1	4	0.037158	0.095735	0.976028	1860	3	-0.58501	0.081582	0.18165	0.983731	3488	1	-0.58501
LAMTOR2	4	0.03718	0.09578	0.976028	1861	3	-0.28874	0.81051	0.81086	0.999975	15440	1	-0.28874
DENND4B	4	0.037216	0.095853	0.976028	1862	3	-0.38067	0.50948	0.6233	0.999975	11814	1	-0.38067
FAM110D	4	0.037223	0.095866	0.976028	1863	3	-0.32189	0.90586	0.90555	0.999975	17197	0	-0.32189
WDR93	4	0.037224	0.095868	0.976028	1864	2	-0.42816	0.9062	0.90589	0.999975	17199	0	-0.42816
SLC44A4	4	0.037228	0.095877	0.976028	1865	2	-0.11885	0.29732	0.44084	0.996607	8446	1	-0.11885
PIP4K2C	4	0.037253	0.095931	0.976028	1866	3	-0.42085	0.95278	0.95265	0.999975	18110	0	-0.42085
RAB37	4	0.037259	0.095942	0.976028	1867	3	-0.66165	0.46968	0.606	0.999975	11466	1	-0.66165
IRX6	4	0.037345	0.096124	0.976028	1868	2	-0.082298	0.31646	0.4604	0.999975	8779	2	-0.082298
SKA1	4	0.037381	0.096184	0.976028	1869	1	0.076539	0.39782	0.54379	0.999975	10298	2	0.076539
C10orf2	4	0.037388	0.096201	0.976028	1870	3	-0.30071	0.87009	0.86967	0.999975	16545	0	-0.30071
ZNF629	4	0.037432	0.096286	0.976028	1871	2	-0.10781	0.77041	0.77655	0.999975	14796	1	-0.10781
DOK4	4	0.037434	0.09629	0.976028	1872	3	-0.31935	0.31964	0.46358	0.999975	8844	1	-0.31935
PDPN	4	0.037445	0.096308	0.976028	1873	2	-0.37652	0.17639	0.3179	0.989266	6127	2	-0.37652
AUH	4	0.03748	0.096385	0.976028	1874	3	-0.29469	0.94822	0.94818	0.999975	18026	0	-0.29469
LGALS9	4	0.037483	0.096389	0.976028	1875	1	-0.073882	0.7232	0.7413	0.999975	14085	1	-0.073882
ARMCX3	4	0.0375	0.096422	0.976028	1876	2	-0.26744	0.83143	0.83081	0.999975	15832	0	-0.26744
ATF6	4	0.03751	0.096444	0.976028	1877	3	-0.26754	0.51564	0.62604	0.999975	11868	1	-0.26754
CCP110	4	0.037534	0.096494	0.976028	1878	2	-0.2197	0.63992	0.6891	0.999975	13082	1	-0.2197
HIST1H3F	4	0.037585	0.096599	0.976028	1879	1	0.02373	0.72233	0.74067	0.999975	14074	1	0.02373
GATAD1	4	0.037633	0.096689	0.976028	1880	2	-0.076137	0.031038	0.08383	0.976272	1630	2	-0.076137
MPZ	4	0.037636	0.096694	0.976028	1881	2	-0.019898	0.39233	0.53811	0.999975	10183	2	-0.019898
MAGEB4	4	0.037643	0.096709	0.976028	1882	3	-0.39918	0.063579	0.1478	0.983731	2847	1	-0.39918
BTF3	4	0.0377	0.096827	0.976028	1883	2	-0.1516	0.13172	0.27047	0.987377	5199	2	-0.1516
ZNF267	4	0.037738	0.0969	0.976028	1884	3	-0.26972	0.86348	0.86305	0.999975	16443	0	-0.26972
IL33	4	0.037763	0.096951	0.976028	1885	3	-0.36527	0.79328	0.79549	0.999975	15133	1	-0.36527
C17orf47	4	0.037772	0.096971	0.976028	1886	3	-0.46603	0.9037	0.90337	0.999975	17160	0	-0.46603
TSSK3	4	0.03784	0.097121	0.976028	1887	1	0.15971	0.10448	0.22304	0.983869	4319	3	0.15971
NT5C1B	4	0.037855	0.097153	0.976028	1888	2	-0.15337	0.14113	0.28182	0.987377	5424	2	-0.15337
CCDC175	4	0.037891	0.097229	0.976028	1889	2	-0.21045	0.32421	0.46829	0.999975	8920	1	-0.21045
KIR3DL2	4	0.037892	0.09723	0.976028	1890	3	-0.41894	0.69754	0.72398	0.999975	13730	1	-0.41894
FABP3	4	0.037942	0.097335	0.976028	1891	2	-0.28677	0.94204	0.94198	0.999975	17903	0	-0.28677
CENPBD1	4	0.037993	0.097436	0.976028	1892	2	-0.2258	0.91643	0.91621	0.999975	17424	0	-0.2258
CARTPT	4	0.038044	0.097558	0.976028	1893	1	0.21315	0.082936	0.18417	0.983731	3549	2	0.21315
COX10	4	0.038066	0.097601	0.976028	1894	2	-0.2583	0.76894	0.77538	0.999975	14773	1	-0.2583
KCNH7	4	0.0381	0.097667	0.976028	1895	2	-0.36251	0.92281	0.92267	0.999975	17535	0	-0.36251
ELL	4	0.038161	0.097784	0.976028	1896	2	-0.2296	0.6254	0.68111	0.999975	12915	1	-0.2296
CLRN1	4	0.038161	0.097784	0.976028	1897	2	-0.14947	0.21104	0.3533	0.9922	6790	2	-0.14947
TRIML1	4	0.038197	0.097856	0.976028	1898	1	0.065178	0.17435	0.31578	0.988561	6097	2	0.065178
USP5	4	0.038234	0.09792	0.976028	1899	2	-0.16418	0.79762	0.79931	0.999975	15206	1	-0.16418
EBP	4	0.038248	0.097949	0.976028	1900	1	0.023595	0.35445	0.49933	0.999975	9461	2	0.023595
SIGLEC14	4	0.038267	0.097989	0.976028	1901	3	-0.37981	0.94885	0.9488	0.999975	18033	0	-0.37981
TRERF1	4	0.038299	0.098065	0.976028	1902	1	0.080976	0.096701	0.20923	0.983869	4056	2	0.080976
PCDHB6	4	0.038311	0.098081	0.976028	1903	3	-0.3808	0.87225	0.87186	0.999975	16591	0	-0.3808
OR10A5	4	0.038323	0.098107	0.976028	1904	2	-0.27024	0.75857	0.76724	0.999975	14627	1	-0.27024
SLC28A2	4	0.038375	0.09822	0.976028	1905	1	-0.11979	0.39575	0.54167	0.999975	10254	1	-0.11979
DUS4L	4	0.038423	0.098326	0.976028	1906	3	-0.32652	0.59095	0.6626	0.999975	12562	1	-0.32652
REPIN1	4	0.038438	0.098359	0.976028	1907	3	-0.44554	0.89439	0.89406	0.999975	16987	0	-0.44554
GPALPP1	4	0.038446	0.098376	0.976028	1908	2	-0.29921	0.58254	0.6582	0.999975	12487	1	-0.29921
SIRPA	4	0.038495	0.098471	0.976028	1909	3	-0.27363	0.47308	0.60749	0.999975	11495	1	-0.27363
CXorf65	4	0.038545	0.098562	0.976028	1910	3	-0.34622	0.45268	0.59892	0.999975	11333	1	-0.34622
MRPL51	4	0.038557	0.09858	0.976028	1911	3	-0.39616	0.86275	0.86231	0.999975	16428	0	-0.39616
TPH1	4	0.038604	0.098675	0.976028	1912	1	-0.021555	0.012614	0.041641	0.934824	847	1	-0.021555
TONSL	4	0.03862	0.098707	0.976028	1913	3	-0.48801	0.94376	0.94367	0.999975	17942	0	-0.48801
CD209	4	0.038636	0.098734	0.976028	1914	2	-0.22577	0.39117	0.53693	0.999975	10166	1	-0.22577
METTL25	4	0.038638	0.098736	0.976028	1915	3	-0.27493	0.93085	0.9306	0.999975	17683	0	-0.27493
BRD2	4	0.038654	0.098772	0.976028	1916	3	-0.50061	0.32019	0.46414	0.999975	8853	1	-0.50061
EXOC6	4	0.038655	0.098774	0.976028	1917	1	0.32944	0.050244	0.12209	0.983731	2355	3	0.32944
CHCHD5	4	0.038681	0.098836	0.976028	1918	2	-0.18098	0.89883	0.89851	0.999975	17072	0	-0.18098
ACRC	4	0.038732	0.098926	0.976028	1919	1	0.31674	0.071538	0.16295	0.983731	3124	3	0.31674
HOXD3	4	0.038808	0.099073	0.976028	1920	3	-0.46255	0.95756	0.95753	0.999975	18204	0	-0.46255
HSD17B13	4	0.038849	0.099161	0.976028	1921	2	-0.35866	0.96679	0.96673	0.999975	18367	0	-0.35866
MSL3	4	0.038859	0.099177	0.976028	1922	2	-0.56464	0.91469	0.91448	0.999975	17379	0	-0.56464
C1orf234	4	0.03891	0.099278	0.976028	1923	2	-0.22185	0.95503	0.95492	0.999975	18150	0	-0.22185
TIMM44	3	0.038941	0.095569	0.976028	1924	1	0.062286	0.27695	0.40834	0.994008	8074	1	0.062286
XPO6	4	0.038945	0.099357	0.976028	1925	3	-0.46796	0.89224	0.89191	0.999975	16944	0	-0.46796
WDR74	4	0.038967	0.099398	0.976028	1926	2	-0.36684	0.61843	0.67722	0.999975	12844	1	-0.36684
PIK3R3	4	0.039005	0.099474	0.976028	1927	3	-0.38061	0.96125	0.96117	0.999975	18269	0	-0.38061
POLR3G	4	0.03904	0.099542	0.976028	1928	3	-0.3565	0.65661	0.69873	0.999975	13261	1	-0.3565
MAB21L3	4	0.039059	0.099587	0.976028	1929	3	-0.54039	0.95527	0.95516	0.999975	18153	0	-0.54039
C8orf34	4	0.039063	0.099594	0.976028	1930	2	-0.29737	0.75892	0.76751	0.999975	14632	1	-0.29737
POLR3A	4	0.039088	0.099649	0.976028	1931	3	-0.22789	0.97449	0.97443	0.999975	18531	0	-0.22789
ATP5L2	4	0.039088	0.099649	0.976028	1932	2	-0.60608	0.0021761	0.0078289	0.92674	153	1	-0.60608
PARP15	4	0.039128	0.099715	0.976028	1933	3	-0.40869	0.045921	0.11367	0.983731	2206	1	-0.40869
OR4K15	4	0.039142	0.099739	0.976028	1934	2	-0.31004	0.9041	0.90375	0.999975	17169	0	-0.31004
MIDN	4	0.039165	0.099781	0.976028	1935	2	-0.13011	0.28293	0.42633	0.995218	8185	2	-0.13011
DNTTIP1	4	0.039165	0.099782	0.976028	1936	2	-0.25342	0.90281	0.90246	0.999975	17141	0	-0.25342
ABCA5	4	0.039176	0.099807	0.976028	1937	3	-0.60873	0.8144	0.8145	0.999975	15520	1	-0.60873
FAM199X	4	0.039216	0.099878	0.976028	1938	1	0.24685	0.20567	0.34773	0.9922	6679	2	0.24685
HS6ST1	4	0.039221	0.099886	0.976028	1939	2	-0.19767	0.5411	0.63775	0.999975	12101	1	-0.19767
ST8SIA4	4	0.039222	0.099888	0.976028	1940	3	-0.31315	0.84079	0.84006	0.999975	16018	0	-0.31315
MRPL1	4	0.039235	0.099919	0.976028	1941	3	-0.46612	0.62817	0.68261	0.999975	12949	1	-0.46612
SIAH1	4	0.039251	0.09995	0.976028	1942	3	-0.21123	0.78572	0.78903	0.999975	15018	1	-0.21123
NDUFB8	4	0.039267	0.099987	0.976028	1943	3	-0.5227	0.9754	0.97534	0.999975	18548	0	-0.5227
OPTN	4	0.039279	0.10001	0.976028	1944	3	-0.21825	0.85367	0.85311	0.999975	16247	0	-0.21825
SMARCA2	4	0.039317	0.10009	0.976028	1945	2	-0.16545	0.43022	0.57707	0.999975	10904	1	-0.16545
STPG1	4	0.03933	0.10011	0.976028	1946	3	-0.31075	0.94044	0.94037	0.999975	17866	0	-0.31075
GATB	4	0.039368	0.10018	0.976028	1947	1	-0.093624	0.95587	0.95579	0.999975	18165	0	-0.093624
CNTN6	4	0.039387	0.10022	0.976028	1948	3	-0.27247	0.459	0.60158	0.999975	11388	1	-0.27247
DVL1	4	0.039413	0.10027	0.976028	1949	2	-0.25037	0.94843	0.94838	0.999975	18028	0	-0.25037
RCCD1	4	0.039419	0.10029	0.976028	1950	1	0.31653	0.11397	0.2398	0.987221	4630	2	0.31653
MEAF6	4	0.03947	0.10039	0.976028	1951	3	-0.2117	0.4361	0.58301	0.999975	11016	1	-0.2117
MFSD8	4	0.039501	0.10045	0.976028	1952	3	-0.41313	0.95419	0.95407	0.999975	18133	0	-0.41313
KIF21A	4	0.039513	0.10048	0.976028	1953	3	-0.40168	0.12842	0.26481	0.987377	5087	1	-0.40168
KRT74	4	0.039515	0.10048	0.976028	1954	2	0.018971	0.1453	0.28612	0.987377	5506	2	0.018971
ATP5D	4	0.039521	0.10049	0.976028	1955	3	-0.3152	0.82388	0.82345	0.999975	15699	1	-0.3152
TSPAN16	4	0.039537	0.10052	0.976028	1956	2	-0.29521	0.92689	0.92669	0.999975	17605	0	-0.29521
EIF3H	4	0.039558	0.10056	0.976028	1957	3	-0.31457	0.94498	0.94485	0.999975	17961	0	-0.31457
LRRC28	4	0.039572	0.10059	0.976028	1958	2	-0.16738	0.96151	0.96143	0.999975	18275	0	-0.16738
G6PC3	4	0.039623	0.1007	0.976028	1959	2	-0.19626	0.58367	0.65876	0.999975	12496	1	-0.19626
ESRP1	4	0.039659	0.10078	0.976028	1960	3	-0.21082	0.4231	0.56971	0.999975	10790	1	-0.21082
CHST7	4	0.039713	0.10088	0.976028	1961	3	-0.42003	0.31024	0.45409	0.999975	8674	1	-0.42003
ZNF623	4	0.039787	0.10104	0.976028	1962	3	-0.43556	0.637	0.68745	0.999975	13052	1	-0.43556
GALNT9	4	0.039799	0.10106	0.976028	1963	3	-0.49596	0.64252	0.69061	0.999975	13113	1	-0.49596
OR10X1	4	0.039827	0.1011	0.976028	1964	2	-0.16016	0.44103	0.58806	0.999975	11121	2	-0.16016
KLF17	4	0.039844	0.10114	0.976028	1965	3	-0.23392	0.27807	0.42139	0.994008	8097	1	-0.23392
AADAC	4	0.039857	0.10117	0.976028	1966	3	-0.29959	0.98011	0.98016	0.999975	18646	0	-0.29959
SPANXA1	4	0.039876	0.10121	0.976028	1967	3	-0.34255	0.23092	0.3736	0.994008	7161	1	-0.34255
GUCY2C	4	0.039877	0.10121	0.976028	1968	1	0.46087	0.023039	0.067362	0.976272	1311	3	0.46087
COA6	4	0.039895	0.10125	0.976028	1969	3	-0.53745	0.30536	0.44905	0.998877	8590	1	-0.53745
CCDC65	4	0.039895	0.10125	0.976028	1970	3	-0.43152	0.66835	0.70576	0.999975	13393	1	-0.43152
SPATA19	4	0.03992	0.1013	0.976028	1971	3	-0.24842	0.9575	0.95747	0.999975	18203	0	-0.24842
CAMKMT	4	0.039928	0.10131	0.976028	1972	3	-0.38622	0.89944	0.89912	0.999975	17086	0	-0.38622
S100A10	4	0.03993	0.10131	0.976028	1973	3	-0.37394	0.81972	0.81946	0.999975	15614	1	-0.37394
KLHL41	4	0.039994	0.10145	0.976028	1974	3	-0.4177	0.93589	0.93577	0.999975	17776	0	-0.4177
SYT8	4	0.04003	0.10152	0.976028	1975	1	0.057072	0.84403	0.84334	0.999975	16071	0	0.057072
TG	4	0.040054	0.10157	0.976028	1976	3	-0.47193	0.61948	0.67783	0.999975	12855	1	-0.47193
SLC17A4	4	0.040074	0.10161	0.976028	1977	3	-0.27771	0.84893	0.84835	0.999975	16157	0	-0.27771
ZZZ3	4	0.040081	0.10163	0.976028	1978	3	-0.26784	0.041912	0.10578	0.982731	2044	1	-0.26784
SATB1	4	0.040118	0.1017	0.976028	1979	3	-0.47799	0.79752	0.79921	0.999975	15204	1	-0.47799
DNAJC22	4	0.040132	0.10173	0.976028	1980	2	-0.11518	0.15027	0.29115	0.987377	5605	1	-0.11518
SMG5	4	0.040183	0.10182	0.976028	1981	2	-0.074175	0.31558	0.45951	0.999975	8762	2	-0.074175
GZMK	4	0.040211	0.10188	0.976028	1982	3	-0.46374	0.61612	0.67596	0.999975	12819	1	-0.46374
ITGA7	4	0.040234	0.10193	0.976028	1983	2	-0.095542	0.12505	0.25897	0.987377	4976	2	-0.095542
CPA3	4	0.040279	0.10202	0.976028	1984	3	-0.34578	0.94086	0.94079	0.999975	17874	0	-0.34578
RASEF	4	0.040285	0.10203	0.976028	1985	2	0.0063128	0.066643	0.15366	0.983731	2957	2	0.0063128
UGT3A1	4	0.040285	0.10203	0.976028	1986	3	-0.35831	0.10281	0.22004	0.983869	4262	1	-0.35831
RNF146	4	0.040299	0.10206	0.976028	1987	2	-0.143	0.34579	0.4905	0.999975	9314	2	-0.143
VARS2	4	0.040362	0.10219	0.976028	1988	3	-0.56458	0.75491	0.76448	0.999975	14572	1	-0.56458
GDF15	4	0.040386	0.10224	0.976028	1989	1	0.20026	0.21019	0.3524	0.9922	6775	2	0.20026
WBSCR28	4	0.040401	0.10226	0.976028	1990	3	-0.32985	0.46608	0.60453	0.999975	11438	1	-0.32985
C15orf41	4	0.040413	0.10228	0.976028	1991	3	-0.50602	0.25763	0.40067	0.994008	7689	1	-0.50602
NOTO	4	0.040452	0.10237	0.976028	1992	3	-0.82123	0.852	0.85141	0.999975	16211	0	-0.82123
DHRS4L1	4	0.040488	0.10244	0.976028	1993	2	-0.11129	0.81165	0.81193	0.999975	15459	1	-0.11129
GRIPAP1	4	0.040505	0.10248	0.976028	1994	2	-0.38555	0.23036	0.37303	0.994008	7152	1	-0.38555
GNL2	4	0.04051	0.10248	0.976028	1995	3	-0.47105	0.061779	0.14436	0.983731	2773	1	-0.47105
HK2	4	0.040516	0.1025	0.976028	1996	2	-0.40086	0.3646	0.50967	0.999975	9647	1	-0.40086
NFKBIZ	4	0.040539	0.10255	0.976028	1997	1	0.21904	0.07069	0.16136	0.983731	3087	3	0.21904
TP63	4	0.040545	0.10256	0.976028	1998	3	-0.34995	0.45787	0.60109	0.999975	11380	1	-0.34995
XG	4	0.040568	0.1026	0.976028	1999	3	-0.50533	0.52093	0.62846	0.999975	11923	1	-0.50533
[truncated: 17,116 more rows]

## Sheet: AAV6-Donor 2
id	num	neg|score	neg|p-value	neg|fdr	neg|rank	neg|goodsgrna	neg|lfc	pos|score	pos|p-value	pos|fdr	pos|rank	pos|goodsgrna	pos|lfc
Non-Targeting	1000	-6.0379e-09	2.5898e-07	0.001238	1	0	0	-8.6684e+16	2.5898e-07	0.002475	1	0	0
CD7	4	2.6764e-11	2.5898e-07	0.001238	2	4	-1.2559	1	1	1	19115	0	-1.2559
LCP2	4	7.4491e-08	2.5898e-07	0.001238	3	3	-1.1408	0.59594	0.65319	1	12400	1	-1.1408
SLC35B2	4	1.3311e-07	2.5898e-07	0.001238	4	4	-1.2528	1	1	1	19114	0	-1.2528
EIF3B	4	4.0009e-07	1.2949e-06	0.00495	5	3	-1.0106	0.29277	0.4317	0.999452	8222	1	-1.0106
WRB	4	9.5873e-07	2.8488e-06	0.009076	6	3	-0.86827	0.9819	0.98194	1	18694	0	-0.86827
RPP21	4	1.1566e-06	3.3668e-06	0.009194	7	3	-0.76248	0.97551	0.97545	1	18566	0	-0.76248
USO1	4	4.0236e-06	1.1136e-05	0.02157	8	3	-1.0075	0.95671	0.95664	1	18189	0	-1.0075
ACACA	4	4.107e-06	1.1654e-05	0.02157	9	3	-0.61463	0.69476	0.71465	1	13561	1	-0.61463
MARS	4	4.5523e-06	1.4244e-05	0.02157	10	3	-0.82642	0.64605	0.68272	1	12938	1	-0.82642
BRD1	4	4.6927e-06	1.4762e-05	0.02157	11	3	-0.40253	0.47536	0.5922	1	11242	1	-0.40253
ARID1A	4	4.8841e-06	1.528e-05	0.02157	12	4	-0.63116	0.99812	0.99814	1	19068	0	-0.63116
KIAA0319L	4	5.2692e-06	1.5798e-05	0.02157	13	4	-1.0012	0.99992	0.99993	1	19108	0	-1.0012
COG8	4	5.303e-06	1.5798e-05	0.02157	14	4	-1.2821	0.99999	1	1	19113	0	-1.2821
TMED10	4	7.0083e-06	1.9942e-05	0.025413	15	2	-0.50479	0.58864	0.64909	1	12322	1	-0.50479
CD3D	4	1.1979e-05	4.0143e-05	0.047958	16	4	-0.78219	0.99913	0.99912	1	19084	0	-0.78219
SLC35C2	4	1.3967e-05	4.8948e-05	0.049752	17	2	-0.48649	0.95533	0.95523	1	18173	0	-0.48649
CTSA	4	1.4616e-05	5.0502e-05	0.049752	18	4	-0.40662	0.99999	0.99998	1	19112	0	-0.40662
KAT7	4	1.4654e-05	5.0502e-05	0.049752	19	4	-0.96721	0.99382	0.99386	1	18971	0	-0.96721
ZNF622	4	1.519e-05	5.2056e-05	0.049752	20	2	-0.33563	0.63282	0.6747	1	12784	1	-0.33563
VAV1	4	1.5873e-05	5.5164e-05	0.050212	21	3	-0.74582	0.21435	0.34947	0.999452	6646	1	-0.74582
ZNF131	4	1.6465e-05	5.879e-05	0.05108	22	4	-0.66542	0.99793	0.99796	1	19064	0	-0.66542
TIMMDC1	4	2.109e-05	7.5365e-05	0.062635	23	4	-0.50521	0.9983	0.99831	1	19073	0	-0.50521
POLR3K	4	2.3744e-05	8.5206e-05	0.067863	24	4	-0.53225	0.99614	0.99618	1	19027	0	-0.53225
SCAP	4	2.8503e-05	0.0001023	0.077875	25	4	-0.62914	0.99251	0.99257	1	18937	0	-0.62914
RAD9A	4	3.0142e-05	0.00010592	0.077875	26	4	-0.82747	0.99997	0.99997	1	19111	0	-0.82747
SPATA5L1	4	3.1663e-05	0.00011059	0.078291	27	4	-1.0457	0.99987	0.99987	1	19104	0	-1.0457
NHP2	4	5.7364e-05	0.00021055	0.14015	28	4	-0.51936	0.99994	0.99994	1	19110	0	-0.51936
RBM11	4	5.7884e-05	0.00021263	0.14015	29	4	-0.38694	0.99994	0.99994	1	19109	0	-0.38694
HSPBP1	4	7.4542e-05	0.00027944	0.178053	30	3	-0.40103	0.86329	0.86285	1	16391	0	-0.40103
CCT4	4	8.5033e-05	0.00032399	0.199776	31	4	-0.53646	0.99991	0.99992	1	19107	0	-0.53646
DHPS	4	8.9507e-05	0.00033798	0.201887	32	3	-1.0498	0.9467	0.94665	1	18007	0	-1.0498
NUDT19	4	9.8384e-05	0.00037579	0.217672	33	4	-0.66882	0.9999	0.9999	1	19106	0	-0.66882
WDR77	4	0.0001073	0.00041153	0.230693	34	3	-0.58064	0.02989	0.079507	0.968479	1567	1	-0.58064
2025-09-14	4	0.00011145	0.0004224	0.230693	35	4	-0.32593	0.99989	0.99989	1	19105	0	-0.32593
IARS2	4	0.00011887	0.00046125	0.239363	36	4	-0.53628	0.99083	0.99089	1	18897	0	-0.53628
TRMT112	4	0.00011954	0.00046332	0.239363	37	3	-0.67284	0.75125	0.75717	1	14380	1	-0.67284
NANS	4	0.00013109	0.00050839	0.255732	38	2	-0.19892	0.9668	0.96674	1	18386	0	-0.19892
KDM6B	4	0.00013662	0.00052911	0.255817	39	3	-0.47523	0.98078	0.98081	1	18668	0	-0.47523
ZBTB8OS	4	0.00013941	0.00053532	0.255817	40	4	-0.79455	0.99972	0.99973	1	19101	0	-0.79455
EPT1	4	0.00014521	0.00055708	0.25972	41	2	-0.32718	0.19369	0.32753	0.999452	6206	1	-0.32718
CD247	4	0.00016424	0.00063115	0.287247	42	3	-0.4886	0.96738	0.96732	1	18394	0	-0.4886
MBTPS1	4	0.00017168	0.00065601	0.291619	43	2	-0.17698	0.092221	0.2005	0.989748	3865	2	-0.17698
COG1	4	0.00018352	0.00069796	0.303218	44	2	-0.22608	0.21604	0.35121	0.999452	6679	2	-0.22608
TRAPPC4	4	0.00019269	0.00073111	0.310561	45	4	-0.64599	0.99959	0.9996	1	19096	0	-0.64599
NUAK1	4	0.0002175	0.00081554	0.338894	46	4	-0.27889	0.99978	0.99978	1	19103	0	-0.27889
MOK	4	0.00022271	0.00083419	0.339267	47	4	-0.39215	0.99978	0.99978	1	19102	0	-0.39215
FLRT1	4	0.00024397	0.00090412	0.35198	48	3	-0.5425	0.89829	0.89799	1	17053	0	-0.5425
AKR7A2	4	0.00024547	0.00090981	0.35198	49	2	-0.40069	0.62738	0.6715	1	12722	1	-0.40069
C1orf216	4	0.00024897	0.00092069	0.35198	50	2	-0.50571	0.56505	0.63628	1	12080	1	-0.50571
C18orf21	4	0.00026634	0.00099372	0.360639	51	3	-0.69146	0.94135	0.94127	1	17898	0	-0.69146
ZGLP1	4	0.0002667	0.00099476	0.360639	52	3	-0.397	0.97066	0.9706	1	18477	0	-0.397
BPIFB3	4	0.00026874	0.00099994	0.360639	53	3	-0.47722	0.80093	0.8008	1	15212	1	-0.47722
YKT6	4	0.00027722	0.0010295	0.364411	54	3	-0.58041	0.5762	0.64224	1	12193	1	-0.58041
ZNF560	4	0.00029951	0.0011077	0.37563	55	3	-0.29875	0.48472	0.59656	1	11328	1	-0.29875
NSL1	4	0.00030006	0.0011087	0.37563	56	4	-0.75237	0.9997	0.99971	1	19100	0	-0.75237
ALDOA	4	0.00030319	0.0011201	0.37563	57	3	-0.37161	0.86621	0.86577	1	16454	0	-0.37161
ATP5J2	4	0.00033334	0.0012258	0.398927	58	3	-0.54469	0.90546	0.90514	1	17205	0	-0.54469
GET4	4	0.00034081	0.0012517	0.398927	59	3	-0.38049	0.67582	0.70179	1	13299	1	-0.38049
OTUD5	4	0.00034103	0.0012522	0.398927	60	4	-0.37285	0.99637	0.99639	1	19034	0	-0.37285
PKD2L2	4	0.00036348	0.0013423	0.417997	61	4	-0.40231	0.99964	0.99964	1	19099	0	-0.40231
TRAPPC10	4	0.00036597	0.0013558	0.417997	62	4	-0.46164	0.99963	0.99964	1	19098	0	-0.46164
TAF4	4	0.00038218	0.001405	0.421858	63	4	-0.419	0.98815	0.98818	1	18829	0	-0.419
AP1G1	4	0.00038896	0.0014262	0.421858	64	4	-0.45989	0.99152	0.99157	1	18910	0	-0.45989
PDCL	4	0.00039087	0.0014345	0.421858	65	4	-0.35227	0.99961	0.99962	1	19097	0	-0.35227
PCBD2	4	0.00039778	0.0014568	0.421917	66	3	-0.36896	0.69373	0.71395	1	13538	1	-0.36896
C11orf98	4	0.00041213	0.0015143	0.431931	67	4	-0.32415	0.99959	0.9996	1	19095	0	-0.32415
ST3GAL4	4	0.00041946	0.0015366	0.431931	68	4	-0.64129	0.99958	0.99959	1	19094	0	-0.64129
COG3	4	0.00045545	0.0016692	0.455799	69	3	-0.36268	0.97274	0.97269	1	18512	0	-0.36268
MAZ	4	0.00045556	0.0016692	0.455799	70	3	-0.37261	0.82065	0.82017	1	15580	0	-0.37261
CCDC86	4	0.00047018	0.0017303	0.465835	71	4	-0.47718	0.99953	0.99955	1	19093	0	-0.47718
TKT	4	0.00049267	0.0018132	0.480198	72	4	-0.33952	0.99951	0.99952	1	19092	0	-0.33952
IKBKB	4	0.00049807	0.0018339	0.480198	73	2	-0.093718	0.0045805	0.016063	0.870656	351	2	-0.093718
RPL23A	4	0.00050475	0.0018603	0.480533	74	4	-0.53431	0.9995	0.99951	1	19091	0	-0.53431
DGCR6L	4	0.00051984	0.0019121	0.482087	75	4	-0.41026	0.99948	0.99949	1	19090	0	-0.41026
RPL8	4	0.00052213	0.0019167	0.482087	76	3	-1.3641	0.97521	0.97516	1	18560	0	-1.3641
CD79A	4	0.00054175	0.0019789	0.486715	77	4	-0.32535	0.99946	0.99947	1	19089	0	-0.32535
CDX2	4	0.00054622	0.001995	0.486715	78	3	-0.38171	0.88451	0.8841	1	16789	0	-0.38171
STK11	4	0.00055049	0.0020115	0.486715	79	2	0.17967	0.022127	0.063279	0.968479	1221	2	0.17967
SLC25A23	4	0.00056068	0.0020556	0.487769	80	4	-0.51986	0.99537	0.9954	1	19007	0	-0.51986
UTP3	4	0.00057018	0.002096	0.487769	81	4	-0.66511	0.99923	0.99923	1	19087	0	-0.66511
ELP2	4	0.00057715	0.0021229	0.487769	82	3	-0.35724	0.64784	0.68384	1	12959	1	-0.35724
SEMA5B	4	0.00058312	0.0021452	0.487769	83	2	-0.30624	0.55245	0.62958	1	11951	1	-0.30624
TMEM55B	4	0.00058945	0.0021628	0.487769	84	3	-0.42712	0.32221	0.46257	1	8825	1	-0.42712
LETM1	4	0.00059157	0.002169	0.487769	85	3	-0.33738	0.92741	0.92719	1	17620	0	-0.33738
HCCS	4	0.00062595	0.0022964	0.510419	86	2	-0.19454	0.58257	0.64571	1	12255	1	-0.19454
RALGDS	4	0.00065532	0.0024021	0.523684	87	3	-0.58623	0.92904	0.92883	1	17656	0	-0.58623
SART3	4	0.00065723	0.0024109	0.523684	88	4	-0.31444	0.99934	0.99935	1	19088	0	-0.31444
B3GAT1	4	0.00070095	0.0025709	0.543393	89	3	-0.35216	0.57652	0.64241	1	12198	1	-0.35216
EIF6	4	0.00070598	0.0025937	0.543393	90	3	-0.92536	0.68174	0.70578	1	13377	1	-0.92536
UQCR10	4	0.00070773	0.0025999	0.543393	91	3	-0.2258	0.79967	0.79961	1	15184	1	-0.2258
SGK494	4	0.00071272	0.002616	0.543393	92	2	-0.44596	0.98595	0.98595	1	18788	0	-0.44596
TM9SF2	4	0.00073657	0.002703	0.543393	93	2	-0.30812	0.50307	0.6051	1	11487	1	-0.30812
H2AFZ	4	0.00074001	0.0027134	0.543393	94	2	-0.22635	0.89709	0.89676	1	17036	0	-0.22635
OR5AP2	4	0.00074513	0.0027269	0.543393	95	3	-0.40418	0.33234	0.47338	1	9025	1	-0.40418
NUTM2G	4	0.00075916	0.0027755	0.543393	96	4	-0.33148	0.99417	0.99422	1	18981	0	-0.33148
FAU	4	0.00076014	0.0027786	0.543393	97	3	-0.27701	0.88451	0.8841	1	16788	0	-0.27701
FRMPD4	4	0.00076219	0.0027859	0.543393	98	3	-0.35268	0.97357	0.9735	1	18533	0	-0.35268
TMED2	4	0.00078361	0.0028651	0.553205	99	3	-0.38766	0.97802	0.97806	1	18613	0	-0.38766
ZPR1	4	0.00079758	0.0029149	0.557178	100	3	-0.47085	0.1999	0.33406	0.999452	6332	1	-0.47085
C1QBP	4	0.00081403	0.0029755	0.559066	101	2	-0.39792	0.36671	0.50966	1	9683	1	-0.39792
IL6ST	4	0.00081583	0.0029832	0.559066	102	3	-0.46276	0.33096	0.4719	1	9002	1	-0.46276
P3H4	4	0.0008271	0.0030221	0.560848	103	4	-0.4121	0.99917	0.99916	1	19086	0	-0.4121
RPGRIP1L	4	0.00085894	0.0031366	0.565136	104	3	-0.56323	0.87247	0.87206	1	16565	0	-0.56323
GCDH	4	0.00086159	0.0031459	0.565136	105	2	-0.11003	0.029106	0.077888	0.968479	1531	2	-0.11003
CCNK	4	0.00086428	0.0031562	0.565136	106	4	-0.36892	0.99914	0.99913	1	19085	0	-0.36892
ANKRD36B	4	0.00087157	0.0031827	0.565136	107	3	-0.3746	0.023054	0.065262	0.968479	1262	1	-0.3746
SHQ1	4	0.00087424	0.003193	0.565136	108	4	-0.65712	0.99913	0.99912	1	19083	0	-0.65712
DYRK1B	4	0.00089794	0.003278	0.574848	109	4	-0.26357	0.9991	0.99909	1	19082	0	-0.26357
LLGL2	4	0.00091736	0.0033458	0.578987	110	2	-0.26644	0.23938	0.37567	0.999452	7180	1	-0.26644
MRPL36	4	0.00092195	0.0033691	0.578987	111	3	-0.42181	0.44613	0.57899	1	10989	1	-0.42181
ACPT	4	0.00092791	0.0033924	0.578987	112	3	-0.36794	0.63395	0.67536	1	12798	1	-0.36794
TBPL1	4	0.00095678	0.0034919	0.590686	113	3	-0.55033	0.26364	0.4011	0.999452	7649	1	-0.55033
SECTM1	4	0.00097366	0.003537	0.590874	114	4	-0.29895	0.99903	0.99901	1	19081	0	-0.29895
SULF2	4	0.00097975	0.0035548	0.590874	115	4	-0.30146	0.99902	0.99901	1	19080	0	-0.30146
NUP43	4	0.00098957	0.0035934	0.592139	116	4	-0.56628	0.99398	0.99403	1	18973	0	-0.56628
KLHL15	4	0.0010171	0.0036929	0.600227	117	3	-0.56767	0.83037	0.82974	1	15759	0	-0.56767
CAMLG	4	0.0010222	0.0037053	0.600227	118	2	-0.041628	0.57146	0.63966	1	12144	1	-0.041628
GOLGA5	4	0.0010324	0.0037478	0.602005	119	3	-0.27884	0.53622	0.62128	1	11787	1	-0.27884
KRTAP2-3	4	0.0010746	0.003898	0.620916	120	2	-0.25947	0.8459	0.84526	1	16053	0	-0.25947
METTL3	4	0.0010912	0.0039586	0.623563	121	3	-0.38251	0.97277	0.97272	1	18513	0	-0.38251
TBX21	4	0.0011025	0.0040093	0.623563	122	3	-0.42845	0.88518	0.88478	1	16805	0	-0.42845
TTC27	4	0.0011129	0.0040451	0.623563	123	3	-0.58074	0.2049	0.33933	0.999452	6442	1	-0.58074
KCNH5	4	0.0011269	0.0040912	0.625624	124	3	-0.41288	0.29085	0.4297	0.999452	8181	1	-0.41288
CHCHD1	4	0.0011457	0.0041471	0.629145	125	4	-0.39874	0.98837	0.9884	1	18836	0	-0.39874
SLC35E2	4	0.0011797	0.0042761	0.643603	126	4	-0.4098	0.99882	0.99881	1	19079	0	-0.4098
RBM12B	4	0.0012184	0.0044113	0.658764	127	3	-0.31269	0.78307	0.78423	1	14894	1	-0.31269
ASNA1	4	0.001256	0.0045506	0.667904	128	2	-0.36238	0.53251	0.6194	1	11748	1	-0.36238
RANGAP1	4	0.0012642	0.004589	0.667904	129	4	-0.37993	0.99874	0.99873	1	19078	0	-0.37993
SULT2A1	4	0.001265	0.004591	0.667904	130	2	-0.27563	0.32217	0.46254	1	8824	1	-0.27563
PPIL6	4	0.0012704	0.0046123	0.667904	131	4	-0.25343	0.99873	0.99872	1	19077	0	-0.25343
RSBN1	4	0.0013365	0.0048391	0.692958	132	3	-0.30732	0.64275	0.68069	1	12902	1	-0.30732
ARHGEF35	4	0.0013417	0.0048578	0.692958	133	4	-0.24275	0.99866	0.99866	1	19076	0	-0.24275
PWP1	4	0.0013848	0.005008	0.705409	134	3	-0.51756	0.85196	0.85136	1	16171	0	-0.51756
FBXL16	4	0.0013889	0.0050189	0.705409	135	2	-0.0017447	0.30823	0.44791	0.999452	8554	2	-0.0017447
OR10A5	4	0.0014263	0.0051535	0.717323	136	4	-0.30252	0.99857	0.99857	1	19075	0	-0.30252
LDOC1	3	0.0014381	0.0040394	0.623563	137	2	-0.43673	0.95503	0.95535	1	18167	0	-0.43673
MRPL34	4	0.0014384	0.0052007	0.717323	138	3	-0.30808	0.84436	0.84368	1	16012	0	-0.30808
TRIM28	4	0.0014413	0.0052162	0.717323	139	3	-0.21727	0.42584	0.57017	1	10819	1	-0.21727
PCNXL3	4	0.0014551	0.0052577	0.717857	140	2	-0.25515	0.29395	0.43287	0.999452	8244	1	-0.25515
PLCXD1	4	0.0015132	0.0054783	0.740657	141	2	-0.26623	0.92308	0.92295	1	17537	0	-0.26623
DDX20	4	0.0015198	0.0055021	0.740657	142	4	-0.31557	0.99544	0.99548	1	19008	0	-0.31557
HNRNPAB	4	0.0015316	0.0055467	0.741432	143	3	-0.39585	0.10819	0.2293	0.996962	4389	1	-0.39585
THOC6	4	0.0015621	0.0056544	0.743558	144	3	-0.27766	0.9238	0.92366	1	17553	0	-0.27766
GMPPB	4	0.0015653	0.0056617	0.743558	145	3	-0.48866	0.97825	0.97829	1	18616	0	-0.48866
MRPL18	4	0.0015702	0.0056793	0.743558	146	3	-0.49689	0.98526	0.98527	1	18773	0	-0.49689
S100A7A	4	0.0016101	0.0058238	0.757291	147	2	-0.24199	0.4177	0.56361	1	10692	2	-0.24199
FUZ	4	0.0016506	0.0059652	0.770438	148	3	-0.35766	0.96974	0.96969	1	18457	0	-0.35766
HEXB	4	0.0016756	0.0060507	0.775677	149	4	-0.37726	0.99832	0.99833	1	19074	0	-0.37726
GRPEL1	4	0.0016865	0.0060869	0.775677	150	4	-0.41737	0.99724	0.99724	1	19049	0	-0.41737
EXOSC6	4	0.0017092	0.0061713	0.776488	151	4	-0.36788	0.99829	0.9983	1	19072	0	-0.36788
PASK	4	0.0017152	0.0061931	0.776488	152	4	-0.33115	0.99828	0.9983	1	19071	0	-0.33115
SH3BP1	4	0.0017211	0.0062174	0.776488	153	4	-0.64081	0.99613	0.99616	1	19025	0	-0.64081
MRPL38	4	0.0017314	0.0062558	0.776488	154	3	-0.59593	0.96654	0.96649	1	18381	0	-0.59593
HTR3A	4	0.0017838	0.0064511	0.794381	155	4	-0.31198	0.99822	0.99824	1	19070	0	-0.31198
PTPRC	4	0.0018072	0.006521	0.794381	156	3	-0.60363	0.92586	0.92567	1	17590	0	-0.60363
GRIA3	4	0.0018085	0.0065246	0.794381	157	3	-0.34529	0.82303	0.82254	1	15627	0	-0.34529
ZNF324B	4	0.0018331	0.006609	0.798996	158	3	-0.4184	0.90066	0.90029	1	17103	0	-0.4184
PDAP1	4	0.0018512	0.00668	0.798996	159	4	-0.48658	0.99815	0.99817	1	19069	0	-0.48658
ZNF418	4	0.0018958	0.0068349	0.798996	160	4	-0.38905	0.9981	0.99813	1	19067	0	-0.38905
BRI3	4	0.0019077	0.0068737	0.798996	161	3	-0.47301	0.93018	0.92996	1	17682	0	-0.47301
ZAP70	4	0.0019126	0.0068939	0.798996	162	2	-0.11088	0.82834	0.82773	1	15722	0	-0.11088
TAZ	4	0.0019415	0.0069949	0.798996	163	3	-0.49705	0.91893	0.91872	1	17464	0	-0.49705
FAM192A	4	0.0019583	0.0070566	0.798996	164	4	-0.31362	0.99804	0.99805	1	19066	0	-0.31362
SLC22A1	4	0.0019622	0.007068	0.798996	165	3	-0.43495	0.60333	0.65742	1	12481	1	-0.43495
COL4A3BP	4	0.001965	0.0070825	0.798996	166	4	-0.17407	0.98849	0.98853	1	18838	0	-0.17407
USP24	4	0.0019936	0.0071809	0.798996	167	3	-0.70568	0.89267	0.89233	1	16943	0	-0.70568
CEACAM18	4	0.0020041	0.0072223	0.798996	168	3	-0.35011	0.48601	0.59717	1	11342	1	-0.35011
TMED7	4	0.0020173	0.0072762	0.798996	169	3	-0.19767	0.01016	0.034065	0.93291	697	1	-0.19767
RNF31	4	0.0020183	0.0072803	0.798996	170	3	-0.37156	0.36723	0.51021	1	9694	1	-0.37156
GTF2A2	4	0.0020293	0.0073104	0.798996	171	4	-0.42803	0.99797	0.99799	1	19065	0	-0.42803
TRAPPC1	4	0.002037	0.0073337	0.798996	172	3	-0.72305	0.70567	0.72228	1	13724	1	-0.72305
CDON	4	0.0020691	0.0074481	0.798996	173	3	-0.45609	0.21106	0.34593	0.999452	6575	1	-0.45609
PRPF38B	4	0.0020697	0.0074538	0.798996	174	2	-0.24333	0.81382	0.81342	1	15458	0	-0.24333
RPS25	4	0.0021016	0.0075683	0.798996	175	4	-0.72219	0.99774	0.99776	1	19057	0	-0.72219
CCL25	4	0.0021036	0.0075756	0.798996	176	3	-0.42946	0.16402	0.29603	0.999452	5627	1	-0.42946
PEF1	4	0.002112	0.0076072	0.798996	177	2	-0.14551	0.057475	0.13483	0.979528	2622	2	-0.14551
FBXO8	4	0.0021203	0.0076377	0.798996	178	4	-0.33697	0.99788	0.9979	1	19063	0	-0.33697
EIF3I	4	0.0021584	0.0077719	0.798996	179	4	-0.32656	0.99784	0.99786	1	19062	0	-0.32656
SEC22B	4	0.002169	0.0078071	0.798996	180	3	-0.40048	0.93918	0.93914	1	17858	0	-0.40048
ZZZ3	4	0.0021712	0.0078143	0.798996	181	4	-0.34866	0.99783	0.99784	1	19061	0	-0.34866
ARV1	4	0.0021731	0.0078206	0.798996	182	4	-0.40515	0.99783	0.99784	1	19060	0	-0.40515
ATP2A1	4	0.0021744	0.0078237	0.798996	183	1	0.050183	0.28274	0.42117	0.999452	8017	2	0.050183
ZNF771	4	0.0021768	0.007832	0.798996	184	4	-0.39502	0.99782	0.99784	1	19059	0	-0.39502
FBXO40	4	0.0021961	0.0078926	0.798996	185	3	-0.32705	0.97469	0.97463	1	18553	0	-0.32705
VWCE	4	0.0022227	0.0079899	0.798996	186	3	-0.31479	0.78179	0.78307	1	14871	1	-0.31479
OR5D13	4	0.0022268	0.0080091	0.798996	187	3	-0.4108	0.8938	0.89348	1	16960	0	-0.4108
CDC42BPA	4	0.0022344	0.008036	0.798996	188	4	-0.30398	0.99777	0.99778	1	19058	0	-0.30398
TVP23C-CDRT4	4	0.0022418	0.0080568	0.798996	189	3	-0.42132	0.38057	0.52435	1	9934	1	-0.42132
CXorf40B	4	0.0022494	0.0080837	0.798996	190	2	-0.2584	0.50848	0.60768	1	11531	1	-0.2584
MRPL22	4	0.0022851	0.0081997	0.798996	191	3	-0.42234	0.9677	0.96764	1	18400	0	-0.42234
MMP10	4	0.0022971	0.0082432	0.798996	192	3	-0.29272	0.3955	0.54012	1	10245	1	-0.29272
TP53RK	4	0.0023133	0.00831	0.798996	193	4	-0.43956	0.99769	0.99769	1	19056	0	-0.43956
ANKRD18A	4	0.0023315	0.0083717	0.798996	194	2	0.0021832	0.16487	0.297	0.999452	5643	2	0.0021832
CT47A9	4	0.0023467	0.0084261	0.798996	195	3	-0.6798	0.84675	0.84613	1	16072	0	-0.6798
PPCS	4	0.0023499	0.008438	0.798996	196	3	-0.35206	0.14686	0.27798	0.999452	5274	1	-0.35206
NPIPB9	4	0.0023604	0.0084742	0.798996	197	2	-0.4732	0.62288	0.66886	1	12677	1	-0.4732
MRPS24	4	0.0023665	0.008496	0.798996	198	2	-0.16372	0.4384	0.57561	1	10919	1	-0.16372
NQO1	4	0.0023684	0.0085038	0.798996	199	3	-0.55345	0.16184	0.29375	0.999452	5590	1	-0.55345
COG6	4	0.0023721	0.0085152	0.798996	200	3	-0.27728	0.87415	0.87371	1	16594	0	-0.27728
HSPE1	4	0.0023987	0.0086136	0.798996	201	3	-0.81355	0.25319	0.39018	0.999452	7432	1	-0.81355
ZNF763	4	0.0024102	0.0086519	0.798996	202	4	-0.36685	0.99759	0.99759	1	19055	0	-0.36685
PAAF1	4	0.0024126	0.0086623	0.798996	203	3	-0.51896	0.79925	0.79923	1	15176	1	-0.51896
DEFA4	4	0.00242	0.0086933	0.798996	204	3	-0.36116	0.97967	0.97973	1	18646	0	-0.36116
HIRA	4	0.0024362	0.008741	0.798996	205	2	-0.10313	0.94187	0.94179	1	17911	0	-0.10313
ANKRD44	4	0.0024374	0.0087457	0.798996	206	4	-0.31825	0.99756	0.99756	1	19054	0	-0.31825
RPS29	4	0.0024524	0.0087975	0.798996	207	2	-0.20735	0.19295	0.32677	0.999452	6192	2	-0.20735
NAPB	4	0.0024556	0.0088145	0.798996	208	4	-0.28845	0.99754	0.99754	1	19053	0	-0.28845
UMPS	4	0.0024732	0.0088674	0.798996	209	3	-0.43159	0.062581	0.1447	0.979528	2818	1	-0.43159
CFAP36	4	0.0024765	0.0088767	0.798996	210	3	-0.33679	0.75327	0.75883	1	14417	1	-0.33679
NLE1	4	0.0024907	0.0089223	0.798996	211	3	-0.54514	0.41461	0.56029	1	10621	1	-0.54514
XIAP	4	0.0024927	0.0089295	0.798996	212	2	-0.37912	0.94694	0.9469	1	18014	0	-0.37912
HIST4H4	4	0.0024983	0.0089451	0.798996	213	4	-0.29024	0.99744	0.99745	1	19052	0	-0.29024
RPRD1B	4	0.0025287	0.0090399	0.803707	214	3	-0.36661	0.56253	0.63496	1	12051	1	-0.36661
MRPS34	4	0.0025581	0.0091367	0.808558	215	3	-0.47077	0.41886	0.5648	1	10714	1	-0.47077
EMC1	4	0.0025932	0.0092507	0.81487	216	3	-0.20838	0.92256	0.92239	1	17523	0	-0.20838
REEP5	4	0.0026455	0.0094273	0.826619	217	2	-0.12107	0.95205	0.95194	1	18117	0	-0.12107
TACR1	4	0.0026897	0.0095739	0.835639	218	3	-0.34644	0.44822	0.57995	1	11007	1	-0.34644
NAA38	4	0.0027365	0.0097376	0.840985	219	4	-0.28218	0.99726	0.99727	1	19051	0	-0.28218
PUM1	4	0.0027502	0.0097894	0.840985	220	3	-0.41124	0.9193	0.91911	1	17473	0	-0.41124
TPH2	4	0.0027556	0.0098075	0.840985	221	3	-0.48318	0.9719	0.97187	1	18500	0	-0.48318
ENAH	4	0.0027569	0.0098111	0.840985	222	4	-0.46664	0.99724	0.99724	1	19050	0	-0.46664
MNT	3	0.0027713	0.0077165	0.798996	223	3	-0.34827	0.99723	0.99727	1	19048	0	-0.34827
PA2G4	4	0.0028025	0.0099784	0.848603	224	3	-0.25543	0.98711	0.98713	1	18807	0	-0.25543
TAGLN2	4	0.002805	0.0099888	0.848603	225	4	-0.51756	0.99632	0.99635	1	19032	0	-0.51756
PSMD9	4	0.0028454	0.010137	0.851793	226	3	-0.33914	0.96122	0.96113	1	18282	0	-0.33914
KRTAP19-7	4	0.0028538	0.010166	0.851793	227	3	-0.26349	0.93978	0.93974	1	17872	0	-0.26349
SLC5A3	4	0.0028548	0.010168	0.851793	228	2	-0.10488	0.58829	0.64891	1	12317	1	-0.10488
GFI1	4	0.0028872	0.010284	0.851793	229	3	-0.31917	0.43309	0.57335	1	10879	1	-0.31917
TBC1D10C	4	0.0029151	0.010391	0.851793	230	4	-0.30343	0.99708	0.99709	1	19047	0	-0.30343
MXRA7	4	0.0029389	0.010474	0.851793	231	4	-0.58117	0.99706	0.99706	1	19046	0	-0.58117
SPATA31A5	4	0.0029445	0.01049	0.851793	232	3	-0.4106	0.15046	0.28176	0.999452	5351	1	-0.4106
TRAPPC6A	4	0.002958	0.01054	0.851793	233	3	-0.38193	0.98722	0.98725	1	18810	0	-0.38193
BAG2	4	0.0029595	0.010544	0.851793	234	2	-0.35257	0.56293	0.63516	1	12055	1	-0.35257
CLPB	4	0.0029614	0.01055	0.851793	235	2	-0.37704	0.84615	0.84551	1	16057	0	-0.37704
COG4	4	0.0029781	0.010609	0.851793	236	4	-0.58413	0.99702	0.99702	1	19045	0	-0.58413
ERF	4	0.0029824	0.010623	0.851793	237	4	-0.33684	0.99702	0.99701	1	19044	0	-0.33684
CASP9	4	0.0030022	0.010691	0.851793	238	2	-0.18398	0.94568	0.94559	1	17981	0	-0.18398
RUNDC3A	4	0.0030028	0.010695	0.851793	239	3	-0.50354	0.92586	0.92567	1	17591	0	-0.50354
ARPC1A	4	0.003009	0.010715	0.851793	240	2	-0.42269	0.54255	0.62445	1	11849	1	-0.42269
ARFIP2	4	0.0030158	0.010739	0.851793	241	3	-0.50718	0.91235	0.91214	1	17331	0	-0.50718
ARPC4	4	0.0030582	0.010883	0.859606	242	3	-0.33703	0.79373	0.79398	1	15085	1	-0.33703
BLK	4	0.0031089	0.011046	0.860297	243	4	-0.45297	0.996	0.99604	1	19022	0	-0.45297
BIRC8	4	0.0031203	0.011091	0.860297	244	4	-0.19412	0.99688	0.99687	1	19043	0	-0.19412
NPIPA7	4	0.0031228	0.0111	0.860297	245	2	-0.28621	0.24873	0.38547	0.999452	7351	1	-0.28621
MTDH	4	0.0031339	0.011131	0.860297	246	3	-0.46501	0.71737	0.73078	1	13878	1	-0.46501
DDX42	4	0.0031507	0.011188	0.860297	247	2	-0.37171	0.17821	0.31113	0.999452	5902	1	-0.37171
PORCN	4	0.0031541	0.011201	0.860297	248	3	-0.3994	0.21374	0.34882	0.999452	6631	1	-0.3994
THG1L	4	0.0031687	0.011252	0.860297	249	2	-0.31827	0.91204	0.91185	1	17323	0	-0.31827
GDF9	4	0.0032068	0.011387	0.864693	250	3	-0.51484	0.83229	0.83164	1	15791	0	-0.51484
ITSN1	4	0.0032173	0.011425	0.864693	251	4	-0.32338	0.99678	0.99678	1	19042	0	-0.32338
TAF6	4	0.0032211	0.011445	0.864693	252	3	-0.87014	0.87593	0.87548	1	16638	0	-0.87014
C15orf57	4	0.0032549	0.011572	0.866395	253	3	-0.53426	0.58998	0.64987	1	12336	1	-0.53426
DPP3	4	0.0032634	0.011597	0.866395	254	2	-0.22487	0.21084	0.34567	0.999452	6571	1	-0.22487
SF3B4	4	0.0032661	0.011603	0.866395	255	4	-0.29627	0.99673	0.99674	1	19041	0	-0.29627
TLN1	4	0.003314	0.011761	0.874607	256	4	-0.46251	0.99669	0.99669	1	19040	0	-0.46251
CT47B1	4	0.0033257	0.011805	0.874607	257	2	-0.10201	0.19865	0.33273	0.999452	6306	1	-0.10201
ENDOU	4	0.0033639	0.011943	0.875879	258	4	-0.21007	0.99664	0.99664	1	19039	0	-0.21007
AMER3	4	0.0033682	0.01196	0.875879	259	3	-0.42003	0.55548	0.63117	1	11984	1	-0.42003
IDE	4	0.003378	0.011999	0.875879	260	3	-0.21849	0.84466	0.844	1	16022	0	-0.21849
ARL5A	4	0.0033817	0.012005	0.875879	261	3	-0.37271	0.9831	0.98313	1	18720	0	-0.37271
CD160	4	0.0033998	0.012065	0.876878	262	2	-0.21391	0.72632	0.73757	1	14011	1	-0.21391
RIF1	4	0.0034303	0.012167	0.880944	263	3	-0.32169	0.34377	0.48548	1	9248	1	-0.32169
ZNF806	4	0.0034661	0.012296	0.881979	264	4	-0.34811	0.99653	0.99654	1	19038	0	-0.34811
VPS52	4	0.0034826	0.012353	0.881979	265	1	-0.020905	0.62406	0.66954	1	12686	1	-0.020905
RPL17-C18orf32	4	0.003483	0.012354	0.881979	266	4	-0.35124	0.99652	0.99652	1	19037	0	-0.35124
CCDC42B	4	0.0034909	0.012385	0.881979	267	4	-0.23926	0.99651	0.99651	1	19036	0	-0.23926
ZNF212	4	0.0034999	0.012412	0.881979	268	4	-0.40559	0.9965	0.9965	1	19035	0	-0.40559
EMG1	4	0.0035872	0.012688	0.897676	269	3	-0.42723	0.92235	0.92219	1	17521	0	-0.42723
C10orf99	4	0.0036366	0.012874	0.897676	270	3	-0.46363	0.98642	0.98642	1	18795	0	-0.46363
TMEM2	4	0.0036744	0.013015	0.897676	271	4	-0.33167	0.99633	0.99635	1	19033	0	-0.33167
LUC7L3	4	0.0036918	0.013075	0.897676	272	3	-0.32454	0.53529	0.62079	1	11779	1	-0.32454
RHEBL1	4	0.003705	0.013115	0.897676	273	4	-0.18197	0.99629	0.99632	1	19031	0	-0.18197
SORCS3	4	0.003724	0.013181	0.897676	274	4	-0.59329	0.99058	0.99061	1	18889	0	-0.59329
PPP2R2C	4	0.0037335	0.01321	0.897676	275	2	-0.2257	0.32799	0.46875	1	8941	1	-0.2257
PALB2	4	0.0037441	0.013248	0.897676	276	1	0.22356	0.04707	0.11435	0.972514	2242	2	0.22356
UBN1	4	0.0037498	0.01327	0.897676	277	3	-0.40559	0.98509	0.98511	1	18764	0	-0.40559
KRTAP3-2	4	0.0037525	0.013278	0.897676	278	4	-0.18873	0.99625	0.99628	1	19030	0	-0.18873
IAPP	4	0.0037636	0.013307	0.897676	279	4	-0.31709	0.99624	0.99627	1	19029	0	-0.31709
ARMCX3	4	0.0037692	0.013328	0.897676	280	4	-0.31047	0.99623	0.99626	1	19028	0	-0.31047
BROX	4	0.0037949	0.013423	0.897676	281	3	-0.42031	0.88749	0.88714	1	16847	0	-0.42031
SLC3A2	4	0.0037964	0.013428	0.897676	282	4	-0.51533	0.98814	0.98817	1	18828	0	-0.51533
DBI	4	0.0038585	0.013642	0.897676	283	4	-0.42476	0.99614	0.99617	1	19026	0	-0.42476
CCDC27	4	0.0038789	0.013715	0.897676	284	4	-0.41114	0.99612	0.99615	1	19024	0	-0.41114
NUP155	4	0.0038863	0.013734	0.897676	285	3	-0.41708	0.73265	0.74245	1	14095	1	-0.41708
RSL24D1	4	0.0039173	0.013826	0.897676	286	4	-0.25882	0.99608	0.99612	1	19023	0	-0.25882
SLC43A2	4	0.0039362	0.013896	0.897676	287	3	-0.25325	0.94874	0.9487	1	18046	0	-0.25325
CYP2B6	4	0.0039409	0.013913	0.897676	288	3	-0.36248	0.017322	0.052986	0.964391	1050	1	-0.36248
GABRG1	4	0.0039448	0.013924	0.897676	289	3	-0.26111	0.79507	0.79525	1	15102	1	-0.26111
TRIM43	4	0.0039526	0.013949	0.897676	290	4	-0.35846	0.99156	0.99161	1	18911	0	-0.35846
ASB11	4	0.0039702	0.014007	0.897676	291	3	-0.40825	0.93961	0.93959	1	17868	0	-0.40825
PLCB4	4	0.003988	0.014064	0.897676	292	3	-0.38289	0.9817	0.98173	1	18687	0	-0.38289
ACCS	4	0.003991	0.014074	0.897676	293	3	-0.30099	0.892	0.89169	1	16931	0	-0.30099
ENO1	4	0.0040055	0.014128	0.897676	294	2	-0.30456	0.81033	0.80992	1	15393	1	-0.30456
C2CD4A	4	0.0040253	0.014204	0.897676	295	3	-0.37616	0.65162	0.68615	1	13007	1	-0.37616
GRHPR	4	0.0040382	0.014238	0.897676	296	4	-0.34007	0.99596	0.99599	1	19021	0	-0.34007
SMARCB1	4	0.0040467	0.014269	0.897676	297	3	-0.51377	0.97964	0.9797	1	18645	0	-0.51377
PPP1R15B	4	0.004052	0.014287	0.897676	298	4	-0.50018	0.99595	0.99598	1	19020	0	-0.50018
MAGEA12	3	0.0040726	0.01123	0.860297	299	3	-0.44213	0.99593	0.99603	1	19019	0	-0.44213
PROM2	4	0.0040743	0.014362	0.897676	300	2	-0.20038	0.80695	0.80663	1	15329	1	-0.20038
ST8SIA1	4	0.0040808	0.014386	0.897676	301	4	-0.30394	0.99592	0.99595	1	19018	0	-0.30394
DDX54	4	0.0040823	0.014392	0.897676	302	3	-0.27437	0.93038	0.93016	1	17688	0	-0.27437
KIF4A	4	0.004102	0.014457	0.897676	303	4	-0.42362	0.9959	0.99593	1	19017	0	-0.42362
SYCP2	4	0.0041101	0.014486	0.897676	304	2	-0.10598	0.95054	0.95048	1	18084	0	-0.10598
TPST1	4	0.0041152	0.0145	0.897676	305	4	-0.49345	0.99588	0.99592	1	19016	0	-0.49345
GADL1	4	0.0041224	0.014531	0.897676	306	4	-0.20097	0.99588	0.99591	1	19015	0	-0.20097
CD8B	4	0.0041285	0.014557	0.897676	307	3	-0.53799	0.96623	0.96617	1	18375	0	-0.53799
DEPTOR	4	0.0041559	0.014647	0.897676	308	3	-0.38218	0.91602	0.91581	1	17414	0	-0.38218
ZIM2	4	0.0042146	0.014831	0.897676	309	2	-0.086671	0.81751	0.81706	1	15522	0	-0.086671
PARP3	4	0.0042219	0.014857	0.897676	310	2	-0.3364	0.92978	0.92956	1	17672	0	-0.3364
KCTD15	4	0.0042582	0.01498	0.897676	311	3	-0.29587	0.84643	0.84579	1	16063	0	-0.29587
PANK3	4	0.0042669	0.015004	0.897676	312	4	-0.27277	0.9934	0.99344	1	18959	0	-0.27277
POLR3E	4	0.0042707	0.015017	0.897676	313	4	-0.31728	0.99573	0.99576	1	19014	0	-0.31728
DYX1C1	4	0.0043002	0.015124	0.897676	314	3	-0.37153	0.51745	0.61203	1	11614	1	-0.37153
DEFB129	4	0.0043362	0.015233	0.897676	315	4	-0.28989	0.98827	0.98829	1	18831	0	-0.28989
NDUFB3	4	0.0043469	0.015271	0.897676	316	4	-0.13055	0.99565	0.99569	1	19013	0	-0.13055
PDE4D	4	0.0043714	0.015361	0.897676	317	4	-0.36456	0.99563	0.99566	1	19012	0	-0.36456
MRPL57	4	0.0043884	0.015424	0.897676	318	3	-0.67982	0.64156	0.68	1	12891	1	-0.67982
ANKRD34C	4	0.0044007	0.015456	0.897676	319	2	-0.12396	0.083424	0.1843	0.98826	3550	2	-0.12396
PHIP	4	0.0044237	0.015528	0.897676	320	3	-0.38778	0.84696	0.84633	1	16075	0	-0.38778
ELL	4	0.0044295	0.015549	0.897676	321	4	-0.49309	0.99133	0.99138	1	18908	0	-0.49309
ERP44	4	0.0044336	0.015565	0.897676	322	3	-0.36954	0.96607	0.966	1	18372	0	-0.36954
TET3	4	0.0044414	0.015589	0.897676	323	4	-0.34798	0.99556	0.99559	1	19011	0	-0.34798
AHSA1	4	0.0044439	0.015594	0.897676	324	3	-0.38118	0.90862	0.90835	1	17266	0	-0.38118
FKBP15	4	0.0044749	0.015708	0.897676	325	3	-0.37343	0.60872	0.66042	1	12529	1	-0.37343
ARL8B	4	0.0044894	0.015748	0.897676	326	4	-0.28073	0.99551	0.99555	1	19010	0	-0.28073
KCNK18	4	0.0044907	0.015751	0.897676	327	4	-0.21714	0.99551	0.99555	1	19009	0	-0.21714
ABT1	4	0.0045039	0.015805	0.897676	328	2	-0.32519	0.71282	0.72738	1	13826	1	-0.32519
SSTR3	4	0.0045282	0.015891	0.897676	329	2	0.023882	0.53427	0.62029	1	11767	1	0.023882
ZBTB16	4	0.004533	0.015903	0.897676	330	3	-0.32471	0.98649	0.9865	1	18797	0	-0.32471
UNC50	4	0.0045838	0.016075	0.897676	331	3	-0.37569	0.80682	0.80651	1	15325	1	-0.37569
ENPP5	4	0.0045872	0.016086	0.897676	332	2	-0.33742	0.36812	0.51114	1	9715	1	-0.33742
MMS19	4	0.0045956	0.01611	0.897676	333	2	-0.40903	0.95672	0.95665	1	18190	0	-0.40903
MMP3	4	0.0046103	0.01616	0.897676	334	3	-0.37644	0.90494	0.9046	1	17193	0	-0.37644
SNAPC5	4	0.0046357	0.016246	0.897676	335	4	-0.18855	0.99536	0.9954	1	19006	0	-0.18855
BPTF	4	0.0046541	0.01631	0.897676	336	3	-0.35785	0.98257	0.98259	1	18711	0	-0.35785
TAF7L	4	0.0046623	0.016336	0.897676	337	3	-0.42058	0.67508	0.7013	1	13286	1	-0.42058
CD48	4	0.0046629	0.016337	0.897676	338	3	-0.22025	0.87257	0.87216	1	16567	0	-0.22025
RAD17	4	0.0046689	0.016355	0.897676	339	4	-0.32286	0.99339	0.99343	1	18958	0	-0.32286
LIMCH1	4	0.0046834	0.016405	0.897676	340	4	-0.4303	0.99532	0.99535	1	19005	0	-0.4303
SLC12A5	4	0.004685	0.016413	0.897676	341	1	0.16783	0.028464	0.076535	0.968479	1503	3	0.16783
PCDHGA4	4	0.00473	0.016587	0.897676	342	3	-0.53992	0.90628	0.90597	1	17218	0	-0.53992
CHCHD5	4	0.0047895	0.01679	0.897676	343	1	0.26448	0.034173	0.088411	0.972514	1732	3	0.26448
OR5D16	4	0.0047899	0.016792	0.897676	344	4	-0.22361	0.99521	0.99523	1	19004	0	-0.22361
SETD2	4	0.0047917	0.016799	0.897676	345	3	-0.44602	0.97799	0.97803	1	18612	0	-0.44602
PRR9	4	0.004795	0.016809	0.897676	346	3	-0.36985	0.9638	0.96375	1	18336	0	-0.36985
RARS	4	0.0047957	0.016812	0.897676	347	4	-0.30799	0.9952	0.99523	1	19003	0	-0.30799
PSG2	4	0.0048017	0.016834	0.897676	348	3	-0.26447	0.14196	0.27275	0.999452	5168	1	-0.26447
ZMYND19	4	0.0048081	0.016854	0.897676	349	4	-0.26562	0.99519	0.99522	1	19002	0	-0.26562
HSF2	4	0.0048289	0.016924	0.897676	350	2	-0.29615	0.49191	0.59989	1	11387	1	-0.29615
ANKRD18B	4	0.0048417	0.016969	0.897676	351	1	-0.067938	0.56879	0.63825	1	12121	1	-0.067938
IKBKE	4	0.0048555	0.017012	0.897676	352	3	-0.38934	0.82332	0.82282	1	15635	0	-0.38934
CNTLN	4	0.0048726	0.01707	0.897676	353	4	-0.21422	0.99513	0.99516	1	19001	0	-0.21422
NRD1	4	0.004874	0.017072	0.897676	354	3	-0.33508	0.91929	0.9191	1	17472	0	-0.33508
CENPE	4	0.0049012	0.017172	0.897676	355	3	-0.29661	0.83409	0.83346	1	15819	0	-0.29661
OR6C65	4	0.0049063	0.017185	0.897676	356	3	-0.26686	0.66315	0.69346	1	13152	1	-0.26686
ATXN7L3	4	0.004908	0.017192	0.897676	357	4	-0.50519	0.99509	0.99513	1	19000	0	-0.50519
ACTL7A	4	0.0049107	0.017203	0.897676	358	2	-0.094936	0.11913	0.2484	0.999452	4713	2	-0.094936
PES1	4	0.0049643	0.017377	0.897676	359	3	-0.34756	0.77553	0.77755	1	14759	1	-0.34756
KIAA2013	4	0.0049985	0.017483	0.897676	360	3	-0.13259	0.96977	0.96972	1	18458	0	-0.13259
TAS2R50	4	0.0050059	0.01751	0.897676	361	4	-0.26198	0.99499	0.99503	1	18999	0	-0.26198
YY1	4	0.0050063	0.017511	0.897676	362	3	-0.53994	0.54175	0.62402	1	11837	1	-0.53994
KALRN	4	0.0050222	0.017564	0.897676	363	4	-0.3073	0.99498	0.99501	1	18998	0	-0.3073
ATRAID	4	0.0050297	0.017588	0.897676	364	4	-0.30394	0.99497	0.99501	1	18997	0	-0.30394
TXNDC17	4	0.0050457	0.017651	0.897676	365	3	-0.28857	0.37872	0.52238	1	9909	1	-0.28857
ADRM1	4	0.0050507	0.017669	0.897676	366	2	-0.20431	0.71737	0.73078	1	13879	1	-0.20431
APCS	4	0.0050649	0.017714	0.897676	367	4	-0.22534	0.99494	0.99498	1	18996	0	-0.22534
ELOVL1	4	0.0050946	0.017819	0.897676	368	3	-0.35458	0.94154	0.94145	1	17902	0	-0.35458
CPEB3	4	0.0051029	0.017852	0.897676	369	1	0.0026893	0.57299	0.64048	1	12164	1	0.0026893
TMED7-TICAM2	4	0.0051426	0.01797	0.897676	370	2	-0.17505	0.72137	0.73384	1	13949	1	-0.17505
KIAA1549L	4	0.005144	0.017973	0.897676	371	4	-0.37693	0.99486	0.9949	1	18995	0	-0.37693
MUC22	4	0.0051603	0.018025	0.897676	372	3	-0.36687	0.32321	0.46363	1	8846	1	-0.36687
PRKCD	4	0.0051647	0.018042	0.897676	373	2	-0.25173	0.9014	0.90102	1	17117	0	-0.25173
PIK3R1	4	0.0051824	0.01811	0.897676	374	4	-0.33589	0.98757	0.9876	1	18819	0	-0.33589
POLR3H	4	0.0052074	0.01819	0.897676	375	3	-0.24874	0.80351	0.80324	1	15264	1	-0.24874
APTX	4	0.0052422	0.018306	0.897676	376	3	-0.33411	0.94043	0.94036	1	17885	0	-0.33411
RBM22	4	0.0052747	0.01842	0.897676	377	4	-0.31221	0.99473	0.99477	1	18994	0	-0.31221
EIF5	4	0.0052751	0.018422	0.897676	378	3	-0.61955	0.55658	0.63174	1	11996	1	-0.61955
KCNK4	4	0.0053119	0.018542	0.897676	379	1	0.042455	0.66568	0.69514	1	13182	1	0.042455
TTC28	4	0.0053574	0.01869	0.897676	380	3	-0.36025	0.9621	0.96201	1	18298	0	-0.36025
ALK	4	0.0053641	0.018718	0.897676	381	2	-0.18709	0.78209	0.78335	1	14880	1	-0.18709
DNAJC8	4	0.0054163	0.018883	0.897676	382	4	-0.32709	0.99094	0.99099	1	18900	0	-0.32709
MYO1G	4	0.0054413	0.018974	0.897676	383	4	-0.23788	0.99456	0.99461	1	18993	0	-0.23788
EIF2B2	4	0.0054686	0.019064	0.897676	384	1	0.091689	0.50131	0.60428	1	11473	1	0.091689
RPL19	4	0.0054748	0.01908	0.897676	385	2	-0.32987	0.90794	0.90767	1	17253	0	-0.32987
PRM2	4	0.005475	0.01908	0.897676	386	4	-0.15289	0.99452	0.99457	1	18992	0	-0.15289
HBZ	4	0.0054997	0.019169	0.897676	387	3	-0.30255	0.60471	0.65818	1	12496	1	-0.30255
FER1L6	4	0.0055205	0.019234	0.897676	388	2	-0.17479	0.87598	0.87553	1	16639	0	-0.17479
HSPD1	4	0.005573	0.019403	0.897676	389	3	-0.25498	0.94144	0.94136	1	17900	0	-0.25498
MTMR7	4	0.0056044	0.019504	0.897676	390	4	-0.16567	0.9944	0.99445	1	18991	0	-0.16567
REC8	4	0.0056066	0.019508	0.897676	391	4	-0.24987	0.99439	0.99444	1	18990	0	-0.24987
ALG13	4	0.0056252	0.019573	0.897676	392	2	-0.129	0.29772	0.43684	0.999452	8327	2	-0.129
VPS36	4	0.0056292	0.019586	0.897676	393	4	-0.27331	0.99437	0.99442	1	18989	0	-0.27331
GABBR1	4	0.0056678	0.019711	0.897676	394	2	-0.33334	0.14331	0.27419	0.999452	5199	1	-0.33334
TRAPPC11	4	0.0056697	0.019716	0.897676	395	4	-0.25568	0.99433	0.99438	1	18988	0	-0.25568
FAM96B	4	0.0056771	0.019744	0.897676	396	3	-0.71149	0.57138	0.63962	1	12143	1	-0.71149
POP1	4	0.0056774	0.019746	0.897676	397	2	-0.2507	0.9255	0.9253	1	17585	0	-0.2507
ZNF423	4	0.0057098	0.019865	0.897676	398	3	-0.29239	0.32415	0.46466	1	8866	1	-0.29239
PMP22	3	0.0057114	0.015667	0.897676	399	2	-0.24566	0.45573	0.50945	1	11081	1	-0.24566
AKAP17A	4	0.0057235	0.019905	0.897676	400	2	-0.19608	0.95252	0.9524	1	18123	0	-0.19608
PODN	4	0.0057297	0.019931	0.897676	401	1	0.24928	0.040245	0.10077	0.972514	1960	3	0.24928
SMARCAL1	4	0.0057361	0.019953	0.897676	402	3	-0.46067	0.82886	0.82823	1	15734	0	-0.46067
MARVELD2	4	0.0057382	0.01996	0.897676	403	4	-0.43866	0.99426	0.99432	1	18987	0	-0.43866
THOC5	4	0.0057422	0.019968	0.897676	404	3	-0.38087	0.68311	0.7067	1	13395	1	-0.38087
CDHR1	3	0.0057428	0.015744	0.897676	405	3	-0.30954	0.99426	0.99436	1	18986	0	-0.30954
SEPHS1	4	0.0057511	0.019995	0.897676	406	3	-0.41955	0.81161	0.8112	1	15419	1	-0.41955
USP9X	4	0.0057689	0.020051	0.897676	407	4	-0.41196	0.99423	0.99429	1	18985	0	-0.41196
GRN	4	0.0057699	0.020053	0.897676	408	3	-0.22751	0.30537	0.44487	0.999452	8496	1	-0.22751
DHX32	4	0.0057819	0.020096	0.897676	409	1	-0.017448	0.16248	0.29441	0.999452	5601	1	-0.017448
OR2F2	4	0.0057888	0.020123	0.897676	410	3	-0.27509	0.35308	0.4953	1	9422	1	-0.27509
FNDC9	4	0.0057898	0.020128	0.897676	411	4	-0.55058	0.99421	0.99427	1	18984	0	-0.55058
MRFAP1	4	0.005792	0.020137	0.897676	412	4	-0.3975	0.99421	0.99426	1	18983	0	-0.3975
EIF4G1	4	0.0058008	0.02016	0.897676	413	4	-0.39832	0.9942	0.99426	1	18982	0	-0.39832
SLC16A5	4	0.0058311	0.02026	0.897676	414	2	-0.072656	0.091821	0.1998	0.989688	3853	2	-0.072656
CABP7	4	0.0058323	0.020262	0.897676	415	4	-0.45	0.99417	0.99422	1	18980	0	-0.45
GPI	4	0.0058341	0.020268	0.897676	416	2	-0.25811	0.75172	0.75757	1	14391	1	-0.25811
ACTR2	4	0.0058406	0.020291	0.897676	417	4	-0.28657	0.99416	0.99421	1	18979	0	-0.28657
XRCC4	4	0.0058499	0.020321	0.897676	418	3	-0.3157	0.85334	0.85276	1	16204	0	-0.3157
AKAP10	4	0.0058863	0.020442	0.897676	419	1	-0.01152	0.74175	0.74949	1	14234	1	-0.01152
NIP7	4	0.0058991	0.020487	0.897676	420	3	-0.37293	0.95865	0.95861	1	18228	0	-0.37293
SBK1	4	0.0059007	0.020492	0.897676	421	4	-0.21911	0.9941	0.99416	1	18978	0	-0.21911
CENPF	4	0.0059106	0.020526	0.897676	422	3	-0.33675	0.96165	0.96156	1	18288	0	-0.33675
CCSAP	4	0.0059157	0.020542	0.897676	423	4	-0.1669	0.99408	0.99414	1	18977	0	-0.1669
ADGRG1	4	0.0059365	0.020613	0.897676	424	3	-0.51998	0.78979	0.7903	1	15015	1	-0.51998
NDUFC2	4	0.0059385	0.020621	0.897676	425	3	-0.34676	0.88647	0.88613	1	16830	0	-0.34676
ARHGAP28	4	0.0059528	0.020664	0.897676	426	3	-0.21439	0.91538	0.91517	1	17402	0	-0.21439
ANAPC5	4	0.0059578	0.02068	0.897676	427	4	-0.25863	0.99404	0.9941	1	18976	0	-0.25863
RPS8	4	0.0059724	0.020724	0.897676	428	4	-0.49423	0.99403	0.99408	1	18975	0	-0.49423
PTPRCAP	4	0.0059736	0.020727	0.897676	429	4	-0.36846	0.99403	0.99408	1	18974	0	-0.36846
MAP3K8	4	0.0059907	0.020787	0.897676	430	2	-0.12118	0.44519	0.57859	1	10981	1	-0.12118
ENKD1	4	0.0060427	0.020961	0.897676	431	3	-0.28756	0.69755	0.71655	1	13612	1	-0.28756
CD68	4	0.0060429	0.020961	0.897676	432	3	-0.2177	0.97032	0.97025	1	18467	0	-0.2177
CTXN1	4	0.0060865	0.021111	0.897676	433	4	-0.31998	0.99391	0.99395	1	18972	0	-0.31998
EXD3	4	0.0061473	0.021301	0.897676	434	1	0.018934	0.50307	0.6051	1	11486	1	0.018934
ACOT1	4	0.0061995	0.021474	0.897676	435	1	0.17721	0.27172	0.40956	0.999452	7796	2	0.17721
OR2A42	4	0.0062077	0.021505	0.897676	436	2	-0.15812	0.68202	0.70597	1	13381	1	-0.15812
CARD14	4	0.0062123	0.02152	0.897676	437	3	-0.30809	0.76	0.76433	1	14505	1	-0.30809
PTGER4	4	0.0062236	0.021555	0.897676	438	4	-0.2932	0.99378	0.99381	1	18970	0	-0.2932
EPG5	4	0.0062271	0.021565	0.897676	439	3	-0.34491	0.98579	0.98578	1	18782	0	-0.34491
C6orf165	4	0.0062319	0.021579	0.897676	440	2	-0.3419	0.33361	0.47466	1	9057	1	-0.3419
TIMM23	4	0.0062352	0.021591	0.897676	441	4	-0.34573	0.99376	0.9938	1	18969	0	-0.34573
RXRA	4	0.0062368	0.021598	0.897676	442	2	-0.096792	0.15405	0.28552	0.999452	5421	2	-0.096792
EFCAB1	4	0.0062517	0.021649	0.897676	443	2	-0.30223	0.087635	0.19198	0.98826	3690	2	-0.30223
MRPL41	4	0.0062755	0.02173	0.897676	444	4	-0.31804	0.99372	0.99376	1	18968	0	-0.31804
RGS9	4	0.0062848	0.021758	0.897676	445	4	-0.16991	0.99372	0.99375	1	18967	0	-0.16991
TP53TG3C	4	0.0062878	0.021767	0.897676	446	2	-0.22148	0.7309	0.74105	1	14074	1	-0.22148
C2orf40	4	0.0062959	0.021787	0.897676	447	4	-0.16743	0.9937	0.99374	1	18966	0	-0.16743
EP400	4	0.0063039	0.021813	0.897676	448	3	-0.13743	0.48706	0.59765	1	11353	1	-0.13743
YAE1D1	4	0.0063053	0.021818	0.897676	449	4	-0.31284	0.99369	0.99373	1	18965	0	-0.31284
TPRG1	4	0.0063182	0.021862	0.897676	450	4	-0.25145	0.99368	0.99371	1	18964	0	-0.25145
RNF113A	4	0.0063297	0.021898	0.897676	451	3	-0.52852	0.98623	0.98622	1	18790	0	-0.52852
MKNK2	4	0.0063586	0.021997	0.897676	452	3	-0.47992	0.26003	0.39731	0.999452	7570	1	-0.47992
IGFBP1	4	0.0063978	0.022127	0.897676	453	2	-0.16715	0.34851	0.49047	1	9335	1	-0.16715
RPL24	4	0.006405	0.022154	0.897676	454	3	-0.45282	0.97581	0.97577	1	18570	0	-0.45282
C12orf57	4	0.0064082	0.022166	0.897676	455	2	-0.13561	0.95061	0.95055	1	18086	0	-0.13561
ADAMTSL5	4	0.0064161	0.022186	0.897676	456	3	-0.34971	0.74021	0.74827	1	14212	1	-0.34971
TKTL2	4	0.0064363	0.022259	0.897676	457	3	-0.32606	0.0047634	0.016695	0.886482	357	1	-0.32606
BBC3	4	0.0064505	0.022305	0.897676	458	3	-0.46985	0.98406	0.98406	1	18752	0	-0.46985
CDC23	4	0.0064568	0.022329	0.897676	459	2	-0.25626	0.11326	0.23837	0.999452	4541	2	-0.25626
NIPAL3	4	0.006464	0.022354	0.897676	460	4	-0.31671	0.99354	0.99357	1	18963	0	-0.31671
PCDHGA3	4	0.0064963	0.022458	0.897676	461	2	-0.26097	0.4903	0.59914	1	11375	1	-0.26097
ANAPC13	4	0.0064972	0.02246	0.897676	462	3	-0.67848	0.34043	0.48196	1	9174	1	-0.67848
EARS2	4	0.0065126	0.022504	0.897676	463	1	-0.018878	0.27298	0.41091	0.999452	7819	1	-0.018878
NOMO1	4	0.0065359	0.022571	0.897676	464	3	-0.3588	0.97035	0.97029	1	18468	0	-0.3588
RAB6A	4	0.0065458	0.022604	0.897676	465	3	-0.28835	0.52358	0.61504	1	11671	1	-0.28835
RRM1	4	0.0065503	0.022618	0.897676	466	3	-0.51272	0.45233	0.58175	1	11048	1	-0.51272
POLA2	4	0.0065648	0.022669	0.897676	467	2	0.033363	0.23105	0.36698	0.999452	6995	2	0.033363
AMY1C	4	0.0065674	0.022677	0.897676	468	4	-0.22952	0.99343	0.99347	1	18962	0	-0.22952
ST8SIA3	4	0.0065753	0.022705	0.897676	469	4	-0.20057	0.99342	0.99346	1	18961	0	-0.20057
MAPKAP1	4	0.006588	0.02274	0.897676	470	4	-0.42406	0.99341	0.99345	1	18960	0	-0.42406
C1QTNF1	4	0.0066026	0.022788	0.897676	471	3	-0.30322	0.71059	0.72581	1	13798	1	-0.30322
ZNF136	4	0.006617	0.022832	0.897676	472	3	-0.29778	0.8907	0.89035	1	16912	0	-0.29778
MRPL49	4	0.0066691	0.022998	0.897676	473	3	-0.25572	0.96355	0.96348	1	18327	0	-0.25572
ANKRD13C	4	0.0066755	0.023016	0.897676	474	2	-0.17222	0.35725	0.49964	1	9508	2	-0.17222
C14orf178	4	0.0066874	0.023056	0.897676	475	4	-0.42159	0.99331	0.99335	1	18957	0	-0.42159
PPDPF	4	0.0067005	0.023095	0.897676	476	3	-0.26395	0.89016	0.88984	1	16902	0	-0.26395
CHURC1-FNTB	4	0.0067007	0.023095	0.897676	477	3	-0.41	0.95124	0.95116	1	18097	0	-0.41
IL5	4	0.0067213	0.023164	0.897676	478	3	-0.14089	0.53691	0.62161	1	11794	1	-0.14089
SOX9	4	0.0067231	0.023171	0.897676	479	4	-0.41156	0.99328	0.99332	1	18956	0	-0.41156
ELK3	4	0.0067307	0.023196	0.897676	480	2	-0.15333	0.41585	0.56157	1	10651	1	-0.15333
GAL3ST4	4	0.0067483	0.023256	0.897676	481	2	-0.056881	0.047504	0.11519	0.972661	2263	2	-0.056881
RPL6	4	0.0067483	0.023256	0.897676	482	2	-0.50281	0.30469	0.44417	0.999452	8483	1	-0.50281
C5orf42	4	0.0067551	0.02328	0.897676	483	4	-0.18463	0.99324	0.99329	1	18955	0	-0.18463
PIM2	4	0.0067735	0.023338	0.897676	484	3	-0.28193	0.98719	0.98721	1	18809	0	-0.28193
DGCR14	4	0.0067749	0.023342	0.897676	485	4	-0.26073	0.99323	0.99327	1	18954	0	-0.26073
HNRNPUL1	4	0.0067873	0.023376	0.897676	486	4	-0.16947	0.99321	0.99326	1	18953	0	-0.16947
TMEM130	4	0.0067988	0.023407	0.897676	487	4	-0.3879	0.9929	0.99296	1	18945	0	-0.3879
LOC730183	4	0.0068257	0.023493	0.897676	488	1	0.1994	0.22107	0.35643	0.999452	6787	2	0.1994
RPL13	4	0.0068439	0.023549	0.897676	489	3	-0.4569	0.87949	0.87901	1	16695	0	-0.4569
PDHB	4	0.0068564	0.023593	0.897676	490	4	-0.24468	0.99314	0.99319	1	18952	0	-0.24468
KRT20	4	0.0068633	0.023611	0.897676	491	4	-0.28824	0.99314	0.99318	1	18951	0	-0.28824
CITED2	4	0.0068695	0.023631	0.897676	492	4	-0.44332	0.99313	0.99318	1	18950	0	-0.44332
EREG	4	0.0068773	0.023649	0.897676	493	2	-0.17547	0.8534	0.85283	1	16205	0	-0.17547
TBC1D21	4	0.0068777	0.02365	0.897676	494	4	-0.16241	0.99312	0.99316	1	18949	0	-0.16241
ANO3	4	0.0069096	0.023752	0.897676	495	4	-0.2101	0.99309	0.99313	1	18948	0	-0.2101
FAM9B	4	0.0069571	0.023903	0.897676	496	3	-0.43282	0.68839	0.71027	1	13475	1	-0.43282
RTN4	4	0.0069588	0.023909	0.897676	497	3	-0.38236	0.95138	0.95129	1	18102	0	-0.38236
MED19	4	0.0069773	0.023972	0.897676	498	3	-0.42	0.98185	0.98189	1	18692	0	-0.42
RANBP2	4	0.0069822	0.02399	0.897676	499	2	0.0086087	0.03429	0.08864	0.972514	1740	2	0.0086087
ZNF784	4	0.00701	0.024081	0.897676	500	3	-0.29974	0.89583	0.89551	1	17004	0	-0.29974
ARFIP1	4	0.0070107	0.024082	0.897676	501	4	-0.34913	0.99299	0.99304	1	18947	0	-0.34913
NCLN	4	0.0070343	0.024151	0.897676	502	2	-0.083522	0.10529	0.2242	0.996962	4287	1	-0.083522
ATP11AUN	4	0.007047	0.024197	0.897676	503	4	-0.25628	0.99295	0.993	1	18946	0	-0.25628
SMG8	4	0.0070865	0.024312	0.897676	504	1	0.020116	0.75624	0.76122	1	14451	1	0.020116
MRGPRG	4	0.0071025	0.024372	0.897676	505	2	-0.19713	0.17433	0.30703	0.999452	5828	2	-0.19713
LIPE	4	0.0071905	0.024673	0.897676	506	3	-0.2363	0.59191	0.65096	1	12359	1	-0.2363
OXA1L	4	0.0071908	0.024673	0.897676	507	1	-0.10563	0.93923	0.93919	1	17860	0	-0.10563
EEF2	4	0.0072328	0.024804	0.897676	508	3	-0.3242	0.17249	0.30509	0.999452	5787	1	-0.3242
RPL4	4	0.0072426	0.024834	0.897676	509	3	-0.54218	0.4342	0.57382	1	10889	1	-0.54218
GATA1	4	0.007243	0.024834	0.897676	510	1	0.053879	0.22828	0.36401	0.999452	6941	1	0.053879
DROSHA	4	0.0072494	0.024855	0.897676	511	4	-0.2804	0.99275	0.9928	1	18944	0	-0.2804
WIPF1	4	0.0072644	0.024901	0.897676	512	4	-0.50269	0.98784	0.98787	1	18825	0	-0.50269
OSBPL2	4	0.0072925	0.024997	0.897676	513	4	-0.27426	0.99271	0.99276	1	18943	0	-0.27426
LENG8	4	0.0072951	0.025009	0.897676	514	1	0.032329	0.20269	0.33702	0.999452	6395	1	0.032329
JUNB	4	0.0072995	0.025021	0.897676	515	3	-0.50979	0.97432	0.97424	1	18548	0	-0.50979
KRT83	4	0.0073038	0.025035	0.897676	516	3	-0.36278	0.6864	0.70893	1	13451	1	-0.36278
ARL2BP	4	0.0073104	0.025061	0.897676	517	3	-0.39021	0.93221	0.93198	1	17723	0	-0.39021
ISOC1	4	0.0073155	0.025076	0.897676	518	3	-0.24534	0.78467	0.78565	1	14925	1	-0.24534
URM1	3	0.0073169	0.019885	0.897676	519	2	-0.51829	0.53205	0.5616	1	11740	1	-0.51829
TTLL3	4	0.0073208	0.025095	0.897676	520	3	-0.34055	0.9865	0.9865	1	18798	0	-0.34055
BCL2L1	4	0.0073253	0.025109	0.897676	521	4	-0.26304	0.99267	0.99273	1	18942	0	-0.26304
SLC25A41	4	0.0073344	0.02514	0.897676	522	4	-0.23758	0.99267	0.99272	1	18941	0	-0.23758
PCDHGA7	4	0.0073423	0.025164	0.897676	523	4	-0.23173	0.99266	0.99271	1	18940	0	-0.23173
GCHFR	4	0.0073456	0.025174	0.897676	524	4	-0.2707	0.99265	0.99271	1	18939	0	-0.2707
FAM65C	4	0.0073473	0.025181	0.897676	525	1	0.093597	0.37417	0.51758	1	9815	2	0.093597
WDR82	4	0.0073997	0.025357	0.897676	526	3	-0.31975	0.61811	0.66599	1	12617	1	-0.31975
FOLR2	4	0.0074516	0.025538	0.897676	527	2	-0.037674	0.40467	0.54978	1	10433	1	-0.037674
SIAH2	4	0.0074781	0.025614	0.897676	528	4	-0.22565	0.99252	0.99259	1	18938	0	-0.22565
HNRNPH1	4	0.0075037	0.025702	0.897676	529	2	-0.16262	0.84127	0.84053	1	15955	0	-0.16262
MSTO1	4	0.0075077	0.025717	0.897676	530	3	-0.56582	0.95669	0.95662	1	18188	0	-0.56582
RPL36	4	0.0075121	0.025737	0.897676	531	4	-0.53795	0.99249	0.99255	1	18936	0	-0.53795
PTPMT1	4	0.0075209	0.025765	0.897676	532	3	-0.35844	0.31883	0.45905	1	8770	1	-0.35844
MIS18BP1	4	0.0075534	0.025862	0.897676	533	3	-0.39441	0.91777	0.91756	1	17442	0	-0.39441
HSD17B11	4	0.0075558	0.025868	0.897676	534	1	0.019241	0.40012	0.54503	1	10328	2	0.019241
PHEX	4	0.0075657	0.025912	0.897676	535	3	-0.35585	0.50519	0.60611	1	11502	1	-0.35585
SRA1	4	0.0075758	0.025939	0.897676	536	3	-0.28922	0.98482	0.98482	1	18757	0	-0.28922
GLTSCR1L	4	0.0075793	0.025953	0.897676	537	2	-0.2209	0.75296	0.75858	1	14412	1	-0.2209
HSPA12A	4	0.007584	0.025966	0.897676	538	4	-0.24862	0.99242	0.99248	1	18935	0	-0.24862
S100A11	4	0.0075847	0.025969	0.897676	539	2	-0.14538	0.4154	0.56111	1	10639	2	-0.14538
SPTSSA	4	0.0075867	0.02598	0.897676	540	4	-0.41469	0.99241	0.99248	1	18934	0	-0.41469
IQCF1	4	0.007598	0.026019	0.897676	541	3	-0.29849	0.96572	0.96566	1	18368	0	-0.29849
SEMA3C	4	0.0075995	0.026024	0.897676	542	4	-0.23207	0.9924	0.99246	1	18933	0	-0.23207
VEGFB	4	0.0076353	0.026115	0.897676	543	4	-0.2661	0.99236	0.99242	1	18932	0	-0.2661
PIGB	4	0.007638	0.026127	0.897676	544	2	-0.17976	0.4104	0.55588	1	10533	2	-0.17976
ADCY6	4	0.0076414	0.026136	0.897676	545	4	-0.33798	0.99236	0.99242	1	18931	0	-0.33798
EIF2B4	4	0.0076433	0.026143	0.897676	546	2	-0.19994	0.4954	0.6015	1	11415	1	-0.19994
SCGB1C1	4	0.0076601	0.026193	0.897676	547	1	-0.028578	0.75299	0.75862	1	14414	1	-0.028578
GFRA2	4	0.0076739	0.026233	0.897676	548	3	-0.31672	0.97922	0.97925	1	18635	0	-0.31672
SPDYE5	4	0.0077074	0.026333	0.897676	549	4	-0.16702	0.99229	0.99235	1	18930	0	-0.16702
OR10J3	4	0.0077075	0.026333	0.897676	550	3	-0.22693	0.49782	0.60262	1	11444	1	-0.22693
PTAR1	4	0.0077204	0.026379	0.897676	551	3	-0.53569	0.61635	0.66494	1	12595	1	-0.53569
HNRNPLL	4	0.0077388	0.026439	0.897676	552	4	-0.23715	0.99226	0.99232	1	18929	0	-0.23715
RAMP3	4	0.0077451	0.02646	0.897676	553	3	-0.23571	0.59432	0.6523	1	12380	1	-0.23571
NPBWR1	4	0.0077593	0.026508	0.897676	554	4	-0.28044	0.99224	0.9923	1	18928	0	-0.28044
MCCC1	4	0.0077644	0.026529	0.897676	555	2	-0.17082	0.72328	0.73528	1	13972	1	-0.17082
BRWD1	4	0.0077728	0.026553	0.897676	556	3	-0.27462	0.94623	0.94616	1	17995	0	-0.27462
CRYBA4	4	0.0077763	0.026562	0.897676	557	3	-0.41977	0.38062	0.52441	1	9938	1	-0.41977
CSH1	4	0.0077828	0.026583	0.897676	558	2	-0.24235	0.071194	0.1613	0.984173	3118	1	-0.24235
ZDHHC3	4	0.00779	0.026605	0.897676	559	3	-0.4779	0.95209	0.95198	1	18118	0	-0.4779
DHX33	4	0.0077936	0.026616	0.897676	560	2	-0.29399	0.96818	0.96811	1	18411	0	-0.29399
LAMTOR1	4	0.0078152	0.026681	0.897676	561	3	-0.22072	0.77657	0.77845	1	14775	1	-0.22072
RARB	4	0.0078165	0.026682	0.897676	562	1	0.068163	0.68575	0.70849	1	13437	1	0.068163
HPD	4	0.007826	0.026713	0.897676	563	3	-0.29405	0.14205	0.27286	0.999452	5170	1	-0.29405
CHST1	4	0.0078584	0.026821	0.897676	564	3	-0.27839	0.48527	0.59683	1	11333	1	-0.27839
NUDT3	4	0.0078638	0.026835	0.897676	565	2	-0.11079	0.32735	0.46805	1	8932	2	-0.11079
ZMIZ1	4	0.0078692	0.026847	0.897676	566	2	-0.088165	0.67321	0.70009	1	13264	1	-0.088165
MRPS26	4	0.0078991	0.026946	0.897676	567	3	-0.4203	0.54201	0.62417	1	11840	1	-0.4203
CCDC34	4	0.0079161	0.027006	0.897676	568	4	-0.27665	0.99208	0.99215	1	18927	0	-0.27665
KCNJ9	4	0.0079208	0.027019	0.897676	569	2	-0.18142	0.78359	0.78471	1	14905	1	-0.18142
MYC	4	0.0079233	0.027028	0.897676	570	3	-0.60144	0.76166	0.76572	1	14526	1	-0.60144
PIK3R5	4	0.0079661	0.027156	0.897676	571	3	-0.40924	0.21592	0.35109	0.999452	6678	1	-0.40924
ERMN	4	0.0079684	0.027166	0.897676	572	4	-0.33511	0.99203	0.9921	1	18926	0	-0.33511
PER3	4	0.0079729	0.02718	0.897676	573	2	-0.092534	0.69723	0.71631	1	13606	1	-0.092534
NDRG4	4	0.0079894	0.027238	0.897676	574	4	-0.19216	0.99201	0.99207	1	18925	0	-0.19216
IRF9	4	0.0079964	0.027261	0.897676	575	4	-0.2016	0.992	0.99206	1	18924	0	-0.2016
EIF4E	4	0.008025	0.027338	0.897676	576	3	-0.25672	0.96872	0.96865	1	18423	0	-0.25672
SLC25A47	4	0.0080358	0.027368	0.897676	577	4	-0.28961	0.99196	0.99202	1	18923	0	-0.28961
CLEC17A	4	0.0080372	0.027373	0.897676	578	4	-0.24421	0.99196	0.99202	1	18922	0	-0.24421
HIC1	4	0.0080442	0.027396	0.897676	579	4	-0.19374	0.99196	0.99202	1	18921	0	-0.19374
HNRNPF	4	0.0080771	0.027501	0.897676	580	1	0.14495	0.10287	0.21976	0.996962	4203	2	0.14495
ACSS2	4	0.008085	0.027533	0.897676	581	3	-0.27571	0.36213	0.50481	1	9598	1	-0.27571
PAGE3	4	0.0080965	0.027574	0.897676	582	4	-0.16483	0.9919	0.99197	1	18920	0	-0.16483
ATP5O	4	0.008112	0.027616	0.897676	583	4	-0.25879	0.99189	0.99195	1	18919	0	-0.25879
ACSL4	4	0.0081155	0.027626	0.897676	584	3	-0.21166	0.80698	0.80666	1	15331	1	-0.21166
CHTOP	4	0.0081293	0.027672	0.897676	585	1	0.25962	0.0057492	0.019987	0.909956	415	3	0.25962
GCSH	4	0.0081554	0.027759	0.897676	586	3	-0.4914	0.023621	0.066503	0.968479	1292	1	-0.4914
MEF2D	4	0.0081561	0.027761	0.897676	587	4	-0.2028	0.99184	0.99191	1	18918	0	-0.2028
EIF3H	4	0.0081587	0.027768	0.897676	588	2	-0.25758	0.20895	0.34365	0.999452	6531	1	-0.25758
MSS51	4	0.0081767	0.027831	0.897676	589	4	-0.2725	0.99182	0.99189	1	18917	0	-0.2725
PHF6	4	0.0081814	0.027842	0.897676	590	1	0.071724	0.25588	0.39298	0.999452	7493	2	0.071724
AGPAT1	4	0.0081839	0.027848	0.897676	591	4	-0.24304	0.99182	0.99188	1	18916	0	-0.24304
RABIF	4	0.0082335	0.028017	0.899661	592	4	-0.25724	0.98759	0.98761	1	18820	0	-0.25724
RPS16	4	0.0082416	0.02804	0.899661	593	3	-0.40645	0.91994	0.91975	1	17479	0	-0.40645
GRPR	4	0.0082856	0.028184	0.899661	594	1	0.021562	0.49252	0.60017	1	11392	1	0.021562
CCAR1	4	0.0083377	0.028353	0.899661	595	1	0.0087256	0.84247	0.84176	1	15977	0	0.0087256
PIK3CD	4	0.0083499	0.02839	0.899661	596	4	-0.25743	0.99165	0.99171	1	18915	0	-0.25743
WEE1	4	0.0083548	0.028407	0.899661	597	3	-0.4387	0.30744	0.44709	0.999452	8538	1	-0.4387
RPL11	4	0.0083883	0.028511	0.899661	598	3	-0.60245	0.98217	0.98219	1	18704	0	-0.60245
SMIM13	4	0.0083891	0.028513	0.899661	599	4	-0.30846	0.99161	0.99166	1	18914	0	-0.30846
ZNF71	4	0.0083898	0.028514	0.899661	600	2	-0.047036	0.12609	0.2558	0.999452	4847	2	-0.047036
ODF3B	4	0.0083949	0.028526	0.899661	601	4	-0.41771	0.99161	0.99166	1	18913	0	-0.41771
CCDC154	4	0.0083985	0.028538	0.899661	602	4	-0.17805	0.9916	0.99166	1	18912	0	-0.17805
PDHA1	4	0.0084028	0.028551	0.899661	603	2	-0.17984	0.2064	0.34097	0.999452	6477	1	-0.17984
SYNE4	4	0.008414	0.028588	0.899661	604	4	-0.27075	0.99132	0.99137	1	18907	0	-0.27075
DPY19L4	4	0.0084219	0.028614	0.899661	605	3	-0.34365	0.85093	0.85033	1	16154	0	-0.34365
LONP1	4	0.0084419	0.028679	0.899661	606	2	-0.14447	0.41331	0.55893	1	10588	1	-0.14447
CDH3	4	0.0084628	0.028746	0.899661	607	3	-0.44718	0.46478	0.58733	1	11160	1	-0.44718
PATL2	4	0.0085205	0.028919	0.899661	608	2	-0.29044	0.51899	0.61276	1	11634	1	-0.29044
KY	4	0.0085232	0.028928	0.899661	609	3	-0.40807	0.028915	0.077499	0.968479	1521	1	-0.40807
PCDH12	4	0.0085374	0.028974	0.899661	610	3	-0.35165	0.82893	0.8283	1	15735	0	-0.35165
CELA1	4	0.0085461	0.028998	0.899661	611	2	-0.053328	0.19145	0.32518	0.999452	6156	2	-0.053328
NOTUM	4	0.0085797	0.029114	0.899661	612	3	-0.35369	0.8407	0.83998	1	15947	0	-0.35369
NDRG1	4	0.0085797	0.029114	0.899661	613	2	-0.16792	0.33086	0.4718	1	9000	2	-0.16792
DNAL4	4	0.0085985	0.029166	0.899661	614	3	-0.34528	0.98383	0.98382	1	18739	0	-0.34528
OR2L5	4	0.008622	0.029242	0.899661	615	2	-0.33316	0.61189	0.66229	1	12551	1	-0.33316
SUPT4H1	4	0.0086447	0.029317	0.899661	616	3	-0.84663	0.76185	0.76591	1	14529	1	-0.84663
CCS	4	0.0086612	0.029369	0.899661	617	4	-0.22511	0.99134	0.99139	1	18909	0	-0.22511
USP2	4	0.0086957	0.029463	0.899661	618	2	-0.13675	0.83325	0.83261	1	15805	0	-0.13675
GALNT16	4	0.0087014	0.029482	0.899661	619	2	-0.12998	0.16133	0.29322	0.999452	5579	1	-0.12998
CT47A2	4	0.0087045	0.029495	0.899661	620	4	-0.38073	0.9913	0.99135	1	18906	0	-0.38073
NCOR1	4	0.0087184	0.029544	0.899661	621	3	-0.47149	0.5922	0.65112	1	12360	1	-0.47149
WAS	4	0.008727	0.029576	0.899661	622	3	-0.41995	0.86545	0.86503	1	16437	0	-0.41995
RNF10	4	0.0087389	0.029614	0.899661	623	4	-0.53279	0.99126	0.99131	1	18905	0	-0.53279
VASH2	4	0.0087545	0.029659	0.899661	624	2	-0.04766	0.071144	0.1612	0.984173	3117	2	-0.04766
AP1B1	4	0.0087583	0.02967	0.899661	625	3	-0.37059	0.91631	0.91609	1	17419	0	-0.37059
CIAO1	4	0.008764	0.029687	0.899661	626	2	-0.15885	0.25848	0.39571	0.999452	7536	1	-0.15885
SLC18A2	4	0.0088066	0.029814	0.899661	627	4	-0.23161	0.99119	0.99124	1	18904	0	-0.23161
LCP1	4	0.0088066	0.029814	0.899661	628	1	0.082223	0.18727	0.32073	0.999452	6077	2	0.082223
SNX3	4	0.0088171	0.029848	0.899661	629	3	-0.23419	0.70082	0.7188	1	13653	1	-0.23419
PELO	4	0.0088208	0.029861	0.899661	630	3	-0.33214	0.69421	0.71429	1	13551	1	-0.33214
TXLNB	4	0.0088325	0.029893	0.899661	631	3	-0.31784	0.97533	0.97525	1	18562	0	-0.31784
ANKS3	4	0.0088382	0.029915	0.899661	632	3	-0.45283	0.88563	0.88525	1	16812	0	-0.45283
PTPRT	4	0.0088428	0.029933	0.899661	633	4	-0.31664	0.99116	0.99121	1	18903	0	-0.31664
SMNDC1	4	0.0088549	0.029973	0.899661	634	4	-0.12741	0.99115	0.99119	1	18902	0	-0.12741
DNAJC11	4	0.0088587	0.029981	0.899661	635	1	0.21573	0.02732	0.074206	0.968479	1456	2	0.21573
ACTL6A	4	0.0088807	0.030055	0.899901	636	4	-0.25707	0.99112	0.99117	1	18901	0	-0.25707
MAP4K2	4	0.0089012	0.030119	0.899901	637	2	-0.20191	0.83697	0.83629	1	15876	0	-0.20191
NTPCR	4	0.0089108	0.03015	0.899901	638	1	0.037005	0.3699	0.51301	1	9743	2	0.037005
EIF5A	4	0.0089226	0.030177	0.899901	639	3	-1.0698	0.70419	0.72121	1	13707	1	-1.0698
CCDC180	4	0.0089629	0.030315	0.902602	640	2	-0.13284	0.88848	0.88815	1	16865	0	-0.13284
FAM76A	4	0.0090127	0.030466	0.902972	641	3	-0.39234	0.93575	0.93563	1	17791	0	-0.39234
DENND1B	4	0.009015	0.030471	0.902972	642	2	-0.006942	0.14497	0.27601	0.999452	5236	2	-0.006942
CACNA1I	4	0.0090416	0.030566	0.902972	643	3	-0.32032	0.86445	0.86403	1	16417	0	-0.32032
RNF123	4	0.0091191	0.0308	0.902972	644	1	0.13433	0.25425	0.39131	0.999452	7454	2	0.13433
GFER	4	0.0091282	0.030832	0.902972	645	4	-0.34168	0.99087	0.99092	1	18899	0	-0.34168
NOA1	4	0.0091344	0.030852	0.902972	646	4	-0.45178	0.99087	0.99092	1	18898	0	-0.45178
TUBA4A	4	0.0092035	0.031075	0.902972	647	4	-0.20881	0.9908	0.99085	1	18896	0	-0.20881
ADCY3	3	0.0092172	0.024795	0.897676	648	3	-0.26553	0.99078	0.99091	1	18895	0	-0.26553
CIZ1	4	0.0092233	0.031134	0.902972	649	2	-0.12067	0.92774	0.92751	1	17629	0	-0.12067
FBXO48	4	0.0092254	0.031142	0.902972	650	2	-0.27085	0.6195	0.66683	1	12636	1	-0.27085
PDCD2	4	0.009243	0.031204	0.902972	651	2	-0.35719	0.41975	0.56574	1	10732	2	-0.35719
SUCO	4	0.0092504	0.03123	0.902972	652	4	-0.29443	0.99075	0.99079	1	18894	0	-0.29443
PROSER3	4	0.0092663	0.031277	0.902972	653	2	-0.15527	0.15927	0.29104	0.999452	5531	2	-0.15527
PCDHB11	4	0.0092754	0.031302	0.902972	654	2	-0.12514	0.58222	0.64551	1	12249	1	-0.12514
C8orf76	4	0.0092778	0.03131	0.902972	655	4	-0.30505	0.99072	0.99076	1	18893	0	-0.30505
CCDC152	4	0.0093155	0.031429	0.902972	656	4	-0.18009	0.99068	0.99072	1	18892	0	-0.18009
CDAN1	4	0.0093184	0.031436	0.902972	657	3	-0.33143	0.63428	0.67555	1	12801	1	-0.33143
NOL10	4	0.0093191	0.031437	0.902972	658	3	-0.34309	0.88241	0.88196	1	16748	0	-0.34309
ERN2	4	0.0093274	0.031462	0.902972	659	1	-0.052578	0.54933	0.62793	1	11920	1	-0.052578
RPS9	4	0.0093425	0.031508	0.902972	660	3	-0.45862	0.79803	0.79808	1	15156	1	-0.45862
EIF2B1	4	0.0093793	0.031628	0.902972	661	4	-0.14548	0.99062	0.99065	1	18891	0	-0.14548
VAMP5	4	0.0093795	0.031629	0.902972	662	2	0.069326	0.10764	0.22835	0.996962	4364	2	0.069326
SLC4A8	4	0.0093826	0.03164	0.902972	663	3	-0.27308	0.98558	0.98559	1	18778	0	-0.27308
LIX1	4	0.0093991	0.031691	0.902972	664	4	-0.26091	0.9906	0.99063	1	18890	0	-0.26091
MUSTN1	4	0.0094102	0.031724	0.902972	665	2	0.019004	0.018667	0.055903	0.968479	1096	2	0.019004
GP1BA	3	0.0094212	0.025313	0.897676	666	2	-0.58033	0.82694	0.82694	1	15698	0	-0.58033
UBE2QL1	4	0.0094316	0.031783	0.902972	667	2	-0.1017	0.90672	0.90644	1	17227	0	-0.1017
ALG2	4	0.0094536	0.031849	0.902972	668	3	-0.49731	0.86936	0.86894	1	16515	0	-0.49731
GPAM	4	0.0094721	0.031899	0.902972	669	4	-0.2997	0.99053	0.99056	1	18888	0	-0.2997
KIAA1671	4	0.0094721	0.031899	0.902972	670	4	-0.20826	0.99053	0.99056	1	18887	0	-0.20826
C15orf43	4	0.0094722	0.0319	0.902972	671	3	-0.30628	0.76816	0.77122	1	14624	1	-0.30628
DCTN5	4	0.0094837	0.031933	0.902972	672	2	-0.19285	0.68978	0.71123	1	13493	1	-0.19285
SPTLC1	4	0.0094886	0.031952	0.902972	673	3	-0.34336	0.4725	0.59087	1	11225	1	-0.34336
IGF2BP2	4	0.0095068	0.032001	0.902972	674	3	-0.25694	0.9806	0.98063	1	18665	0	-0.25694
ARHGEF15	4	0.0095195	0.032039	0.902972	675	2	-0.26902	0.70511	0.72189	1	13716	1	-0.26902
METAP2	4	0.0095327	0.032082	0.902972	676	4	-0.17159	0.99047	0.99049	1	18886	0	-0.17159
DOCK8	4	0.0095357	0.032093	0.902972	677	1	-0.039665	0.55682	0.63187	1	11998	1	-0.039665
LOC101060389	4	0.0095458	0.032131	0.902972	678	3	-0.43055	0.73793	0.7465	1	14183	1	-0.43055
ANKMY2	4	0.0095913	0.032272	0.902972	679	4	-0.3627	0.99041	0.99044	1	18885	0	-0.3627
VARS	4	0.0096146	0.032341	0.902972	680	4	-0.37885	0.99039	0.99041	1	18884	0	-0.37885
OVOL3	4	0.0096205	0.032362	0.902972	681	3	-0.29541	0.69438	0.7144	1	13555	1	-0.29541
LOH12CR1	4	0.0096398	0.032425	0.902972	682	2	-0.16484	0.74166	0.74942	1	14232	1	-0.16484
ENDOV	4	0.0096444	0.032442	0.902972	683	4	-0.18947	0.99036	0.99038	1	18883	0	-0.18947
ESRRA	4	0.0096485	0.032454	0.902972	684	4	-0.23982	0.99035	0.99038	1	18881	0	-0.23982
ZFPM1	4	0.0096485	0.032454	0.902972	685	4	-0.18706	0.99035	0.99038	1	18882	0	-0.18706
SLC16A13	4	0.0096719	0.032526	0.902972	686	4	-0.17173	0.99033	0.99035	1	18880	0	-0.17173
TMEM212	4	0.0096844	0.032572	0.902972	687	3	-0.3186	0.91827	0.91805	1	17447	0	-0.3186
ISG15	4	0.0096905	0.032592	0.902972	688	4	-0.2626	0.99031	0.99033	1	18879	0	-0.2626
VPS51	4	0.0096919	0.032597	0.902972	689	2	-0.13365	0.90683	0.90656	1	17231	0	-0.13365
HYAL3	4	0.0096989	0.032621	0.902972	690	3	-0.38052	0.98306	0.98308	1	18719	0	-0.38052
AP1S3	4	0.0097041	0.032644	0.902972	691	3	-0.35343	0.9684	0.96834	1	18416	0	-0.35343
LOC100130705	4	0.009716	0.032689	0.902972	692	3	-0.29991	0.98573	0.98573	1	18781	0	-0.29991
NBN	4	0.0097727	0.032873	0.90511	693	3	-0.3573	0.95931	0.95923	1	18238	0	-0.3573
PGK1	4	0.009796	0.032946	0.90511	694	2	-0.071428	0.12066	0.25003	0.999452	4742	2	-0.071428
PLK4	4	0.0098052	0.032971	0.90511	695	4	-0.29282	0.99019	0.9902	1	18878	0	-0.29282
LHFP	4	0.0098436	0.033098	0.90511	696	4	-0.15008	0.99016	0.99016	1	18877	0	-0.15008
GOLGA6L1	4	0.0098481	0.033113	0.90511	697	1	0.3952	0.0080873	0.027542	0.909956	574	3	0.3952
NEURL1	4	0.0098721	0.033187	0.90511	698	2	-0.27014	0.69715	0.71626	1	13605	1	-0.27014
ARMC3	4	0.0098765	0.033201	0.90511	699	4	-0.21907	0.99012	0.99013	1	18876	0	-0.21907
TRADD	4	0.0098912	0.033241	0.90511	700	4	-0.18318	0.99011	0.99012	1	18875	0	-0.18318
SYNJ2BP	4	0.0099001	0.033269	0.90511	701	3	-0.3161	0.97091	0.97086	1	18483	0	-0.3161
ZSCAN1	4	0.0099001	0.033269	0.90511	702	1	-0.0095514	0.33168	0.47266	1	9016	1	-0.0095514
VAPA	4	0.0099085	0.033295	0.90511	703	4	-0.33667	0.99009	0.99011	1	18874	0	-0.33667
HCRT	4	0.0099506	0.033416	0.90511	704	2	-0.25214	0.27989	0.41819	0.999452	7952	2	-0.25214
CST8	4	0.0099522	0.033422	0.90511	705	2	-0.10333	0.81194	0.81153	1	15427	1	-0.10333
FAM216A	4	0.0099615	0.033451	0.90511	706	3	-0.38037	0.72745	0.73841	1	14026	1	-0.38037
ZC3H18	4	0.010004	0.033586	0.90511	707	2	-0.20036	0.52441	0.61546	1	11677	1	-0.20036
PIK3R6	4	0.010004	0.033586	0.90511	708	4	-0.25187	0.99	0.99001	1	18873	0	-0.25187
ARHGAP35	4	0.010017	0.033619	0.90511	709	3	-0.26608	0.23409	0.37013	0.999452	7063	1	-0.26608
ARID3B	4	0.010019	0.033625	0.90511	710	3	-0.26398	0.79434	0.79455	1	15094	1	-0.26398
C12orf43	4	0.010056	0.033731	0.90511	711	1	0.07326	0.3144	0.45443	1	8681	1	0.07326
RPL15	4	0.010073	0.033778	0.90511	712	4	-0.19168	0.98993	0.98994	1	18872	0	-0.19168
TRIM64C	4	0.010073	0.033779	0.90511	713	3	-0.31027	0.9541	0.95399	1	18154	0	-0.31027
CCDC102B	4	0.010088	0.033817	0.90511	714	4	-0.25923	0.98991	0.98993	1	18871	0	-0.25923
ACTR1B	4	0.010098	0.033856	0.90511	715	4	-0.36215	0.9899	0.98992	1	18870	0	-0.36215
SYT17	4	0.01016	0.034065	0.909213	716	2	-0.17116	0.63376	0.67526	1	12796	1	-0.17116
SGMS2	4	0.010173	0.034104	0.909213	717	3	-0.48365	0.5314	0.61885	1	11731	1	-0.48365
MTCH2	4	0.010212	0.034213	0.910843	718	3	-0.12577	0.84023	0.83951	1	15938	0	-0.12577
VOPP1	4	0.010236	0.034289	0.911503	719	4	-0.31855	0.98976	0.98978	1	18869	0	-0.31855
INTS2	4	0.01025	0.034333	0.911503	720	4	-0.28587	0.98975	0.98976	1	18868	0	-0.28587
MRM1	4	0.010264	0.034385	0.911598	721	2	-0.057613	0.92372	0.92358	1	17550	0	-0.057613
PYDC1	4	0.010294	0.034482	0.912914	722	3	-0.41465	0.94262	0.94253	1	17927	0	-0.41465
DDR2	4	0.010316	0.034558	0.91365	723	2	-0.10322	0.76334	0.76716	1	14548	1	-0.10322
CDC26	4	0.010337	0.034614	0.913879	724	4	-0.16691	0.98966	0.98968	1	18867	0	-0.16691
PADI3	4	0.010378	0.03474	0.914669	725	3	-0.3889	0.95135	0.95126	1	18100	0	-0.3889
EPO	4	0.010386	0.034769	0.914669	726	4	-0.31926	0.98961	0.98964	1	18866	0	-0.31926
PQBP1	4	0.010402	0.03482	0.914669	727	4	-0.22369	0.9896	0.98962	1	18865	0	-0.22369
BCL7B	4	0.010441	0.034941	0.914669	728	3	-0.2432	0.94342	0.94333	1	17939	0	-0.2432
GGPS1	4	0.010447	0.034957	0.914669	729	3	-0.20074	0.060932	0.14154	0.979528	2750	1	-0.20074
TRAF2	4	0.010447	0.034957	0.914669	730	2	-0.079065	0.78486	0.78583	1	14932	1	-0.079065
AGPS	4	0.010456	0.034993	0.914669	731	2	-0.36178	0.97253	0.97248	1	18510	0	-0.36178
AGTPBP1	4	0.010496	0.03512	0.914669	732	2	-0.29054	0.033626	0.087243	0.972514	1710	1	-0.29054
NXPH4	4	0.010525	0.035205	0.914669	733	2	0.011573	0.25567	0.39276	0.999452	7488	2	0.011573
KLF7	4	0.010527	0.035214	0.914669	734	2	-0.19737	0.83739	0.83671	1	15885	0	-0.19737
TFAP4	4	0.010573	0.035351	0.914669	735	4	-0.28838	0.98943	0.98946	1	18864	0	-0.28838
HTATSF1	4	0.010577	0.035361	0.914669	736	3	-0.45206	0.26917	0.40685	0.999452	7735	1	-0.45206
EXOSC4	4	0.010579	0.035369	0.914669	737	3	-0.26653	0.94707	0.94704	1	18015	0	-0.26653
RGS12	4	0.010617	0.035504	0.914669	738	4	-0.22946	0.98938	0.98942	1	18863	0	-0.22946
DDX52	4	0.010629	0.03554	0.914669	739	2	-0.14702	0.80097	0.80083	1	15214	1	-0.14702
TTC21A	4	0.010665	0.03565	0.914669	740	4	-0.19379	0.98934	0.98938	1	18862	0	-0.19379
ZBP1	4	0.010677	0.035686	0.914669	741	3	-0.24625	0.76113	0.76528	1	14517	1	-0.24625
CDC25C	4	0.010681	0.035696	0.914669	742	1	0.057383	0.50803	0.60749	1	11529	1	0.057383
RAVER1	4	0.010706	0.035775	0.914669	743	4	-0.20727	0.98929	0.98933	1	18861	0	-0.20727
POLR1E	4	0.010713	0.035796	0.914669	744	4	-0.28857	0.98929	0.98933	1	18860	0	-0.28857
LMF1	4	0.010726	0.035841	0.914669	745	3	-0.37124	0.15493	0.28645	0.999452	5442	1	-0.37124
CXCL2	4	0.010733	0.035858	0.914669	746	2	-0.10369	0.4463	0.57908	1	10990	1	-0.10369
SLC30A10	4	0.010778	0.03601	0.914669	747	4	-0.21627	0.98922	0.98926	1	18859	0	-0.21627
UTP20	4	0.010783	0.036024	0.914669	748	3	-0.25924	0.72101	0.73358	1	13943	1	-0.25924
ZNF696	4	0.010783	0.036025	0.914669	749	4	-0.25495	0.98922	0.98925	1	18858	0	-0.25495
EXOC6B	4	0.010783	0.036025	0.914669	750	3	-0.30242	0.96171	0.96163	1	18291	0	-0.30242
LY96	4	0.010785	0.036027	0.914669	751	2	-0.19761	0.36361	0.50635	1	9622	1	-0.19761
C1orf109	4	0.010835	0.036185	0.914669	752	4	-0.32779	0.98916	0.9892	1	18857	0	-0.32779
ZNF442	4	0.010846	0.036219	0.914669	753	3	-0.26382	0.24006	0.37633	0.999452	7191	1	-0.26382
HACD2	4	0.010855	0.036247	0.914669	754	4	-0.31045	0.98915	0.98919	1	18856	0	-0.31045
HOXC6	4	0.010858	0.036258	0.914669	755	4	-0.1912	0.98914	0.98918	1	18855	0	-0.1912
IVD	4	0.01086	0.036265	0.914669	756	3	-0.28025	0.86612	0.86568	1	16453	0	-0.28025
COMMD1	4	0.010865	0.036277	0.914669	757	2	-0.20346	0.59788	0.65429	1	12420	1	-0.20346
ENTPD1	4	0.010874	0.036305	0.914669	758	4	-0.15084	0.98913	0.98917	1	18854	0	-0.15084
NOSIP	4	0.010878	0.036323	0.914669	759	4	-0.24088	0.98912	0.98916	1	18853	0	-0.24088
ACAP1	4	0.0109	0.036389	0.914669	760	3	-0.27432	0.072781	0.1643	0.984173	3178	1	-0.27432
COA7	4	0.010942	0.036516	0.914669	761	3	-0.43779	0.4487	0.58018	1	11011	1	-0.43779
HPCAL1	4	0.010945	0.036522	0.914669	762	4	-0.16647	0.98906	0.9891	1	18852	0	-0.16647
CLCC1	4	0.010947	0.036529	0.914669	763	3	-0.37504	0.80553	0.80528	1	15304	1	-0.37504
RNF141	4	0.010964	0.036582	0.914669	764	4	-0.13228	0.98904	0.98909	1	18851	0	-0.13228
PHC1	4	0.010992	0.036674	0.914669	765	4	-0.33346	0.98901	0.98906	1	18850	0	-0.33346
LMX1B	4	0.010993	0.036674	0.914669	766	2	-0.059222	0.52995	0.61816	1	11719	1	-0.059222
BTK	4	0.011031	0.036799	0.914669	767	3	-0.36809	0.050786	0.12175	0.973099	2385	1	-0.36809
MAP4	4	0.011097	0.037006	0.914669	768	1	0.047639	0.27244	0.41033	0.999452	7806	2	0.047639
RNF121	4	0.011131	0.037126	0.914669	769	4	-0.1814	0.98887	0.98892	1	18849	0	-0.1814
ARHGEF39	4	0.011139	0.037158	0.914669	770	4	-0.22009	0.98886	0.98891	1	18848	0	-0.22009
KDM1A	4	0.011149	0.037186	0.914669	771	2	-0.065068	0.31489	0.45496	1	8692	1	-0.065068
PACS1	4	0.011158	0.037213	0.914669	772	4	-0.20669	0.98884	0.98889	1	18847	0	-0.20669
QSOX2	4	0.011182	0.037283	0.914669	773	3	-0.21695	0.89886	0.89854	1	17066	0	-0.21695
DTD1	4	0.011185	0.03729	0.914669	774	4	-0.18787	0.98882	0.98887	1	18846	0	-0.18787
PPFIA3	4	0.011201	0.037341	0.914669	775	2	-0.25955	0.97385	0.97378	1	18538	0	-0.25955
KHDRBS2	4	0.011251	0.037481	0.914669	776	4	-0.2126	0.98875	0.98881	1	18845	0	-0.2126
RFPL4AL1	4	0.011253	0.037486	0.914669	777	3	-0.41294	0.76899	0.77191	1	14638	1	-0.41294
SAMD12	4	0.011278	0.037571	0.914669	778	2	-0.21875	0.70706	0.7233	1	13742	1	-0.21875
GPR33	4	0.011279	0.037572	0.914669	779	4	-0.16039	0.98872	0.98878	1	18844	0	-0.16039
NOP56	4	0.011297	0.037633	0.914669	780	4	-0.4309	0.9887	0.98876	1	18843	0	-0.4309
FCGR2A	4	0.011305	0.037657	0.914669	781	2	-0.13895	0.49772	0.60258	1	11443	1	-0.13895
CCDC148	4	0.01131	0.037673	0.914669	782	4	-0.24797	0.98869	0.98875	1	18842	0	-0.24797
GPR17	4	0.01131	0.037676	0.914669	783	2	-0.22184	0.65273	0.68681	1	13020	1	-0.22184
LOC101927572	4	0.011336	0.037748	0.914669	784	3	-0.39335	0.9735	0.97343	1	18527	0	-0.39335
OR10H1	4	0.011342	0.037766	0.914669	785	2	-0.26964	0.91338	0.91316	1	17357	0	-0.26964
HIST1H3F	4	0.011345	0.037777	0.914669	786	4	-0.27271	0.98865	0.98871	1	18841	0	-0.27271
FKBP5	4	0.011357	0.037812	0.914669	787	2	-0.135	0.97823	0.97827	1	18615	0	-0.135
KLHL26	4	0.011364	0.037828	0.914669	788	3	-0.44524	0.021972	0.062939	0.968479	1216	1	-0.44524
RASSF4	4	0.011388	0.0379	0.914669	789	2	-0.18609	0.9458	0.94571	1	17985	0	-0.18609
LAMTOR4	4	0.0114	0.037937	0.914669	790	2	-0.22996	0.51096	0.60882	1	11549	1	-0.22996
INS-IGF2	4	0.011401	0.037939	0.914669	791	3	-0.44524	0.95401	0.95389	1	18151	0	-0.44524
POU5F2	4	0.011403	0.037952	0.914669	792	4	-0.32901	0.9886	0.98865	1	18840	0	-0.32901
C16orf54	4	0.011409	0.037967	0.914669	793	2	-0.17952	0.95903	0.95894	1	18236	0	-0.17952
NAA16	4	0.011426	0.038016	0.914669	794	2	-0.18252	0.20582	0.34032	0.999452	6463	1	-0.18252
CNTNAP3B	4	0.011446	0.038078	0.914669	795	2	-0.30465	0.80251	0.80229	1	15241	1	-0.30465
SMAP1	4	0.011481	0.038175	0.914669	796	4	-0.17908	0.98852	0.98856	1	18839	0	-0.17908
PPIAL4G	4	0.011484	0.038189	0.914669	797	3	-0.34574	0.96168	0.96159	1	18289	0	-0.34574
BAD	4	0.0115	0.038239	0.914669	798	3	-0.35483	0.91567	0.91546	1	17409	0	-0.35483
TMEM196	4	0.011596	0.038537	0.914669	799	3	-0.44676	0.96853	0.96848	1	18420	0	-0.44676
PDK4	4	0.011614	0.038586	0.914669	800	3	-0.45437	0.47017	0.58978	1	11208	1	-0.45437
TMEM183B	4	0.011621	0.038607	0.914669	801	3	-0.26276	0.6125	0.66268	1	12559	1	-0.26276
SYNGR4	4	0.011626	0.038625	0.914669	802	4	-0.14553	0.98837	0.9884	1	18837	0	-0.14553
TIPIN	4	0.01164	0.038669	0.914669	803	3	-0.39392	0.43574	0.5745	1	10900	1	-0.39392
KCNT2	4	0.01165	0.038696	0.914669	804	4	-0.29581	0.98835	0.98837	1	18835	0	-0.29581
GATA5	4	0.011664	0.038728	0.914669	805	3	-0.32152	0.84542	0.84477	1	16035	0	-0.32152
NACA2	4	0.011669	0.038742	0.914669	806	3	-0.39809	0.7724	0.77487	1	14698	1	-0.39809
LEKR1	4	0.011672	0.038753	0.914669	807	3	-0.26199	0.98458	0.98459	1	18756	0	-0.26199
PTPN7	4	0.011683	0.038787	0.914669	808	4	-0.17503	0.98832	0.98834	1	18834	0	-0.17503
CMPK1	4	0.011693	0.038822	0.914669	809	4	-0.29452	0.98831	0.98833	1	18833	0	-0.29452
ENC1	4	0.011699	0.038841	0.914669	810	3	-0.3241	0.96655	0.96649	1	18382	0	-0.3241
PITHD1	4	0.011717	0.038889	0.914669	811	4	-0.19555	0.98828	0.9883	1	18832	0	-0.19555
MMP20	4	0.01177	0.039058	0.914669	812	3	-0.2126	0.55033	0.62847	1	11930	1	-0.2126
NSDHL	4	0.011773	0.039067	0.914669	813	3	-0.29388	0.97955	0.9796	1	18642	0	-0.29388
EMC10	4	0.011779	0.039086	0.914669	814	3	-0.30225	0.93562	0.93551	1	17787	0	-0.30225
OPLAH	4	0.011803	0.039163	0.914669	815	3	-0.21562	0.13365	0.26391	0.999452	4980	1	-0.21562
MOB4	4	0.011824	0.039228	0.914669	816	1	0.10505	0.095704	0.20689	0.993487	3973	2	0.10505
SLC25A44	4	0.011835	0.039262	0.914669	817	4	-0.2233	0.98817	0.98819	1	18830	0	-0.2233
RPEL1	4	0.011876	0.039384	0.914669	818	3	-0.18924	0.54979	0.62819	1	11924	1	-0.18924
ZADH2	4	0.011878	0.039385	0.914669	819	4	-0.3118	0.98812	0.98815	1	18827	0	-0.3118
LAMTOR2	4	0.011893	0.039427	0.914669	820	3	-0.24731	0.98235	0.98237	1	18709	0	-0.24731
FAM133A	4	0.011899	0.039447	0.914669	821	3	-0.29418	0.70554	0.7222	1	13723	1	-0.29418
CENPH	4	0.011928	0.039544	0.914669	822	2	-0.086192	0.72837	0.73912	1	14038	1	-0.086192
MMACHC	4	0.011948	0.039603	0.914669	823	2	-0.031117	0.065125	0.14967	0.982341	2898	2	-0.031117
ZIC5	4	0.01198	0.039702	0.914669	824	1	0.013232	0.38539	0.52941	1	10041	2	0.013232
ADIPOQ	4	0.012028	0.039854	0.914669	825	3	-0.42135	0.64659	0.68305	1	12944	1	-0.42135
EPN2	4	0.012067	0.039961	0.914669	826	3	-0.29391	0.68702	0.70934	1	13459	1	-0.29391
SNAPC2	4	0.012084	0.040014	0.914669	827	2	-0.086953	0.32849	0.46929	1	8951	1	-0.086953
PINK1	4	0.012089	0.04003	0.914669	828	4	-0.24958	0.98791	0.98793	1	18826	0	-0.24958
TEX13B	4	0.012113	0.040104	0.914669	829	3	-0.36645	0.045733	0.11171	0.972514	2182	1	-0.36645
BAIAP2	4	0.012153	0.040233	0.914669	830	3	-0.32138	0.72862	0.73932	1	14039	1	-0.32138
SSBP3	4	0.01216	0.040255	0.914669	831	3	-0.43704	0.54833	0.62743	1	11911	1	-0.43704
ZNF440	4	0.012162	0.040261	0.914669	832	3	-0.20922	0.45187	0.58155	1	11041	1	-0.20922
BCL2L11	4	0.012184	0.040327	0.914669	833	3	-0.45986	0.86473	0.86428	1	16423	0	-0.45986
PVRL3	4	0.012193	0.040356	0.914669	834	3	-0.26325	0.98699	0.98701	1	18806	0	-0.26325
MED9	4	0.01222	0.040437	0.914669	835	2	-0.1854	0.9706	0.97054	1	18473	0	-0.1854
CILP2	4	0.01224	0.040507	0.914669	836	3	-0.17582	0.8964	0.89609	1	17020	0	-0.17582
MTMR14	4	0.012249	0.040529	0.914669	837	4	-0.24058	0.98775	0.98777	1	18824	0	-0.24058
TMEM17	4	0.012291	0.040653	0.914669	838	4	-0.14322	0.98771	0.98773	1	18823	0	-0.14322
MEF2BNB	4	0.012292	0.040654	0.914669	839	1	0.090576	0.11273	0.23745	0.999452	4526	2	0.090576
GZMM	4	0.012295	0.040667	0.914669	840	4	-0.36549	0.98754	0.98757	1	18818	0	-0.36549
RPL28	4	0.012311	0.040712	0.914669	841	4	-0.42065	0.98769	0.98771	1	18822	0	-0.42065
SEC23B	4	0.012313	0.040716	0.914669	842	2	-0.16182	0.89689	0.89656	1	17033	0	-0.16182
C1orf52	4	0.012344	0.040817	0.914669	843	1	0.31214	0.03052	0.080798	0.968479	1592	3	0.31214
PRR3	4	0.012372	0.040901	0.914669	844	4	-0.3954	0.98763	0.98765	1	18821	0	-0.3954
PDE2A	4	0.012396	0.040964	0.914669	845	2	0.0097669	0.24823	0.38491	0.999452	7335	2	0.0097669
RTCB	4	0.012448	0.041123	0.914669	846	2	-0.26021	0.66006	0.69152	1	13115	1	-0.26021
SREK1IP1	4	0.012467	0.041178	0.914669	847	2	-0.26358	0.057626	0.13512	0.979528	2626	2	-0.26358
FAM117B	4	0.012496	0.041274	0.914669	848	4	-0.43861	0.9875	0.98753	1	18817	0	-0.43861
FNTA	4	0.0125	0.04129	0.914669	849	3	-0.26677	0.98276	0.98278	1	18715	0	-0.26677
TMIGD3	4	0.012501	0.041293	0.914669	850	4	-0.13658	0.9875	0.98752	1	18816	0	-0.13658
SLC25A32	4	0.012552	0.041411	0.914669	851	1	0.036551	0.14383	0.27477	0.999452	5211	1	0.036551
WDYHV1	4	0.012562	0.041428	0.914669	852	3	-0.26858	0.023724	0.066721	0.968479	1297	1	-0.26858
CEP85L	4	0.012604	0.04153	0.914669	853	1	0.21105	0.055991	0.13196	0.978706	2575	3	0.21105
HRH3	4	0.012607	0.041537	0.914669	854	3	-0.36098	0.63715	0.67725	1	12836	1	-0.36098
TCP1	4	0.012607	0.041537	0.914669	855	3	-0.33461	0.28663	0.42524	0.999452	8100	1	-0.33461
DMRTC1	4	0.012626	0.041581	0.914669	856	2	-0.28627	0.81498	0.81458	1	15480	0	-0.28627
SLC25A1	4	0.012652	0.041643	0.914669	857	3	-0.45034	0.48535	0.59688	1	11335	1	-0.45034
GPT	4	0.012656	0.041654	0.914669	858	2	-0.0014896	0.12077	0.25016	0.999452	4744	2	-0.0014896
CHST8	4	0.012678	0.0417	0.914669	859	3	-0.3446	0.93326	0.93307	1	17743	0	-0.3446
NCKAP1L	4	0.012708	0.041767	0.914669	860	1	0.011051	0.04548	0.11122	0.972514	2177	1	0.011051
WEE2	4	0.012709	0.041771	0.914669	861	3	-0.2397	0.89493	0.8946	1	16981	0	-0.2397
MED15	4	0.012719	0.041794	0.914669	862	3	-0.26808	0.6887	0.71047	1	13481	1	-0.26808
SLITRK4	4	0.012737	0.041829	0.914669	863	2	-0.17323	0.96112	0.96102	1	18280	0	-0.17323
HELT	4	0.012744	0.041844	0.914669	864	2	-0.167	0.8528	0.85222	1	16190	0	-0.167
ZNF816	4	0.012745	0.041848	0.914669	865	3	-0.244	0.70656	0.72294	1	13734	1	-0.244
VWA3A	4	0.01276	0.041882	0.914669	866	2	-0.11555	0.92957	0.92936	1	17665	0	-0.11555
NACC1	4	0.012772	0.04191	0.914669	867	3	-0.25705	0.98032	0.98036	1	18660	0	-0.25705
IL2RB	4	0.012812	0.041998	0.914669	868	2	-0.13483	0.83168	0.83105	1	15779	0	-0.13483
GAGE12I	4	0.012812	0.041999	0.914669	869	2	-0.27451	0.71577	0.72961	1	13865	1	-0.27451
CTU1	4	0.012839	0.042071	0.914669	870	2	-0.29478	0.66878	0.69718	1	13218	1	-0.29478
KIAA1210	4	0.012915	0.042234	0.914669	871	2	-0.14258	0.34354	0.48525	1	9244	1	-0.14258
TMEM252	4	0.012918	0.04224	0.914669	872	3	-0.34354	0.93971	0.93968	1	17870	0	-0.34354
FAM9C	4	0.01301	0.042453	0.914669	873	2	-0.26765	0.69978	0.7181	1	13638	1	-0.26765
BCL2L14	4	0.013019	0.042479	0.914669	874	2	-0.076239	0.14191	0.2727	0.999452	5167	1	-0.076239
NOP2	4	0.013078	0.042603	0.914669	875	3	-0.42964	0.85267	0.85209	1	16187	0	-0.42964
C3orf58	4	0.013123	0.042703	0.914669	876	2	-0.1646	0.44313	0.57767	1	10959	1	-0.1646
ANKLE1	4	0.013175	0.042803	0.914669	877	2	0.030118	0.29752	0.4366	0.999452	8319	2	0.030118
VPS25	4	0.013175	0.042804	0.914669	878	2	-0.26167	0.88041	0.87994	1	16709	0	-0.26167
MYH6	4	0.013189	0.042835	0.914669	879	2	-0.41598	0.80167	0.80149	1	15222	1	-0.41598
VILL	4	0.013209	0.042877	0.914669	880	3	-0.23435	0.49068	0.59933	1	11378	1	-0.23435
RPA1	4	0.013217	0.042897	0.914669	881	3	-0.31361	0.97375	0.97368	1	18535	0	-0.31361
RDM1	4	0.013222	0.042907	0.914669	882	3	-0.41324	0.80409	0.80384	1	15278	1	-0.41324
MTHFR	4	0.013224	0.042911	0.914669	883	2	-0.22265	0.77043	0.77316	1	14663	1	-0.22265
ABHD17A	4	0.013227	0.04292	0.914669	884	2	-0.18194	0.692	0.71277	1	13518	1	-0.18194
TRIM62	4	0.013238	0.042951	0.914669	885	2	-0.096531	0.11814	0.24681	0.999452	4686	2	-0.096531
RP1L1	4	0.013245	0.042962	0.914669	886	3	-0.38478	0.83937	0.83866	1	15922	0	-0.38478
ZNF148	4	0.013251	0.042979	0.914669	887	3	-0.28826	0.59524	0.65282	1	12394	1	-0.28826
PPP1R10	4	0.013279	0.043041	0.914669	888	2	-0.2459	0.01815	0.054771	0.968479	1071	1	-0.2459
DAZ1	4	0.013293	0.043078	0.914669	889	2	-0.40958	0.97844	0.97848	1	18619	0	-0.40958
AZIN1	4	0.013331	0.043157	0.914669	890	3	-0.29041	0.98519	0.9852	1	18768	0	-0.29041
NUDT22	4	0.013376	0.043256	0.914669	891	3	-0.30209	0.67092	0.69857	1	13235	1	-0.30209
CIR1	4	0.013446	0.043409	0.914669	892	2	-0.23568	0.48694	0.5976	1	11350	1	-0.23568
THTPA	4	0.013481	0.043481	0.914669	893	2	-0.18986	0.58661	0.64793	1	12301	1	-0.18986
CWC27	4	0.013536	0.043603	0.914669	894	2	-0.17749	0.03291	0.085753	0.972514	1679	1	-0.17749
EMC6	4	0.013538	0.043608	0.914669	895	3	-0.25741	0.95462	0.95449	1	18162	0	-0.25741
ILK	4	0.013582	0.043703	0.914669	896	2	-0.32317	0.084517	0.18629	0.98826	3586	1	-0.32317
SGMS1	4	0.01359	0.043723	0.914669	897	2	-0.18294	0.84546	0.8448	1	16036	0	-0.18294
AGMO	4	0.013613	0.043769	0.914669	898	3	-0.27696	0.96101	0.96091	1	18277	0	-0.27696
NPHS2	4	0.013642	0.043841	0.914669	899	2	0.066406	0.09903	0.21291	0.996355	4078	2	0.066406
SDAD1	4	0.013669	0.043899	0.914669	900	2	-0.13986	0.00049807	0.0018339	0.574184	61	2	-0.13986
RFX1	4	0.01369	0.043952	0.914669	901	2	-0.2472	0.92423	0.92406	1	17562	0	-0.2472
LRRC59	4	0.013694	0.04396	0.914669	902	2	-0.1075	0.42253	0.56867	1	10793	1	-0.1075
SAA2-SAA4	4	0.013705	0.043985	0.914669	903	3	-0.24298	0.90841	0.90813	1	17264	0	-0.24298
GTF3A	4	0.013746	0.04407	0.914669	904	3	-0.4791	0.27077	0.40854	0.999452	7776	1	-0.4791
GHRHR	4	0.013782	0.044147	0.914669	905	2	-0.26425	0.87702	0.87658	1	16656	0	-0.26425
RASL11A	4	0.013793	0.044171	0.914669	906	3	-0.36386	0.92185	0.92165	1	17508	0	-0.36386
RNF133	4	0.013798	0.044183	0.914669	907	2	0.0098034	0.24103	0.37736	0.999452	7212	2	0.0098034
ABCF1	4	0.013798	0.044183	0.914669	908	3	-0.29154	0.94265	0.94256	1	17929	0	-0.29154
GABRA6	4	0.01381	0.044218	0.914669	909	2	-0.10464	0.039999	0.10027	0.972514	1952	2	-0.10464
TMC1	4	0.013829	0.044265	0.914669	910	3	-0.4224	0.86345	0.86302	1	16395	0	-0.4224
ZNF570	4	0.01385	0.04432	0.914669	911	2	-0.079197	0.30071	0.44005	0.999452	8387	1	-0.079197
HSPA8	4	0.013859	0.044342	0.914669	912	2	-0.21278	0.86802	0.86758	1	16490	0	-0.21278
OR5I1	4	0.013864	0.04435	0.914669	913	3	-0.34173	0.65414	0.68771	1	13040	1	-0.34173
RRAGB	4	0.013877	0.044377	0.914669	914	3	-0.31648	0.34722	0.4891	1	9311	1	-0.31648
CHRNA1	4	0.013889	0.044405	0.914669	915	3	-0.28057	0.82996	0.82932	1	15753	0	-0.28057
PEX26	4	0.013902	0.044435	0.914669	916	2	-0.10051	0.77796	0.77964	1	14798	1	-0.10051
ASCL4	4	0.013902	0.044435	0.914669	917	3	-0.4623	0.1881	0.32159	0.999452	6095	1	-0.4623
MADD	4	0.013925	0.044494	0.914669	918	3	-0.25542	0.69336	0.71367	1	13534	1	-0.25542
KRTAP7-1	4	0.013944	0.044527	0.914669	919	2	-0.11664	0.83402	0.83341	1	15818	0	-0.11664
TPI1	4	0.01398	0.04461	0.914669	920	2	-0.23476	0.13469	0.26502	0.999452	5010	1	-0.23476
TUBA1A	4	0.014006	0.044664	0.914669	921	3	-0.3312	0.86454	0.86411	1	16420	0	-0.3312
APH1B	4	0.014051	0.044756	0.914669	922	2	-0.191	0.11533	0.24195	0.999452	4599	1	-0.191
LYSMD3	4	0.014125	0.044932	0.914669	923	3	-0.33485	0.94517	0.94505	1	17973	0	-0.33485
NUDT11	4	0.014131	0.044946	0.914669	924	3	-0.18838	0.94683	0.94678	1	18011	0	-0.18838
SMN2	4	0.014135	0.044953	0.914669	925	3	-0.33204	0.98714	0.98716	1	18808	0	-0.33204
CDY1	4	0.014135	0.044953	0.914669	926	1	0.025159	0.33716	0.47842	1	9122	2	0.025159
BRMS1	4	0.014145	0.044969	0.914669	927	3	-0.258	0.7707	0.7734	1	14668	1	-0.258
SPSB1	4	0.01418	0.045052	0.914669	928	3	-0.29438	0.94209	0.94203	1	17915	0	-0.29438
AMTN	4	0.014211	0.045122	0.914669	929	3	-0.23877	0.42693	0.57063	1	10831	1	-0.23877
OCLM	4	0.014213	0.045124	0.914669	930	2	-0.13573	0.77733	0.77911	1	14787	1	-0.13573
TNPO1	4	0.014229	0.045159	0.914669	931	3	-0.29702	0.44218	0.57725	1	10951	1	-0.29702
LCN12	4	0.01423	0.04516	0.914669	932	3	-0.37608	0.72284	0.73493	1	13966	1	-0.37608
KLHL31	4	0.014265	0.045251	0.914669	933	2	-0.11913	0.40401	0.54912	1	10417	1	-0.11913
ACSM4	4	0.014272	0.045264	0.914669	934	3	-0.387	0.79261	0.79293	1	15061	1	-0.387
SLC35A2	4	0.014287	0.045302	0.914669	935	3	-0.31312	0.81169	0.81127	1	15421	1	-0.31312
WNT3	4	0.014297	0.045326	0.914669	936	3	-0.36875	0.98524	0.98525	1	18772	0	-0.36875
KDM8	4	0.014297	0.045326	0.914669	937	3	-0.26486	0.92202	0.92182	1	17514	0	-0.26486
MIS18A	4	0.014306	0.045344	0.914669	938	3	-0.56997	0.20957	0.3443	0.999452	6546	1	-0.56997
CORO7	4	0.014317	0.045367	0.914669	939	1	-0.070147	0.81182	0.81141	1	15423	1	-0.070147
SAP130	4	0.014319	0.04537	0.914669	940	3	-0.29711	0.92523	0.92502	1	17579	0	-0.29711
TRAPPC5	4	0.014354	0.04546	0.914669	941	3	-0.54485	0.90489	0.90455	1	17191	0	-0.54485
LARP4B	4	0.014369	0.045488	0.914669	942	1	0.20254	0.11237	0.23681	0.999452	4513	3	0.20254
KDM4B	4	0.014373	0.045498	0.914669	943	3	-0.41722	0.90584	0.90553	1	17209	0	-0.41722
ADAM20	4	0.014379	0.045517	0.914669	944	2	-0.15217	0.55114	0.62891	1	11940	1	-0.15217
NBPF10	4	0.014394	0.045547	0.914669	945	2	-0.29024	0.52796	0.61717	1	11705	1	-0.29024
LCN10	4	0.014407	0.04558	0.914669	946	3	-0.35424	0.92829	0.92809	1	17637	0	-0.35424
AP4B1	4	0.014421	0.045617	0.914669	947	2	-0.25337	0.95323	0.95312	1	18136	0	-0.25337
BRWD3	4	0.014448	0.045679	0.914669	948	2	-0.29505	0.44337	0.57777	1	10962	1	-0.29505
PPP2R1A	4	0.014464	0.045718	0.914669	949	3	-0.30637	0.85486	0.85434	1	16230	0	-0.30637
C8orf86	4	0.014472	0.045742	0.914669	950	2	-0.26839	0.9576	0.95755	1	18206	0	-0.26839
GLP1R	4	0.014524	0.045863	0.914669	951	1	0.015862	0.75053	0.75655	1	14366	1	0.015862
BSPH1	4	0.014576	0.045977	0.914669	952	1	0.15424	0.10893	0.23063	0.996982	4416	2	0.15424
DCC	4	0.014628	0.046091	0.914669	953	3	-0.36543	0.76432	0.76796	1	14569	1	-0.36543
DPF2	4	0.014628	0.046091	0.914669	954	1	-0.055548	0.78059	0.78197	1	14850	1	-0.055548
OTOP3	3	0.014638	0.038457	0.914669	955	3	-0.38745	0.98536	0.98551	1	18775	0	-0.38745
SSX7	4	0.014654	0.046147	0.914669	956	3	-0.27798	0.83531	0.83469	1	15848	0	-0.27798
S100A16	4	0.014732	0.046319	0.914669	957	1	-0.067719	0.60556	0.65865	1	12506	1	-0.067719
RHBDL2	4	0.014733	0.046323	0.914669	958	2	-0.38046	0.76032	0.76459	1	14510	1	-0.38046
GOLT1B	4	0.014762	0.04639	0.914669	959	2	-0.16601	0.88113	0.88065	1	16724	0	-0.16601
NAA10	4	0.014771	0.046409	0.914669	960	3	-0.25512	0.42629	0.57034	1	10824	1	-0.25512
LGALS16	4	0.014783	0.046433	0.914669	961	3	-0.33373	0.10725	0.22766	0.996962	4352	1	-0.33373
SERPINA7	4	0.014784	0.046433	0.914669	962	1	0.083171	0.13964	0.27033	0.999452	5118	2	0.083171
PAWR	4	0.014802	0.046477	0.914669	963	3	-0.23451	0.48906	0.59858	1	11370	1	-0.23451
CT45A7	4	0.014821	0.046521	0.914669	964	2	-0.14545	0.1269	0.25666	0.999452	4862	2	-0.14545
DYRK2	4	0.014879	0.046664	0.914669	965	3	-0.436	0.5	0.60367	1	11462	1	-0.436
GPR6	4	0.014895	0.046708	0.914669	966	3	-0.29126	0.97621	0.97618	1	18578	0	-0.29126
SCARF2	4	0.014913	0.046745	0.914669	967	1	-0.050701	0.79658	0.79668	1	15127	1	-0.050701
SDCCAG8	4	0.014913	0.046745	0.914669	968	1	0.0023029	0.77749	0.77925	1	14791	1	0.0023029
TEX10	4	0.014919	0.046757	0.914669	969	2	-0.34737	0.26039	0.39768	0.999452	7578	1	-0.34737
CEP126	4	0.014981	0.046896	0.914669	970	2	-0.34983	0.96546	0.9654	1	18365	0	-0.34983
OR1F1	4	0.014982	0.046897	0.914669	971	3	-0.21859	0.49578	0.60167	1	11421	1	-0.21859
WWOX	4	0.014989	0.046912	0.914669	972	2	-0.26751	0.49547	0.60153	1	11416	1	-0.26751
SLC25A4	4	0.01504	0.047029	0.914669	973	2	-0.35124	0.79011	0.79058	1	15020	1	-0.35124
ZNF441	4	0.015043	0.047036	0.914669	974	1	0.1117	0.1035	0.22091	0.996962	4224	2	0.1117
MAGEA6	4	0.015055	0.047061	0.914669	975	3	-0.36772	0.94931	0.94927	1	18057	0	-0.36772
PAQR7	4	0.015084	0.047132	0.914669	976	2	-0.048141	0.10002	0.2147	0.996962	4102	2	-0.048141
CSPG4	4	0.015091	0.047145	0.914669	977	2	-0.25187	0.90215	0.90177	1	17133	0	-0.25187
RALA	4	0.015095	0.047152	0.914669	978	3	-0.34502	0.96264	0.96258	1	18309	0	-0.34502
FAM49B	3	0.015119	0.039633	0.914669	979	2	-0.35158	0.20273	0.31499	0.999452	6396	1	-0.35158
CNEP1R1	4	0.015124	0.047217	0.914669	980	2	-0.17419	0.37709	0.52063	1	9882	2	-0.17419
SPG21	4	0.015147	0.047262	0.914669	981	3	-0.34701	0.21415	0.34927	0.999452	6641	1	-0.34701
MFSD5	4	0.015182	0.047325	0.914669	982	3	-0.23397	0.834	0.83337	1	15816	0	-0.23397
SIGLEC14	4	0.015198	0.047349	0.914669	983	3	-0.35185	0.96686	0.9668	1	18388	0	-0.35185
RNF40	4	0.015198	0.047351	0.914669	984	1	-0.059753	0.75063	0.75665	1	14368	1	-0.059753
KCNA1	4	0.015201	0.047358	0.914669	985	3	-0.32643	0.50387	0.60547	1	11491	1	-0.32643
GNB1L	4	0.015214	0.047388	0.914669	986	3	-0.46848	0.86494	0.86451	1	16426	0	-0.46848
CFHR2	4	0.015231	0.047423	0.914669	987	2	-0.23301	0.39128	0.5356	1	10154	1	-0.23301
ASB15	4	0.015247	0.047458	0.914669	988	3	-0.22518	0.10476	0.22319	0.996962	4268	1	-0.22518
LOC388780	4	0.01525	0.047468	0.914669	989	2	-0.10525	0.96021	0.9601	1	18261	0	-0.10525
HEPH	4	0.015329	0.047641	0.915449	990	3	-0.3444	0.26306	0.4005	0.999452	7640	1	-0.3444
DENND2A	4	0.015335	0.047654	0.915449	991	3	-0.21252	0.64706	0.68336	1	12950	1	-0.21252
ARHGEF18	4	0.015354	0.0477	0.915449	992	1	0.11221	0.046214	0.11266	0.972514	2205	2	0.11221
CEP250	4	0.015406	0.047804	0.916353	993	1	-0.0044275	0.80284	0.80259	1	15250	1	-0.0044275
ACE2	4	0.015423	0.047843	0.916353	994	2	-0.20801	0.69154	0.71243	1	13513	1	-0.20801
GPR179	4	0.015458	0.047917	0.916411	995	2	-0.083796	0.06353	0.14653	0.981431	2852	1	-0.083796
PNCK	4	0.015469	0.047942	0.916411	996	3	-0.21226	0.88965	0.8893	1	16891	0	-0.21226
NDUFA2	4	0.015509	0.048033	0.916931	997	2	-0.11946	0.89772	0.89742	1	17043	0	-0.11946
WAPAL	4	0.015542	0.048109	0.916931	998	2	-0.39161	0.93142	0.9312	1	17711	0	-0.39161
ERVV-1	4	0.015561	0.048154	0.916931	999	2	-0.20941	0.30115	0.44049	0.999452	8401	1	-0.20941
RNF168	4	0.015564	0.048161	0.916931	1000	3	-0.24492	0.47504	0.59206	1	11238	1	-0.24492
ASB6	4	0.01566	0.048368	0.919193	1001	3	-0.32622	0.32505	0.46563	1	8888	1	-0.32622
PTPN4	4	0.015665	0.048376	0.919193	1002	2	0.026883	0.15376	0.28524	0.999452	5416	2	0.026883
MAP7	4	0.015698	0.048455	0.919529	1003	3	-0.28181	0.96903	0.96896	1	18433	0	-0.28181
HAUS7	4	0.015717	0.048496	0.919529	1004	3	-0.28061	0.90429	0.90396	1	17182	0	-0.28061
TMEM156	4	0.015769	0.048595	0.919529	1005	1	-0.029778	0.12657	0.25628	0.999452	4855	1	-0.029778
MITD1	4	0.015804	0.048669	0.919529	1006	2	-0.14371	0.77784	0.77955	1	14796	1	-0.14371
GNGT1	4	0.015811	0.048684	0.919529	1007	2	-0.14755	0.40363	0.54873	1	10408	2	-0.14755
ADAM23	4	0.015825	0.048713	0.919529	1008	3	-0.32504	0.51544	0.61102	1	11590	1	-0.32504
PCF11	4	0.015852	0.048774	0.919529	1009	3	-0.40317	0.90587	0.90556	1	17210	0	-0.40317
ADSL	4	0.015872	0.048823	0.919529	1010	2	-0.3147	0.23767	0.37387	0.999452	7142	1	-0.3147
CCL3	4	0.015872	0.048827	0.919529	1011	2	-0.2225	0.94462	0.94451	1	17964	0	-0.2225
GLOD5	4	0.015909	0.048901	0.919843	1012	2	-0.1596	0.89924	0.89892	1	17078	0	-0.1596
KCNN2	4	0.015924	0.04894	0.919843	1013	3	-0.28551	0.69032	0.71163	1	13498	1	-0.28551
PITPNB	4	0.016012	0.049142	0.920028	1014	3	-0.35069	0.86001	0.85952	1	16328	0	-0.35069
NSF	4	0.016022	0.049169	0.920028	1015	2	-0.084857	0.0095878	0.032264	0.926003	666	2	-0.084857
SPHK1	4	0.016037	0.049207	0.920028	1016	3	-0.29761	0.90575	0.90544	1	17207	0	-0.29761
MST1L	4	0.016079	0.049311	0.920028	1017	2	-0.07617	0.5626	0.63499	1	12052	1	-0.07617
SHPK	4	0.016121	0.049392	0.920028	1018	3	-0.26759	0.81331	0.81292	1	15448	0	-0.26759
SNAI2	4	0.016143	0.049442	0.920028	1019	2	-0.18516	0.15774	0.28945	0.999452	5501	1	-0.18516
CD40	4	0.016159	0.049477	0.920028	1020	3	-0.21738	0.65662	0.68932	1	13075	1	-0.21738
GNE	4	0.016183	0.049527	0.920028	1021	2	-0.16879	0.41559	0.56131	1	10645	1	-0.16879
SLC25A21	4	0.01619	0.049539	0.920028	1022	3	-0.19881	0.76894	0.77187	1	14637	1	-0.19881
NUS1	4	0.016195	0.049555	0.920028	1023	3	-0.39702	0.8084	0.80803	1	15355	1	-0.39702
MCF2L	4	0.016195	0.049555	0.920028	1024	3	-0.31239	0.97982	0.97988	1	18650	0	-0.31239
SYT6	4	0.016235	0.04965	0.920028	1025	2	-0.062759	0.32142	0.46174	1	8814	2	-0.062759
UROD	4	0.016242	0.049666	0.920028	1026	3	-0.3017	0.41	0.55546	1	10523	1	-0.3017
LIMD2	4	0.016288	0.049772	0.920028	1027	3	-0.39195	0.92192	0.92172	1	17510	0	-0.39195
ECH1	4	0.016303	0.049811	0.920028	1028	2	-0.0086067	0.067528	0.15426	0.982341	2991	2	-0.0086067
UBXN2A	4	0.01631	0.049827	0.920028	1029	2	-0.10984	0.64871	0.68437	1	12977	1	-0.10984
GOLGA6L6	4	0.016338	0.049878	0.920028	1030	3	-0.18584	0.76423	0.76788	1	14567	1	-0.18584
UPK1A	4	0.016356	0.049918	0.920028	1031	3	-0.26181	0.5331	0.6197	1	11756	1	-0.26181
HMGB4	4	0.016364	0.049933	0.920028	1032	3	-0.32004	0.68738	0.70959	1	13465	1	-0.32004
LMOD1	4	0.01638	0.04997	0.920028	1033	3	-0.2927	0.79778	0.79784	1	15154	1	-0.2927
FAM167A	4	0.01639	0.049991	0.920028	1034	2	-0.094667	0.94731	0.94729	1	18020	0	-0.094667
WDR76	4	0.016459	0.050155	0.920028	1035	3	-0.32491	0.98633	0.98632	1	18793	0	-0.32491
ARHGAP18	4	0.016468	0.050174	0.920028	1036	3	-0.19974	0.88059	0.88011	1	16713	0	-0.19974
PDCD2L	4	0.016472	0.050183	0.920028	1037	3	-0.25891	0.0044237	0.015528	0.86402	342	1	-0.25891
MTERF3	4	0.016475	0.050187	0.920028	1038	3	-0.22139	0.97471	0.97465	1	18554	0	-0.22139
COBL	4	0.016486	0.050201	0.920028	1039	3	-0.29342	0.85229	0.8517	1	16176	0	-0.29342
ERVV-2	4	0.016546	0.05033	0.921316	1040	1	0.016497	0.64187	0.68018	1	12896	1	0.016497
LGI3	4	0.01659	0.050421	0.921316	1041	3	-0.27981	0.48138	0.59497	1	11292	1	-0.27981
TGIF2	4	0.016597	0.050434	0.921316	1042	1	0.19803	0.038606	0.097466	0.972514	1904	3	0.19803
CCDC65	4	0.01662	0.050493	0.921316	1043	2	-0.3133	0.80442	0.80417	1	15282	1	-0.3133
ADD3	4	0.016632	0.050512	0.921316	1044	3	-0.34466	0.87944	0.87896	1	16694	0	-0.34466
OR5B3	4	0.016678	0.050611	0.922231	1045	2	-0.23153	0.92464	0.92444	1	17570	0	-0.23153
CD59	4	0.016701	0.050662	0.922287	1046	1	0.11342	0.11791	0.24642	0.999452	4677	2	0.11342
RCN1	4	0.016753	0.050774	0.923132	1047	1	-0.029296	0.23231	0.36828	0.999452	7026	1	-0.029296
FRYL	4	0.016804	0.050884	0.923132	1048	3	-0.16395	0.12545	0.25512	0.999452	4837	1	-0.16395
ASPHD2	4	0.016816	0.050915	0.923132	1049	2	-0.21066	0.4773	0.59311	1	11259	1	-0.21066
ANTXR2	4	0.016878	0.051045	0.923132	1050	2	-0.21947	0.32174	0.46208	1	8818	1	-0.21947
TNPO2	4	0.016901	0.051098	0.923132	1051	2	-0.20611	0.383	0.52691	1	9993	1	-0.20611
SPACA5B	4	0.016908	0.051111	0.923132	1052	2	-0.093699	0.89355	0.89322	1	16957	0	-0.093699
FGFBP3	4	0.016926	0.051156	0.923132	1053	3	-0.4563	0.96214	0.96205	1	18299	0	-0.4563
TSR2	4	0.016932	0.051174	0.923132	1054	2	-0.31918	0.1688	0.30112	0.999452	5712	1	-0.31918
TRIOBP	4	0.017012	0.051359	0.923132	1055	2	-0.14951	0.060281	0.14029	0.979528	2730	1	-0.14951
ENO2	4	0.01706	0.051471	0.923132	1056	3	-0.2569	0.67429	0.70079	1	13275	1	-0.2569
EIF3A	4	0.017063	0.051475	0.923132	1057	1	0.2205	0.078133	0.17441	0.986551	3373	3	0.2205
PANK1	4	0.017065	0.051477	0.923132	1058	3	-0.24435	0.086969	0.19075	0.98826	3663	1	-0.24435
TBC1D26	4	0.017074	0.051497	0.923132	1059	3	-0.32755	0.65645	0.6892	1	13072	1	-0.32755
LRRC75B	4	0.017093	0.051541	0.923132	1060	3	-0.38842	0.33926	0.48069	1	9158	1	-0.38842
KCNA3	4	0.017103	0.051561	0.923132	1061	2	-0.26761	0.20213	0.33641	0.999452	6386	1	-0.26761
BLCAP	4	0.017167	0.051707	0.923132	1062	1	0.079039	0.38429	0.52827	1	10020	2	0.079039
PPP2R5A	4	0.017219	0.051816	0.923132	1063	2	-0.24034	0.21771	0.35293	0.999452	6719	1	-0.24034
CALD1	4	0.017251	0.051887	0.923132	1064	3	-0.26468	0.087997	0.19269	0.98826	3699	1	-0.26468
RTCA	4	0.017301	0.051994	0.923132	1065	3	-0.20969	0.69346	0.71375	1	13535	1	-0.20969
ERV3-1	4	0.017306	0.052008	0.923132	1066	3	-0.27513	0.41689	0.5627	1	10672	1	-0.27513
SPG7	4	0.017348	0.052101	0.923132	1067	1	0.044715	0.18005	0.31308	0.999452	5939	2	0.044715
CTSB	4	0.017348	0.052101	0.923132	1068	2	-0.34169	0.93024	0.93002	1	17684	0	-0.34169
NPIPA2	4	0.017364	0.05214	0.923132	1069	3	-0.45738	0.93373	0.93355	1	17753	0	-0.45738
ZFPL1	4	0.017377	0.052167	0.923132	1070	3	-0.36001	0.63316	0.6749	1	12791	1	-0.36001
TECTA	4	0.017426	0.05227	0.923132	1071	2	-0.13487	0.82734	0.82675	1	15704	0	-0.13487
KRTAP1-3	4	0.017429	0.052276	0.923132	1072	3	-0.31696	0.82953	0.82889	1	15748	0	-0.31696
C15orf65	4	0.017477	0.052372	0.923132	1073	2	-0.099728	0.77891	0.78049	1	14816	1	-0.099728
FBXO11	4	0.017518	0.052461	0.923132	1074	2	-0.20785	0.92834	0.92814	1	17640	0	-0.20785
SLC25A39	4	0.017529	0.052485	0.923132	1075	1	0.16034	0.056823	0.13358	0.979528	2600	3	0.16034
ARAF	4	0.017545	0.052517	0.923132	1076	3	-0.36211	0.50636	0.60667	1	11509	1	-0.36211
GDPD3	4	0.017549	0.052525	0.923132	1077	2	-0.30064	0.33237	0.47341	1	9026	2	-0.30064
ANAPC2	4	0.017581	0.052606	0.923132	1078	2	0.0097304	0.24186	0.37823	0.999452	7228	2	0.0097304
CH25H	4	0.017589	0.05262	0.923132	1079	3	-0.39748	0.94715	0.94712	1	18017	0	-0.39748
GPC6	4	0.017612	0.052663	0.923132	1080	2	-0.35366	0.96105	0.96095	1	18278	0	-0.35366
KLHL34	4	0.017628	0.052696	0.923132	1081	2	-0.24771	0.86965	0.86922	1	16518	0	-0.24771
PSMD12	4	0.017633	0.052703	0.923132	1082	2	-0.2391	0.77349	0.77578	1	14719	1	-0.2391
ZNF658	4	0.017636	0.052709	0.923132	1083	2	-0.19387	0.36576	0.50863	1	9666	1	-0.19387
TMEM62	4	0.017644	0.052721	0.923132	1084	2	-0.18787	0.75912	0.76357	1	14496	1	-0.18787
AANAT	4	0.017652	0.052735	0.923132	1085	3	-0.19987	0.81272	0.81234	1	15441	0	-0.19987
IKBKG	4	0.01766	0.052749	0.923132	1086	3	-0.4422	0.96771	0.96765	1	18401	0	-0.4422
C1orf146	4	0.017675	0.052777	0.923132	1087	2	-0.21679	0.6548	0.68813	1	13047	1	-0.21679
SLC15A5	4	0.017693	0.052817	0.923132	1088	3	-0.28968	0.97057	0.97051	1	18472	0	-0.28968
SLCO3A1	4	0.017699	0.052833	0.923132	1089	3	-0.28944	0.68672	0.70915	1	13455	1	-0.28944
AES	4	0.017736	0.052918	0.923185	1090	3	-0.18968	0.20719	0.34181	0.999452	6491	1	-0.18968
MOCS2	4	0.017802	0.053072	0.923185	1091	2	-0.1632	0.39565	0.54026	1	10248	2	-0.1632
ENTPD5	4	0.017805	0.053078	0.923185	1092	3	-0.41267	0.96908	0.969	1	18437	0	-0.41267
WARS	3	0.017819	0.046315	0.914669	1093	2	-0.35039	0.12038	0.20738	0.993487	4734	1	-0.35039
MAPK15	4	0.01784	0.053163	0.923185	1094	2	-0.27821	0.74151	0.74929	1	14228	1	-0.27821
PYGL	4	0.017865	0.053208	0.923185	1095	3	-0.21921	0.52319	0.61485	1	11667	1	-0.21921
CSN2	4	0.017874	0.053229	0.923185	1096	3	-0.31166	0.97103	0.97098	1	18484	0	-0.31166
SPPL2B	4	0.017905	0.053303	0.923185	1097	3	-0.37171	0.59009	0.64992	1	12337	1	-0.37171
RCOR2	4	0.017917	0.053333	0.923185	1098	3	-0.27271	0.9619	0.96181	1	18295	0	-0.27271
MLLT4	4	0.017981	0.053462	0.923185	1099	2	-0.27964	0.65929	0.69104	1	13101	1	-0.27964
TMEM8C	4	0.017981	0.053464	0.923185	1100	3	-0.29789	0.76506	0.76858	1	14578	1	-0.29789
PRKRIR	4	0.017995	0.053496	0.923185	1101	1	0.24523	0.038422	0.097106	0.972514	1894	3	0.24523
FUT4	4	0.018046	0.053601	0.923185	1102	2	-0.17304	0.96626	0.9662	1	18378	0	-0.17304
OMA1	4	0.018064	0.053647	0.923185	1103	3	-0.35828	0.67125	0.69879	1	13238	1	-0.35828
CYLC2	4	0.018088	0.053695	0.923185	1104	2	0.015343	0.021194	0.061319	0.968479	1187	2	0.015343
GSPT2	4	0.018145	0.053825	0.923185	1105	3	-0.21629	0.38544	0.52946	1	10042	1	-0.21629
PLA2G2A	4	0.01815	0.053836	0.923185	1106	2	-0.16675	0.84232	0.8416	1	15974	0	-0.16675
ENTPD7	4	0.018157	0.05385	0.923185	1107	3	-0.4168	0.75585	0.76091	1	14443	1	-0.4168
C17orf99	3	0.018157	0.047106	0.914669	1108	1	0.20408	0.053317	0.11671	0.97293	2486	2	0.20408
ROCK2	4	0.018184	0.053914	0.923185	1109	3	-0.34452	0.29856	0.43771	0.999452	8345	1	-0.34452
SPATA12	4	0.018192	0.053935	0.923185	1110	3	-0.27363	0.82829	0.82767	1	15720	0	-0.27363
SLC7A6OS	4	0.018202	0.053949	0.923185	1111	3	-0.19943	0.96643	0.96637	1	18379	0	-0.19943
LDHB	4	0.018253	0.054063	0.923185	1112	1	-0.02463	0.63704	0.67719	1	12834	1	-0.02463
TRIM15	4	0.01828	0.054131	0.923185	1113	2	-0.079964	0.2646	0.40214	0.999452	7662	2	-0.079964
GJC3	4	0.018305	0.054185	0.923185	1114	2	-0.0079246	0.63203	0.67422	1	12777	1	-0.0079246
C16orf87	4	0.018329	0.054239	0.923185	1115	3	-0.34391	0.57397	0.64102	1	12172	1	-0.34391
PLEKHB2	4	0.018357	0.054289	0.923185	1116	1	0.0075381	0.34453	0.4863	1	9270	1	0.0075381
RWDD4	4	0.018371	0.054322	0.923185	1117	3	-0.38545	0.96069	0.9606	1	18270	0	-0.38545
PRKCE	4	0.018396	0.054382	0.923185	1118	3	-0.20415	0.36603	0.50894	1	9672	1	-0.20415
AFG3L2	4	0.018401	0.054392	0.923185	1119	2	-0.13377	0.36581	0.50869	1	9667	1	-0.13377
FOLH1	4	0.018409	0.054408	0.923185	1120	1	0.034559	0.59045	0.65013	1	12341	1	0.034559
IGSF9	4	0.018417	0.054426	0.923185	1121	2	-0.13538	0.37652	0.52004	1	9865	2	-0.13538
DNALI1	4	0.018459	0.054519	0.923185	1122	3	-0.1661	0.89982	0.89949	1	17088	0	-0.1661
SMOC2	4	0.018469	0.05454	0.923185	1123	3	-0.23206	0.98394	0.98394	1	18744	0	-0.23206
ISLR	4	0.018489	0.054591	0.923185	1124	3	-0.29084	0.56898	0.63836	1	12124	1	-0.29084
NBPF11	4	0.018512	0.054643	0.923185	1125	2	-0.16003	0.68713	0.70941	1	13461	1	-0.16003
ARHGEF12	4	0.018538	0.054696	0.923185	1126	3	-0.29014	0.97664	0.97663	1	18586	0	-0.29014
UBR7	4	0.018564	0.054751	0.923185	1127	3	-0.1813	0.93229	0.93206	1	17724	0	-0.1813
EHMT1	4	0.018607	0.054848	0.923185	1128	3	-0.23497	0.70357	0.72078	1	13700	1	-0.23497
PTGIR	4	0.01861	0.054854	0.923185	1129	3	-0.3186	0.83248	0.83182	1	15795	0	-0.3186
MMP11	4	0.018615	0.054866	0.923185	1130	2	0.051623	0.23492	0.371	0.999452	7080	2	0.051623
PCBP1	4	0.01862	0.054877	0.923185	1131	3	-0.39298	0.2631	0.40054	0.999452	7641	1	-0.39298
ZNF610	4	0.018634	0.054907	0.923185	1132	3	-0.29587	0.86217	0.86175	1	16367	0	-0.29587
NECAP2	4	0.018655	0.054953	0.923185	1133	2	-0.30441	0.97851	0.97855	1	18622	0	-0.30441
DAGLA	4	0.018667	0.054977	0.923185	1134	1	-0.0025705	0.85928	0.85879	1	16312	0	-0.0025705
MEAF6	4	0.018719	0.055083	0.923185	1135	3	-0.36158	0.93472	0.93458	1	17769	0	-0.36158
HK3	4	0.01872	0.055084	0.923185	1136	2	-0.30002	0.1295	0.25948	0.999452	4909	1	-0.30002
CHRM3	4	0.01877	0.055188	0.923185	1137	2	-0.25445	0.96847	0.96842	1	18419	0	-0.25445
GPBP1L1	4	0.018781	0.055209	0.923185	1138	3	-0.35148	0.55902	0.63303	1	12015	1	-0.35148
MYH13	4	0.018793	0.055243	0.923185	1139	3	-0.31778	0.95144	0.95134	1	18104	0	-0.31778
TCAP	4	0.018797	0.055251	0.923185	1140	3	-0.18249	0.91537	0.91516	1	17400	0	-0.18249
MAGEB3	4	0.018822	0.055318	0.923503	1141	3	-0.2992	0.48254	0.59553	1	11307	1	-0.2992
ITM2A	4	0.018857	0.055391	0.923723	1142	3	-0.32832	0.13167	0.26179	0.999452	4949	1	-0.32832
TBC1D22A	4	0.018874	0.055428	0.923723	1143	3	-0.15607	0.5923	0.65118	1	12362	1	-0.15607
CHORDC1	4	0.018977	0.05565	0.926618	1144	3	-0.34668	0.87306	0.87265	1	16576	0	-0.34668
GPR89A	4	0.019017	0.055739	0.926969	1145	2	-0.28335	0.86858	0.86814	1	16501	0	-0.28335
CKS1B	4	0.019029	0.055768	0.926969	1146	2	-0.14396	0.33354	0.47458	1	9054	1	-0.14396
NUBP1	4	0.019066	0.05585	0.927134	1147	3	-0.31497	0.62474	0.66996	1	12694	1	-0.31497
ARHGAP11A	4	0.019078	0.05588	0.927134	1148	2	-0.22049	0.050383	0.12091	0.97293	2372	1	-0.22049
GTDC1	4	0.019099	0.055924	0.927134	1149	2	-0.26734	0.78385	0.78494	1	14911	1	-0.26734
ELOVL2	4	0.019132	0.055997	0.927549	1150	1	0.11695	0.1967	0.33074	0.999452	6268	2	0.11695
GNPNAT1	4	0.019184	0.056092	0.927588	1151	2	-0.41639	0.68897	0.71067	1	13483	1	-0.41639
KLHL6	4	0.019205	0.056141	0.927588	1152	3	-0.25693	0.9816	0.98163	1	18684	0	-0.25693
OGFOD2	4	0.019236	0.056216	0.927588	1153	2	-0.073446	0.78093	0.78226	1	14857	1	-0.073446
TRNT1	4	0.019238	0.056223	0.927588	1154	3	-0.31369	0.4545	0.58272	1	11069	1	-0.31369
PAX6	4	0.019246	0.056242	0.927588	1155	3	-0.27662	0.74389	0.75119	1	14272	1	-0.27662
PARP16	4	0.019339	0.056452	0.927843	1156	1	0.083991	0.18357	0.31685	0.999452	6000	2	0.083991
FAM124B	4	0.019342	0.056457	0.927843	1157	3	-0.26673	0.4603	0.58537	1	11120	1	-0.26673
HIST2H4A	4	0.019357	0.05649	0.927843	1158	3	-0.34173	0.86376	0.86333	1	16402	0	-0.34173
OR10H3	4	0.019399	0.056594	0.927843	1159	3	-0.26387	0.93822	0.93818	1	17840	0	-0.26387
FAM187B	4	0.019427	0.056646	0.927843	1160	3	-0.37313	0.45497	0.58295	1	11072	1	-0.37313
IRF2BP1	4	0.019442	0.056676	0.927843	1161	3	-0.25887	0.97047	0.97041	1	18470	0	-0.25887
SIX3	4	0.019448	0.056689	0.927843	1162	3	-0.30577	0.82201	0.8215	1	15612	0	-0.30577
SLC38A10	4	0.019464	0.056728	0.927843	1163	2	-0.25146	0.75206	0.75784	1	14399	1	-0.25146
PSPN	4	0.019464	0.056728	0.927843	1164	2	-0.18978	0.010941	0.036514	0.937648	738	1	-0.18978
NMNAT2	4	0.019472	0.056743	0.927843	1165	3	-0.22592	0.61266	0.66278	1	12561	1	-0.22592
KIAA1257	4	0.019526	0.056849	0.928651	1166	2	-0.151	0.87909	0.87861	1	16684	0	-0.151
SHC1	4	0.019546	0.05689	0.928651	1167	2	-0.14665	0.7883	0.78895	1	14987	1	-0.14665
LELP1	4	0.019634	0.057065	0.930444	1168	2	-0.21613	0.71956	0.73244	1	13916	1	-0.21613
C6orf132	4	0.019649	0.057097	0.930444	1169	1	0.040447	0.25961	0.39687	0.999452	7560	2	0.040447
FBXO7	4	0.019692	0.057178	0.930714	1170	2	-0.28948	0.95272	0.95259	1	18131	0	-0.28948
HILPDA	4	0.019717	0.057236	0.930714	1171	3	-0.24146	0.72281	0.73491	1	13965	1	-0.24146
KBTBD6	4	0.019752	0.05731	0.930714	1172	2	-0.024234	0.31798	0.45816	1	8750	2	-0.024234
TIPRL	4	0.019804	0.057418	0.930714	1173	2	-0.28004	0.59463	0.65248	1	12387	1	-0.28004
PRAMEF8	4	0.019825	0.057463	0.930714	1174	2	-0.33836	0.63102	0.67362	1	12770	1	-0.33836
PHACTR4	4	0.019855	0.057536	0.930714	1175	3	-0.17946	0.91242	0.91221	1	17334	0	-0.17946
LCK	4	0.019856	0.05754	0.930714	1176	2	-0.10642	0.93587	0.93574	1	17794	0	-0.10642
LOC389602	4	0.019875	0.057583	0.930714	1177	3	-0.30582	0.86564	0.86521	1	16442	0	-0.30582
KRT36	4	0.019883	0.057608	0.930714	1178	2	0.057159	0.00099225	0.0036012	0.674869	102	2	0.057159
TMIGD2	4	0.0199	0.057643	0.930714	1179	3	-0.27138	0.26131	0.39866	0.999452	7600	1	-0.27138
NUDT17	4	0.019907	0.057657	0.930714	1180	1	-0.0092243	0.54667	0.62655	1	11895	1	-0.0092243
MBNL2	3	0.019948	0.051413	0.923132	1181	3	-0.33015	0.98005	0.98016	1	18653	0	-0.33015
C8orf31	4	0.019959	0.057764	0.930714	1182	1	0.10415	0.11592	0.24295	0.999452	4620	2	0.10415
ZSCAN26	4	0.019981	0.057813	0.930714	1183	3	-0.33349	0.79122	0.79161	1	15037	1	-0.33349
SEBOX	4	0.019992	0.057834	0.930714	1184	2	-0.35635	0.25722	0.3944	0.999452	7515	1	-0.35635
LAX1	4	0.020004	0.05785	0.930714	1185	3	-0.23767	0.98132	0.98135	1	18677	0	-0.23767
CEP192	4	0.020031	0.057908	0.930714	1186	3	-0.33322	0.94686	0.94682	1	18012	0	-0.33322
CNOT6L	4	0.020062	0.057978	0.930714	1187	1	0.15299	0.15036	0.28166	0.999452	5348	2	0.15299
METTL6	4	0.020067	0.057992	0.930714	1188	3	-0.26292	0.71473	0.72879	1	13852	1	-0.26292
ADAMTS18	4	0.020114	0.058109	0.930714	1189	1	0.09126	0.28341	0.42187	0.999452	8027	2	0.09126
PTBP1	4	0.020137	0.058164	0.930714	1190	3	-0.30122	0.83062	0.83	1	15764	0	-0.30122
FAM136A	4	0.020171	0.058225	0.930714	1191	3	-0.30088	0.028839	0.077348	0.968479	1518	1	-0.30088
ATP6V1C2	4	0.020184	0.05825	0.930714	1192	2	-0.15023	0.88272	0.88227	1	16754	0	-0.15023
AK3	4	0.020217	0.058321	0.930714	1193	1	-0.069792	0.44583	0.57887	1	10986	1	-0.069792
STX10	4	0.020218	0.058324	0.930714	1194	2	-0.19645	0.29932	0.43852	0.999452	8359	1	-0.19645
ABCG5	4	0.020229	0.058353	0.930714	1195	3	-0.29439	0.16821	0.3005	0.999452	5705	1	-0.29439
PTPN5	4	0.020242	0.05838	0.930714	1196	3	-0.31542	0.68307	0.70667	1	13394	1	-0.31542
FBXO44	4	0.02032	0.05854	0.932349	1197	2	-0.1645	0.80282	0.80258	1	15249	1	-0.1645
ZBTB18	4	0.02034	0.058587	0.932349	1198	3	-0.28238	0.79049	0.79093	1	15030	1	-0.28238
GRID2IP	4	0.020407	0.058739	0.932349	1199	2	-0.15894	0.57238	0.64014	1	12154	1	-0.15894
MRPL23	4	0.02042	0.058767	0.932349	1200	2	-0.26254	0.86161	0.86116	1	16357	0	-0.26254
VPS72	4	0.020422	0.058772	0.932349	1201	3	-0.58411	0.88896	0.8886	1	16876	0	-0.58411
WHAMM	4	0.020424	0.058775	0.932349	1202	1	0.084112	0.25586	0.39295	0.999452	7492	2	0.084112
MAPK8	4	0.020475	0.058884	0.932773	1203	2	-0.19552	0.18067	0.31377	0.999452	5951	1	-0.19552
PRAMEF14	4	0.020484	0.058899	0.932773	1204	3	-0.27367	0.98031	0.98036	1	18659	0	-0.27367
HADHB	4	0.020551	0.059043	0.934172	1205	3	-0.42057	0.44343	0.57781	1	10964	1	-0.42057
SCRIB	4	0.020579	0.059107	0.934172	1206	3	-0.24824	0.30521	0.44472	0.999452	8495	1	-0.24824
MICALL1	4	0.020596	0.059144	0.934172	1207	3	-0.35755	0.45367	0.58236	1	11057	1	-0.35755
APITD1-CORT	4	0.020615	0.059183	0.934172	1208	2	-0.27865	0.19161	0.32537	0.999452	6159	1	-0.27865
RFK	4	0.020685	0.059327	0.935623	1209	3	-0.25585	0.77319	0.77553	1	14717	1	-0.25585
HHIPL1	4	0.020716	0.059395	0.935623	1210	2	-0.20205	0.69751	0.71652	1	13611	1	-0.20205
SPINK7	3	0.020717	0.05338	0.923185	1211	3	-0.27972	0.97928	0.97943	1	18637	0	-0.27972
EMC9	4	0.020733	0.059425	0.935623	1212	3	-0.28438	0.32303	0.46344	1	8841	1	-0.28438
ST18	4	0.02078	0.059507	0.935623	1213	2	-0.20115	0.94549	0.94539	1	17978	0	-0.20115
CRISP3	4	0.020785	0.05952	0.935623	1214	1	-0.032176	0.4631	0.5866	1	11149	1	-0.032176
SHISA2	4	0.020814	0.059578	0.935766	1215	3	-0.38198	0.95748	0.95746	1	18205	0	-0.38198
CC2D2B	4	0.020861	0.059685	0.936519	1216	2	-0.26199	0.033319	0.086601	0.972514	1696	1	-0.26199
USP18	4	0.020878	0.059726	0.936519	1217	2	-0.23742	0.92272	0.92258	1	17528	0	-0.23742
S1PR3	4	0.020914	0.059794	0.936519	1218	2	-0.0019072	0.77005	0.77283	1	14656	1	-0.0019072
STRBP	4	0.020992	0.059956	0.93786	1219	3	-0.2443	0.90225	0.90188	1	17136	0	-0.2443
STK33	4	0.021043	0.060067	0.938825	1220	1	-0.016248	0.48349	0.59598	1	11317	1	-0.016248
MROH8	4	0.021095	0.060184	0.939652	1221	2	-0.17246	0.97347	0.9734	1	18526	0	-0.17246
RPS10	4	0.021138	0.06029	0.939652	1222	3	-0.35038	0.67809	0.70329	1	13326	1	-0.35038
FIZ1	4	0.021198	0.060427	0.939652	1223	1	0.15159	0.020734	0.060331	0.968479	1171	3	0.15159
TPM4	4	0.021203	0.060437	0.939652	1224	2	-0.24979	0.64778	0.6838	1	12957	1	-0.24979
ZNHIT3	4	0.02131	0.060646	0.939652	1225	2	-0.28008	0.66605	0.69539	1	13186	1	-0.28008
SLC17A7	4	0.021353	0.06074	0.939652	1226	2	-0.17671	0.86579	0.86536	1	16446	0	-0.17671
ZCCHC10	4	0.021404	0.060829	0.939652	1227	1	-0.036419	0.88599	0.88563	1	16818	0	-0.036419
RET	4	0.021427	0.060881	0.939652	1228	3	-0.20618	0.067617	0.15444	0.982341	2996	1	-0.20618
GAPDH	4	0.021436	0.0609	0.939652	1229	3	-0.4709	0.083953	0.18526	0.98826	3574	1	-0.4709
AHCYL1	4	0.021456	0.060949	0.939652	1230	3	-0.21652	0.96588	0.96582	1	18371	0	-0.21652
RFC3	4	0.02147	0.060975	0.939652	1231	3	-0.32754	0.91359	0.91336	1	17362	0	-0.32754
TP53TG3	4	0.021508	0.061064	0.939652	1232	1	0.070043	0.4503	0.5809	1	11024	1	0.070043
PAFAH1B1	4	0.021552	0.061155	0.939652	1233	3	-0.21618	0.3511	0.49323	1	9386	1	-0.21618
YWHAE	4	0.021582	0.061236	0.939652	1234	2	-0.2509	0.62068	0.66753	1	12650	1	-0.2509
APC2	4	0.021608	0.061292	0.939652	1235	3	-0.26475	0.11241	0.23688	0.999452	4515	1	-0.26475
MYL1	4	0.021617	0.061304	0.939652	1236	2	-0.19422	0.057275	0.13444	0.979528	2615	2	-0.19422
PPP1CB	4	0.021627	0.061325	0.939652	1237	3	-0.29117	0.66429	0.6942	1	13168	1	-0.29117
MR1	4	0.021643	0.061358	0.939652	1238	2	-0.19646	0.84119	0.84047	1	15953	0	-0.19646
ZNF207	4	0.021658	0.061382	0.939652	1239	3	-0.27699	0.89507	0.89476	1	16987	0	-0.27699
FAM47C	4	0.021662	0.061393	0.939652	1240	3	-0.29408	0.95018	0.95013	1	18076	0	-0.29408
ANKHD1-EIF4EBP3	4	0.021693	0.061467	0.939652	1241	3	-0.22006	0.065974	0.15127	0.982341	2935	1	-0.22006
REEP4	4	0.021697	0.06148	0.939652	1242	3	-0.30858	0.34315	0.48484	1	9238	1	-0.30858
DUSP21	4	0.021708	0.061496	0.939652	1243	2	-0.34858	0.96335	0.96329	1	18324	0	-0.34858
TTC23L	4	0.021714	0.061513	0.939652	1244	1	-0.046317	0.41807	0.56399	1	10699	1	-0.046317
DSP	4	0.021719	0.061524	0.939652	1245	3	-0.15924	0.42545	0.57	1	10813	1	-0.15924
BCL2A1	4	0.021777	0.061651	0.939652	1246	3	-0.22747	0.8269	0.82632	1	15695	0	-0.22747
WDR18	4	0.021798	0.061693	0.939652	1247	3	-0.29392	0.91494	0.91472	1	17391	0	-0.29392
SMYD3	4	0.021817	0.06173	0.939652	1248	2	-0.090876	0.78251	0.78372	1	14885	1	-0.090876
TMBIM1	4	0.021851	0.061797	0.939652	1249	3	-0.24389	0.14728	0.27839	0.999452	5281	1	-0.24389
NDUFB5	4	0.021869	0.061829	0.939652	1250	1	-0.063342	0.78519	0.78612	1	14936	1	-0.063342
ARG1	4	0.021908	0.061914	0.939652	1251	3	-0.3171	0.76736	0.77053	1	14612	1	-0.3171
OR5M3	4	0.021939	0.061979	0.939652	1252	3	-0.24281	0.36009	0.50266	1	9562	1	-0.24281
NDUFS3	4	0.021964	0.062027	0.939652	1253	2	-0.12336	0.35243	0.49461	1	9411	2	-0.12336
CS	4	0.021972	0.062045	0.939652	1254	2	-0.1937	0.70093	0.71889	1	13655	1	-0.1937
TARBP2	4	0.022017	0.062148	0.939652	1255	3	-0.24416	0.18239	0.31558	0.999452	5977	1	-0.24416
FDPS	4	0.022023	0.062164	0.939652	1256	1	-0.085773	0.87183	0.87144	1	16556	0	-0.085773
TIGD3	4	0.022044	0.062205	0.939652	1257	3	-0.32841	0.35219	0.49437	1	9405	1	-0.32841
CERS6	4	0.022075	0.062268	0.939652	1258	2	-0.13318	0.34281	0.48447	1	9226	1	-0.13318
C1orf54	4	0.02208	0.062278	0.939652	1259	3	-0.21957	0.38878	0.53297	1	10100	1	-0.21957
GADD45B	4	0.022111	0.062349	0.939652	1260	3	-0.19913	0.95999	0.9599	1	18257	0	-0.19913
LAD1	4	0.022127	0.062386	0.939652	1261	2	-0.12025	0.48413	0.59629	1	11323	1	-0.12025
AK7	4	0.022128	0.062389	0.939652	1262	3	-0.38614	0.93959	0.93957	1	17867	0	-0.38614
MCEE	4	0.022162	0.062463	0.939652	1263	3	-0.29821	0.98364	0.98365	1	18734	0	-0.29821
NMI	4	0.022165	0.062473	0.939652	1264	3	-0.38212	0.67302	0.69998	1	13261	1	-0.38212
RRP7A	4	0.022175	0.062499	0.939652	1265	3	-0.31689	0.60529	0.65851	1	12504	1	-0.31689
PVALB	4	0.022175	0.062499	0.939652	1266	3	-0.25183	0.63755	0.67751	1	12839	1	-0.25183
SGCD	4	0.022178	0.062508	0.939652	1267	2	-0.082279	0.75859	0.76311	1	14484	1	-0.082279
BOLA2B	4	0.022183	0.062517	0.939652	1268	3	-0.47997	0.92063	0.92044	1	17490	0	-0.47997
TMOD3	4	0.02223	0.062621	0.939652	1269	3	-0.30561	0.63024	0.67318	1	12760	1	-0.30561
PPIL4	4	0.022235	0.062634	0.939652	1270	3	-0.2103	0.97908	0.97912	1	18632	0	-0.2103
MBTPS2	4	0.022281	0.062729	0.939652	1271	1	0.33282	0.055766	0.13152	0.977623	2566	3	0.33282
FAM188B	4	0.02229	0.062746	0.939652	1272	3	-0.28131	0.98386	0.98384	1	18741	0	-0.28131
YPEL1	4	0.02229	0.062746	0.939652	1273	3	-0.25132	0.2138	0.34888	0.999452	6634	1	-0.25132
ZNHIT6	4	0.022324	0.062819	0.939652	1274	3	-0.4012	0.91528	0.91507	1	17399	0	-0.4012
TBL1X	4	0.022333	0.062842	0.939652	1275	3	-0.12762	0.91961	0.91944	1	17476	0	-0.12762
COLCA1	4	0.022433	0.063028	0.939652	1276	2	-0.22219	0.69727	0.71634	1	13607	1	-0.22219
ZNF385C	4	0.022436	0.063035	0.939652	1277	1	-0.024775	0.56279	0.63508	1	12054	1	-0.024775
IPO9	4	0.022468	0.063116	0.939652	1278	2	-0.27626	0.87633	0.87588	1	16647	0	-0.27626
SLC4A4	4	0.022484	0.063147	0.939652	1279	3	-0.19831	0.6299	0.67298	1	12754	1	-0.19831
ITLN2	4	0.022502	0.063192	0.939652	1280	3	-0.26406	0.35527	0.49755	1	9471	1	-0.26406
HIST1H2BE	4	0.022508	0.063203	0.939652	1281	2	-0.10484	0.38648	0.53055	1	10065	2	-0.10484
CUTA	4	0.022529	0.063245	0.939652	1282	3	-0.37229	0.45167	0.58147	1	11038	1	-0.37229
TMEM107	4	0.022539	0.063265	0.939652	1283	3	-0.21891	0.98503	0.98504	1	18762	0	-0.21891
ZNF843	4	0.022561	0.063311	0.939652	1284	2	-0.18042	0.17898	0.31196	0.999452	5920	1	-0.18042
EXOC8	4	0.02257	0.06333	0.939652	1285	3	-0.27863	0.94654	0.94648	1	18003	0	-0.27863
PPP1R3B	4	0.022591	0.063383	0.939652	1286	2	-0.091312	0.14027	0.27101	0.999452	5136	2	-0.091312
TRIM66	4	0.022635	0.063475	0.939652	1287	3	-0.3272	0.39962	0.54449	1	10315	1	-0.3272
SPICE1	4	0.022646	0.063505	0.939652	1288	3	-0.28165	0.79722	0.79726	1	15141	1	-0.28165
ZNF587B	4	0.022677	0.063572	0.939652	1289	3	-0.30515	0.95719	0.95715	1	18198	0	-0.30515
TSSK6	4	0.0227	0.063614	0.939652	1290	3	-0.30034	0.89998	0.89962	1	17090	0	-0.30034
PRDM15	4	0.022754	0.063735	0.939652	1291	3	-0.24404	0.92913	0.92893	1	17658	0	-0.24404
SLC10A6	4	0.022785	0.0638	0.939652	1292	3	-0.26978	0.39693	0.54159	1	10277	1	-0.26978
SEC31A	4	0.022797	0.063822	0.939652	1293	2	-0.11267	0.18491	0.31827	0.999452	6030	1	-0.11267
EFEMP2	4	0.022848	0.063938	0.939652	1294	2	0.0046625	0.18552	0.31892	0.999452	6047	2	0.0046625
AP2A2	4	0.0229	0.064053	0.939652	1295	2	-0.22919	0.35042	0.49249	1	9376	2	-0.22919
IFI27	4	0.022924	0.064102	0.939652	1296	2	-0.11069	0.71038	0.72566	1	13793	1	-0.11069
EDDM3B	4	0.022951	0.064151	0.939652	1297	3	-0.21432	0.40547	0.55067	1	10446	1	-0.21432
C2orf83	4	0.022989	0.064242	0.939652	1298	3	-0.21067	0.22601	0.36162	0.999452	6891	1	-0.21067
NINJ1	4	0.022998	0.064264	0.939652	1299	3	-0.33289	0.3652	0.50805	1	9656	1	-0.33289
PLEKHG2	4	0.023003	0.064273	0.939652	1300	2	-0.11106	0.31602	0.45612	1	8713	1	-0.11106
TIPARP	4	0.023049	0.06437	0.939652	1301	2	-0.10629	0.82116	0.82066	1	15595	0	-0.10629
CEP131	4	0.023054	0.06438	0.939652	1302	2	-0.11404	0.41075	0.55624	1	10542	2	-0.11404
C9orf16	4	0.023093	0.064455	0.939652	1303	2	-0.26128	0.47891	0.59384	1	11275	1	-0.26128
C20orf173	4	0.02312	0.064524	0.939652	1304	2	-0.13286	0.32456	0.46512	1	8876	2	-0.13286
LIPT1	4	0.023139	0.064568	0.939652	1305	3	-0.18641	0.71232	0.72701	1	13819	1	-0.18641
POMT2	4	0.023146	0.064594	0.939652	1306	3	-0.29735	0.38433	0.5283	1	10021	1	-0.29735
CCT3	4	0.023157	0.064619	0.939652	1307	1	-0.047156	0.8727	0.87229	1	16570	0	-0.047156
C16orf13	4	0.023166	0.064637	0.939652	1308	3	-0.33046	0.89288	0.89255	1	16946	0	-0.33046
DPY19L2	4	0.023175	0.064655	0.939652	1309	3	-0.22466	0.5902	0.64999	1	12339	1	-0.22466
ZNF727	4	0.023209	0.064739	0.939652	1310	2	-0.093957	0.17803	0.31093	0.999452	5899	2	-0.093957
GDF15	4	0.023216	0.064756	0.939652	1311	3	-0.34702	0.91659	0.91637	1	17422	0	-0.34702
PHF10	4	0.023232	0.064786	0.939652	1312	2	-0.11843	0.25559	0.39268	0.999452	7483	2	-0.11843
FTL	4	0.023234	0.064794	0.939652	1313	3	-0.38611	0.80859	0.80823	1	15361	1	-0.38611
HAX1	4	0.023244	0.064814	0.939652	1314	3	-0.19331	0.66892	0.69727	1	13219	1	-0.19331
PSMG1	4	0.023258	0.064837	0.939652	1315	3	-0.2945	0.92178	0.92158	1	17506	0	-0.2945
ZNF280C	4	0.02326	0.064839	0.939652	1316	1	0.16046	0.13669	0.26719	0.999452	5057	2	0.16046
CPXM1	4	0.023317	0.064962	0.93992	1317	3	-0.30449	0.69288	0.71334	1	13524	1	-0.30449
KIAA0391	4	0.023364	0.065072	0.93992	1318	3	-0.38357	0.50227	0.60472	1	11482	1	-0.38357
SPRY2	3	0.023401	0.059822	0.936519	1319	3	-0.25755	0.9766	0.97678	1	18585	0	-0.25755
RHOF	4	0.023415	0.065181	0.93992	1320	2	-0.07416	0.84655	0.84591	1	16066	0	-0.07416
HSPA5	4	0.023422	0.065191	0.93992	1321	3	-0.25593	0.9483	0.94827	1	18036	0	-0.25593
RTTN	4	0.023467	0.065281	0.93992	1322	1	-0.035323	0.57074	0.63927	1	12138	1	-0.035323
CCDC22	4	0.023482	0.06532	0.93992	1323	3	-0.2794	0.98391	0.98391	1	18742	0	-0.2794
CABIN1	4	0.023487	0.065331	0.93992	1324	2	-0.31782	0.94237	0.9423	1	17923	0	-0.31782
LCE4A	4	0.023491	0.065339	0.93992	1325	3	-0.31239	0.82914	0.82849	1	15741	0	-0.31239
GDPD1	4	0.023516	0.065394	0.93992	1326	3	-0.33292	0.93605	0.93595	1	17800	0	-0.33292
OR4K1	4	0.023518	0.065399	0.93992	1327	1	0.098904	0.10343	0.22078	0.996962	4222	2	0.098904
CBX2	4	0.02357	0.065516	0.940642	1328	2	-0.12454	0.65506	0.68828	1	13049	1	-0.12454
NPC2	4	0.023586	0.065547	0.940642	1329	2	-0.1115	0.22575	0.36135	0.999452	6882	2	-0.1115
DUT	4	0.023621	0.065627	0.940672	1330	2	0.0056195	0.066522	0.15233	0.982341	2956	2	0.0056195
FAM157A	4	0.02364	0.065666	0.940672	1331	2	-0.23938	0.8396	0.8389	1	15924	0	-0.23938
HAS3	4	0.023673	0.065745	0.940672	1332	3	-0.2061	0.985	0.98501	1	18761	0	-0.2061
L3MBTL2	4	0.023694	0.065789	0.940672	1333	2	-0.16449	0.046037	0.11233	0.972514	2198	1	-0.16449
OR8S1	4	0.023703	0.065808	0.940672	1334	3	-0.30986	0.50412	0.60558	1	11496	1	-0.30986
RPGRIP1	4	0.023724	0.065846	0.940672	1335	3	-0.26629	0.5888	0.64919	1	12323	1	-0.26629
STARD3	4	0.023749	0.065894	0.940672	1336	3	-0.25444	0.86239	0.86196	1	16373	0	-0.25444
MBD1	4	0.023827	0.066042	0.942083	1337	3	-0.19416	0.17966	0.31268	0.999452	5935	1	-0.19416
SLC35G6	4	0.02386	0.066116	0.942177	1338	3	-0.28861	0.86386	0.86343	1	16404	0	-0.28861
GLIPR1	4	0.023874	0.066147	0.942177	1339	3	-0.21147	0.53269	0.61949	1	11750	1	-0.21147
AGBL4	4	0.02393	0.066278	0.94334	1340	2	-0.11348	0.33145	0.4724	1	9010	2	-0.11348
SLC16A11	4	0.023988	0.066397	0.944063	1341	2	-0.26634	0.81699	0.81657	1	15514	0	-0.26634
BMP6	4	0.024033	0.066501	0.944063	1342	2	0.01819	0.10235	0.21886	0.996962	4181	2	0.01819
MYCL	4	0.024085	0.066607	0.944063	1343	1	0.24199	0.093745	0.20328	0.99151	3914	2	0.24199
CDK10	4	0.024131	0.066714	0.944063	1344	3	-0.3022	0.98588	0.98588	1	18787	0	-0.3022
RAB19	4	0.02414	0.066737	0.944063	1345	3	-0.23243	0.75027	0.75635	1	14363	1	-0.23243
CANT1	4	0.024179	0.066819	0.944063	1346	3	-0.33623	0.48257	0.59554	1	11308	1	-0.33623
DLL3	4	0.024188	0.066835	0.944063	1347	1	0.14931	0.3727	0.51599	1	9794	2	0.14931
KLHL30	4	0.024236	0.066936	0.944063	1348	3	-0.30721	0.97636	0.97633	1	18582	0	-0.30721
PDGFA	4	0.024257	0.066979	0.944063	1349	2	-0.15549	0.16439	0.29644	0.999452	5632	1	-0.15549
FHAD1	4	0.024259	0.066987	0.944063	1350	3	-0.40402	0.95268	0.95255	1	18128	0	-0.40402
ORC4	4	0.02429	0.067049	0.944063	1351	1	0.059526	0.3637	0.50645	1	9625	2	0.059526
USP22	4	0.024311	0.067087	0.944063	1352	2	-0.29121	0.87655	0.8761	1	16650	0	-0.29121
SLAIN2	4	0.024318	0.067098	0.944063	1353	3	-0.26013	0.27108	0.40887	0.999452	7783	1	-0.26013
SMAD2	4	0.024325	0.067117	0.944063	1354	2	-0.15757	0.53498	0.62064	1	11775	1	-0.15757
NRBP1	4	0.024327	0.067123	0.944063	1355	3	-0.26583	0.15025	0.28152	0.999452	5343	1	-0.26583
MED8	4	0.024342	0.067159	0.944063	1356	2	-0.022403	0.10995	0.23247	0.997437	4446	2	-0.022403
KIR3DL3	4	0.024348	0.067168	0.944063	1357	2	-0.27997	0.92936	0.92915	1	17660	0	-0.27997
HNRNPD	4	0.024393	0.067268	0.944766	1358	3	-0.26538	0.53171	0.61899	1	11736	1	-0.26538
GIMAP7	4	0.024445	0.067365	0.945439	1359	2	-0.12163	0.28247	0.42089	0.999452	8012	1	-0.12163
FBXL5	4	0.02454	0.067562	0.946328	1360	3	-0.23424	0.87958	0.87911	1	16697	0	-0.23424
TMEM18	4	0.024544	0.06757	0.946328	1361	3	-0.35377	0.82587	0.82527	1	15678	0	-0.35377
AGAP4	4	0.024548	0.067577	0.946328	1362	2	-0.13794	0.7851	0.78605	1	14934	1	-0.13794
AIF1L	4	0.024604	0.067698	0.947331	1363	3	-0.36326	0.5484	0.62746	1	11912	1	-0.36326
ADAP2	4	0.024651	0.067797	0.948022	1364	1	0.051842	0.041321	0.10292	0.972514	2008	2	0.051842
ATP2C1	4	0.024702	0.067905	0.948531	1365	3	-0.29321	0.60822	0.66014	1	12526	1	-0.29321
IGFL1	4	0.024715	0.067933	0.948531	1366	2	-0.35369	0.35456	0.49683	1	9456	1	-0.35369
SERPINB1	4	0.024754	0.068023	0.949097	1367	2	-0.19609	0.20278	0.3371	0.999452	6398	1	-0.19609
CYP11B2	4	0.024805	0.068126	0.949161	1368	2	-0.047349	0.55308	0.62991	1	11961	1	-0.047349
MED23	4	0.024843	0.068196	0.949161	1369	2	-0.2771	0.7578	0.7625	1	14471	1	-0.2771
TAGLN	4	0.024893	0.068313	0.949161	1370	3	-0.31321	0.55786	0.63243	1	12008	1	-0.31321
PWWP2A	4	0.024908	0.068346	0.949161	1371	2	-0.10473	0.63814	0.67785	1	12846	1	-0.10473
TCHHL1	4	0.02501	0.068567	0.949161	1372	3	-0.2197	0.26085	0.39815	0.999452	7588	1	-0.2197
WDR48	4	0.025014	0.068575	0.949161	1373	3	-0.16994	0.28569	0.42425	0.999452	8080	1	-0.16994
KLK1	4	0.025019	0.068584	0.949161	1374	3	-0.33039	0.52696	0.61667	1	11693	1	-0.33039
WDR90	4	0.025033	0.068615	0.949161	1375	2	-0.2293	0.21845	0.35373	0.999452	6731	1	-0.2293
CDC45	4	0.025033	0.068615	0.949161	1376	2	-0.098514	0.18873	0.32225	0.999452	6108	2	-0.098514
TMEM232	4	0.025056	0.068658	0.949161	1377	3	-0.25751	0.90134	0.90098	1	17115	0	-0.25751
RFPL2	4	0.025062	0.06867	0.949161	1378	3	-0.21548	0.66295	0.69333	1	13149	1	-0.21548
CCNT2	4	0.02511	0.068785	0.949161	1379	3	-0.22134	0.97042	0.97036	1	18469	0	-0.22134
DPH5	4	0.025158	0.06889	0.949161	1380	3	-0.35687	0.98423	0.98424	1	18753	0	-0.35687
ABCB7	4	0.025165	0.068903	0.949161	1381	2	-0.18552	0.85803	0.85758	1	16282	0	-0.18552
CHPF2	4	0.025167	0.068906	0.949161	1382	2	-0.1298	0.10992	0.23241	0.997437	4444	1	-0.1298
SELL	4	0.025213	0.06899	0.949161	1383	2	-0.14736	0.28208	0.42049	0.999452	8002	1	-0.14736
CELA3B	4	0.025217	0.068998	0.949161	1384	3	-0.19824	0.86026	0.85977	1	16331	0	-0.19824
KCNN3	4	0.025241	0.069051	0.949161	1385	2	-0.14723	0.77906	0.78062	1	14819	1	-0.14723
KRTAP19-6	4	0.02526	0.06909	0.949161	1386	2	-0.31696	0.96126	0.96117	1	18283	0	-0.31696
KCNIP2	4	0.025268	0.069108	0.949161	1387	2	-0.20985	0.77368	0.77593	1	14723	1	-0.20985
HSPA14	4	0.025273	0.06912	0.949161	1388	3	-0.28899	0.14783	0.27897	0.999452	5288	1	-0.28899
POP5	4	0.025488	0.069565	0.95305	1389	3	-0.33592	0.40123	0.54623	1	10359	1	-0.33592
ATP5H	4	0.025511	0.069617	0.95305	1390	2	-0.25236	0.39397	0.53845	1	10215	1	-0.25236
EZH1	4	0.025525	0.069647	0.95305	1391	2	-0.14623	0.89496	0.89464	1	16984	0	-0.14623
CORO1A	4	0.025529	0.069653	0.95305	1392	3	-0.39059	0.84381	0.84312	1	16005	0	-0.39059
ATP1A1	4	0.025529	0.069653	0.95305	1393	3	-0.41883	0.3993	0.54416	1	10310	1	-0.41883
UBOX5	4	0.025582	0.069757	0.953792	1394	3	-0.17507	0.81113	0.81072	1	15414	1	-0.17507
KLK3	3	0.025631	0.065156	0.93992	1395	2	-0.23173	0.8996	0.89973	1	17084	0	-0.23173
EDN2	4	0.02568	0.069975	0.95425	1396	2	-0.16494	0.75682	0.76169	1	14461	1	-0.16494
MYO5A	4	0.025707	0.070033	0.95425	1397	3	-0.34763	0.78575	0.78663	1	14944	1	-0.34763
NEK6	4	0.025728	0.070077	0.95425	1398	3	-0.33495	0.945	0.94487	1	17971	0	-0.33495
DDX51	4	0.025731	0.070088	0.95425	1399	2	-0.176	0.22571	0.36129	0.999452	6881	1	-0.176
GNB2L1	4	0.025733	0.07009	0.95425	1400	3	-0.38644	0.9016	0.90124	1	17123	0	-0.38644
PDPK1	4	0.025783	0.070184	0.954549	1401	1	0.059891	0.85621	0.85569	1	16252	0	0.059891
NOM1	4	0.025801	0.070228	0.954549	1402	2	-0.5353	0.34407	0.48582	1	9254	1	-0.5353
ZNF502	2	0.025801	0.047516	0.914675	1403	1	-0.223	0.51692	0.51819	1	11607	1	-0.223
ZFP14	4	0.025885	0.07041	0.954549	1404	1	0.048737	0.53162	0.61895	1	11734	1	0.048737
MAPK3	4	0.025942	0.070535	0.954549	1405	3	-0.24884	0.98738	0.9874	1	18813	0	-0.24884
C6orf106	4	0.025988	0.070628	0.954549	1406	1	0.052745	0.67875	0.70376	1	13332	1	0.052745
TTC4	4	0.026006	0.07066	0.954549	1407	3	-0.37202	0.59813	0.65443	1	12423	1	-0.37202
WARS2	4	0.02604	0.070725	0.954549	1408	2	-0.11059	0.82084	0.82035	1	15586	0	-0.11059
RRAGA	4	0.026045	0.070739	0.954549	1409	2	-0.094834	0.38128	0.52511	1	9949	2	-0.094834
DTX3	4	0.026091	0.070824	0.954549	1410	2	-0.17498	0.96027	0.96017	1	18264	0	-0.17498
LIPK	4	0.026142	0.070923	0.954549	1411	1	0.006013	0.42067	0.56673	1	10750	2	0.006013
STX6	4	0.026156	0.070956	0.954549	1412	3	-0.33239	0.926	0.92582	1	17595	0	-0.33239
ZNF219	4	0.026158	0.070964	0.954549	1413	2	-0.24645	0.7518	0.75764	1	14394	1	-0.24645
COX15	4	0.026194	0.071036	0.954549	1414	2	-0.037865	0.79334	0.79361	1	15074	1	-0.037865
MCM4	4	0.026196	0.071042	0.954549	1415	2	-0.22597	0.83909	0.83838	1	15915	0	-0.22597
POLR2E	4	0.02621	0.07108	0.954549	1416	3	-0.27696	0.5385	0.62241	1	11807	1	-0.27696
KCNC1	4	0.026253	0.071168	0.954549	1417	3	-0.38498	0.34621	0.48806	1	9299	1	-0.38498
WDR36	4	0.026271	0.071201	0.954549	1418	2	-0.060404	0.16763	0.29989	0.999452	5697	1	-0.060404
CCDC85A	4	0.026291	0.071243	0.954549	1419	2	-0.15486	0.64792	0.68389	1	12962	1	-0.15486
SAT2	4	0.026313	0.071293	0.954549	1420	3	-0.24757	0.8556	0.85507	1	16241	0	-0.24757
NYNRIN	4	0.026338	0.071343	0.954549	1421	2	-0.21216	0.15696	0.2886	0.999452	5483	1	-0.21216
BRE	4	0.026348	0.07136	0.954549	1422	1	0.086941	0.77436	0.77652	1	14734	1	0.086941
MMP27	4	0.026366	0.0714	0.954549	1423	2	-0.20103	0.91368	0.91346	1	17364	0	-0.20103
CHAC2	4	0.02637	0.07141	0.954549	1424	3	-0.20375	0.98515	0.98517	1	18766	0	-0.20375
WDR24	4	0.026419	0.071512	0.954549	1425	3	-0.22988	0.64171	0.68009	1	12894	1	-0.22988
SMN1	4	0.026451	0.071576	0.954549	1426	2	-0.12797	0.32467	0.46523	1	8879	2	-0.12797
TMTC2	4	0.026454	0.071582	0.954549	1427	3	-0.25303	0.1522	0.28361	0.999452	5387	1	-0.25303
OR5M8	4	0.026493	0.071652	0.954549	1428	3	-0.31498	0.47074	0.59005	1	11212	1	-0.31498
LCN9	4	0.026541	0.071744	0.954549	1429	3	-0.28333	0.60007	0.65555	1	12445	1	-0.28333
FRMPD1	4	0.026605	0.071887	0.954549	1430	1	0.058373	0.072979	0.16467	0.984173	3186	2	0.058373
NUP153	4	0.026679	0.072045	0.954549	1431	3	-0.30996	0.3673	0.51029	1	9695	1	-0.30996
IQCC	4	0.026704	0.072102	0.954549	1432	3	-0.28226	0.85901	0.85853	1	16306	0	-0.28226
PTPRU	4	0.026713	0.072119	0.954549	1433	2	-0.24968	0.83339	0.83275	1	15809	0	-0.24968
OXNAD1	4	0.026772	0.072233	0.954549	1434	3	-0.15343	0.20851	0.3432	0.999452	6523	1	-0.15343
DCAF4	4	0.026785	0.072263	0.954549	1435	2	0.020058	0.19402	0.32788	0.999452	6214	2	0.020058
JAG1	4	0.026785	0.072263	0.954549	1436	1	0.062186	0.17874	0.31169	0.999452	5916	2	0.062186
ESYT2	4	0.026822	0.072341	0.954549	1437	2	-0.22789	0.66917	0.69743	1	13223	1	-0.22789
CFD	4	0.026841	0.072373	0.954549	1438	2	-0.16031	0.24742	0.38407	0.999452	7324	2	-0.16031
ZMYM6NB	4	0.026862	0.072414	0.954549	1439	3	-0.13917	0.79423	0.79444	1	15092	1	-0.13917
DPEP1	4	0.026913	0.072521	0.954549	1440	3	-0.18687	0.86203	0.86162	1	16363	0	-0.18687
KIAA1429	4	0.026918	0.072529	0.954549	1441	2	-0.21519	0.49271	0.60026	1	11394	1	-0.21519
SIL1	4	0.026937	0.072566	0.954549	1442	2	-0.2893	0.36018	0.50278	1	9563	1	-0.2893
PDHX	4	0.026944	0.072582	0.954549	1443	3	-0.26692	0.11996	0.24928	0.999452	4729	1	-0.26692
RIOK2	4	0.026965	0.072625	0.954549	1444	1	-0.029606	0.63678	0.67702	1	12829	1	-0.029606
TRIO	4	0.027002	0.072692	0.954549	1445	3	-0.27052	0.64817	0.68405	1	12971	1	-0.27052
CEBPD	4	0.027007	0.072699	0.954549	1446	3	-0.21246	0.80186	0.80166	1	15226	1	-0.21246
LRRC39	4	0.027017	0.072722	0.954549	1447	3	-0.32511	0.9644	0.96436	1	18348	0	-0.32511
ZNF397	3	0.027027	0.068429	0.949161	1448	1	-0.056257	0.50224	0.54059	1	11480	1	-0.056257
SLC25A26	4	0.027071	0.072826	0.954549	1449	2	-0.18249	0.82374	0.82323	1	15642	0	-0.18249
PPP1R1C	4	0.027119	0.072929	0.954549	1450	3	-0.2678	0.84577	0.84512	1	16046	0	-0.2678
FAHD2A	4	0.027176	0.07307	0.954549	1451	2	-0.31636	0.84691	0.84628	1	16073	0	-0.31636
CMBL	4	0.02719	0.073096	0.954549	1452	3	-0.2342	0.42636	0.57037	1	10825	1	-0.2342
RABEP2	4	0.027215	0.073153	0.954549	1453	3	-0.20769	0.80634	0.80601	1	15317	1	-0.20769
AARS	4	0.027253	0.073229	0.954549	1454	2	-0.059764	0.047453	0.11508	0.972514	2262	2	-0.059764
OR51E1	4	0.027273	0.073281	0.954549	1455	1	0.065727	0.38336	0.5273	1	9998	2	0.065727
SLC44A4	4	0.027273	0.073281	0.954549	1456	3	-0.19647	0.12301	0.25253	0.999452	4785	1	-0.19647
PLLP	4	0.027311	0.073354	0.954549	1457	3	-0.29932	0.91144	0.91123	1	17309	0	-0.29932
SERPINB11	4	0.027331	0.073397	0.954549	1458	3	-0.29416	0.25483	0.39189	0.999452	7463	1	-0.29416
ZNF215	4	0.027331	0.073397	0.954549	1459	3	-0.24231	0.37423	0.51764	1	9817	1	-0.24231
RNF186	4	0.02735	0.073437	0.954549	1460	2	-0.15008	0.22968	0.36555	0.999452	6969	1	-0.15008
THOC3	4	0.02735	0.073437	0.954549	1461	2	-0.14142	0.082675	0.18289	0.98826	3524	1	-0.14142
TRPV5	4	0.027351	0.073441	0.954549	1462	3	-0.24134	0.96954	0.96948	1	18450	0	-0.24134
DDN	4	0.027361	0.073463	0.954549	1463	3	-0.31001	0.31446	0.45448	1	8682	1	-0.31001
STYX	4	0.027417	0.07358	0.954549	1464	3	-0.3293	0.86519	0.86476	1	16433	0	-0.3293
ITIH6	4	0.027427	0.073604	0.954549	1465	3	-0.29087	0.82188	0.82137	1	15609	0	-0.29087
C17orf89	4	0.027447	0.073646	0.954549	1466	3	-0.25652	0.98492	0.98493	1	18759	0	-0.25652
FERMT3	4	0.027478	0.073705	0.954549	1467	3	-0.5014	0.43045	0.57218	1	10859	1	-0.5014
HRASLS	4	0.027501	0.073753	0.954549	1468	3	-0.36382	0.85001	0.84942	1	16134	0	-0.36382
ZEB2	4	0.02753	0.073815	0.954549	1469	2	-0.091512	0.65099	0.68577	1	13004	1	-0.091512
C1orf137	4	0.027561	0.073881	0.954549	1470	2	-0.082735	0.23983	0.3761	0.999452	7186	2	-0.082735
BEAN1	4	0.027581	0.073917	0.954549	1471	2	-0.060504	0.92779	0.92756	1	17630	0	-0.060504
ARHGEF6	4	0.027582	0.073918	0.954549	1472	3	-0.22987	0.73364	0.74319	1	14118	1	-0.22987
TMED4	4	0.02759	0.073938	0.954549	1473	3	-0.33517	0.86339	0.86296	1	16393	0	-0.33517
PJA1	4	0.027632	0.074039	0.954549	1474	1	0.040961	0.67307	0.7	1	13262	1	0.040961
TNR	4	0.027655	0.074084	0.954549	1475	3	-0.27099	0.20961	0.34434	0.999452	6547	1	-0.27099
TRMT1L	4	0.027684	0.074142	0.954549	1476	3	-0.17869	0.98506	0.98508	1	18763	0	-0.17869
CTSV	4	0.027687	0.07415	0.954549	1477	2	-0.16341	0.86871	0.86827	1	16504	0	-0.16341
GRIK1	4	0.027711	0.074191	0.954549	1478	2	-0.19413	0.69397	0.71411	1	13546	1	-0.19413
COA3	3	0.027725	0.070034	0.95425	1479	2	-0.36727	0.31593	0.42528	0.999452	8709	1	-0.36727
SPATA19	4	0.027735	0.074234	0.954549	1480	2	-0.12601	0.75792	0.7626	1	14473	1	-0.12601
GALNT3	4	0.027774	0.074316	0.954549	1481	3	-0.34549	0.71985	0.73268	1	13922	1	-0.34549
POLR3GL	4	0.027786	0.074343	0.954549	1482	2	-0.10521	0.626	0.67071	1	12709	1	-0.10521
ARHGEF40	4	0.027838	0.074452	0.954549	1483	2	-0.086197	0.41987	0.56586	1	10735	2	-0.086197
TIMM21	4	0.027852	0.074486	0.954549	1484	3	-0.28412	0.98205	0.98207	1	18697	0	-0.28412
FAM213B	4	0.027857	0.074497	0.954549	1485	3	-0.31445	0.55028	0.62844	1	11929	1	-0.31445
GLI1	4	0.027861	0.074505	0.954549	1486	2	-0.016113	0.024239	0.067812	0.968479	1323	2	-0.016113
RPGR	4	0.027889	0.074554	0.954549	1487	1	0.032619	0.58318	0.64605	1	12263	1	0.032619
GCNT2	4	0.027891	0.074555	0.954549	1488	2	-0.14705	0.3392	0.48062	1	9157	2	-0.14705
FAM83D	4	0.02794	0.074653	0.954549	1489	2	-0.0087559	0.11725	0.24526	0.999452	4658	2	-0.0087559
ICT1	4	0.027954	0.074682	0.954549	1490	3	-0.46683	0.28475	0.42326	0.999452	8056	1	-0.46683
TRUB2	4	0.028031	0.074841	0.954549	1491	3	-0.41779	0.16578	0.29795	0.999452	5656	1	-0.41779
NARFL	4	0.028075	0.074926	0.954549	1492	2	-0.1932	0.82519	0.82461	1	15665	0	-0.1932
BRCA2	4	0.02809	0.074952	0.954549	1493	3	-0.28307	0.41506	0.56076	1	10633	1	-0.28307
SLC22A4	4	0.028134	0.075043	0.954549	1494	2	0.011006	0.14171	0.27248	0.999452	5162	2	0.011006
LIPN	4	0.028146	0.075061	0.954549	1495	1	0.088161	0.25251	0.38942	0.999452	7415	2	0.088161
SF1	4	0.028175	0.075116	0.954549	1496	3	-0.19256	0.79734	0.79738	1	15146	1	-0.19256
BCAT1	4	0.028197	0.075156	0.954549	1497	2	-0.13237	0.56537	0.63645	1	12083	1	-0.13237
ZNF250	4	0.028212	0.075178	0.954549	1498	2	-0.21241	0.95006	0.95	1	18072	0	-0.21241
RAB2B	4	0.028213	0.075181	0.954549	1499	3	-0.31955	0.38267	0.52658	1	9982	1	-0.31955
TSKU	4	0.028221	0.075195	0.954549	1500	3	-0.22171	0.95896	0.95888	1	18235	0	-0.22171
CES3	4	0.028236	0.075223	0.954549	1501	3	-0.32169	0.97219	0.97215	1	18503	0	-0.32169
TMEM56-RWDD3	4	0.028248	0.075257	0.954549	1502	1	-0.12183	0.51575	0.61119	1	11592	1	-0.12183
DDX31	4	0.028298	0.075351	0.954549	1503	3	-0.2619	0.12096	0.25038	0.999452	4749	1	-0.2619
CDK9	4	0.028298	0.075351	0.954549	1504	3	-0.73639	0.77695	0.77878	1	14779	1	-0.73639
TAGAP	4	0.0283	0.075353	0.954549	1505	2	-0.33003	0.95978	0.95969	1	18252	0	-0.33003
CADM1	4	0.028339	0.075444	0.954549	1506	2	-0.20089	0.74057	0.74856	1	14216	1	-0.20089
CACNG5	4	0.028351	0.075479	0.954549	1507	1	-0.075737	0.41849	0.56442	1	10707	1	-0.075737
ATP8B3	4	0.028353	0.075488	0.954549	1508	2	-0.15897	0.24997	0.38674	0.999452	7376	2	-0.15897
ENPP3	4	0.028402	0.075592	0.954549	1509	3	-0.14879	0.51142	0.60905	1	11554	1	-0.14879
SLC35G4	4	0.028412	0.075619	0.954549	1510	2	-0.27422	0.89206	0.89174	1	16933	0	-0.27422
RHOJ	4	0.028454	0.075703	0.954549	1511	1	0.086295	0.35398	0.49624	1	9445	2	0.086295
NUPL1	4	0.028505	0.075795	0.954549	1512	3	-0.26148	0.26335	0.40083	0.999452	7643	1	-0.26148
PWP2	4	0.028515	0.07582	0.954549	1513	2	-0.24136	0.78938	0.78994	1	15005	1	-0.24136
VPS41	4	0.028525	0.07584	0.954549	1514	3	-0.36996	0.91769	0.91749	1	17441	0	-0.36996
CXCL11	4	0.028526	0.075842	0.954549	1515	3	-0.21017	0.70943	0.72498	1	13776	1	-0.21017
ZNF512	4	0.028556	0.075905	0.954549	1516	1	0.011274	0.30215	0.44152	0.999452	8424	1	0.011274
RBX1	4	0.028567	0.075925	0.954549	1517	3	-0.30651	0.89543	0.89512	1	16996	0	-0.30651
PPP1R8	4	0.02858	0.075958	0.954549	1518	3	-0.26172	0.93812	0.93808	1	17839	0	-0.26172
MRPS18A	4	0.02858	0.075958	0.954549	1519	3	-0.21642	0.87011	0.86968	1	16522	0	-0.21642
CDC27	4	0.028608	0.076023	0.954549	1520	2	-0.1043	0.22291	0.35839	0.999452	6823	1	-0.1043
MGST2	4	0.028672	0.076181	0.954549	1521	2	-0.23944	0.52421	0.61534	1	11675	1	-0.23944
SIN3A	4	0.02871	0.076254	0.954549	1522	2	-0.10465	0.63456	0.67571	1	12808	1	-0.10465
DUSP8	4	0.028711	0.076256	0.954549	1523	2	-0.24177	0.8661	0.86566	1	16452	0	-0.24177
FAM43A	4	0.028751	0.076339	0.954549	1524	2	-0.2443	0.63696	0.67714	1	12833	1	-0.2443
PTPRE	4	0.028755	0.076351	0.954549	1525	3	-0.21622	0.58759	0.64849	1	12310	1	-0.21622
DCAF17	4	0.028813	0.076478	0.954549	1526	1	0.042586	0.7675	0.77065	1	14615	1	0.042586
C20orf203	4	0.028869	0.076591	0.954549	1527	2	-0.23798	0.52631	0.61636	1	11690	1	-0.23798
TMA16	4	0.028875	0.076603	0.954549	1528	3	-0.18775	0.92634	0.92614	1	17600	0	-0.18775
AKNA	4	0.028885	0.076621	0.954549	1529	3	-0.38826	0.93768	0.93764	1	17830	0	-0.38826
CASP6	4	0.02889	0.076631	0.954549	1530	2	-0.0019581	0.31385	0.45386	0.999907	8674	2	-0.0019581
SPACA7	4	0.02889	0.076631	0.954549	1531	2	0.043725	0.31589	0.45599	1	8708	2	0.043725
LINS	4	0.028958	0.076776	0.954549	1532	2	0.03722	0.0057538	0.020004	0.909956	416	2	0.03722
PRSS55	4	0.028967	0.076797	0.954549	1533	1	0.45357	0.0060447	0.020965	0.909956	430	3	0.45357
P2RY13	4	0.028982	0.076828	0.954549	1534	3	-0.22928	0.45972	0.58511	1	11114	1	-0.22928
RGS1	4	0.02899	0.076846	0.954549	1535	3	-0.3144	0.16459	0.29668	0.999452	5635	1	-0.3144
ATP5J2-PTCD1	4	0.028995	0.076853	0.954549	1536	3	-0.31807	0.57576	0.64201	1	12188	1	-0.31807
ZNF506	4	0.029012	0.076891	0.954549	1537	2	-0.32301	0.92337	0.92322	1	17545	0	-0.32301
DYNC1LI2	4	0.029018	0.076903	0.954549	1538	2	-0.067775	0.60678	0.65933	1	12519	1	-0.067775
ZNF692	3	0.029032	0.073098	0.954549	1539	3	-0.24914	0.96288	0.96312	1	18314	0	-0.24914
FAM208A	4	0.029069	0.077003	0.955064	1540	1	0.085197	0.08785	0.19241	0.98826	3693	2	0.085197
ONECUT1	4	0.029089	0.077045	0.955064	1541	3	-0.23661	0.33106	0.472	1	9006	1	-0.23661
GLYR1	4	0.029121	0.077108	0.955234	1542	1	0.19911	0.091391	0.199	0.989065	3841	2	0.19911
ZNF787	4	0.029215	0.077302	0.955465	1543	3	-0.23053	0.91245	0.91225	1	17336	0	-0.23053
BNC2	4	0.029221	0.077319	0.955465	1544	3	-0.26699	0.64426	0.68162	1	12922	1	-0.26699
GZF1	4	0.029223	0.077323	0.955465	1545	1	0.040489	0.32567	0.46629	1	8903	1	0.040489
ZDHHC15	4	0.029225	0.077327	0.955465	1546	2	-0.16503	0.042336	0.10495	0.972514	2051	1	-0.16503
C19orf38	4	0.029326	0.077532	0.956286	1547	1	0.10854	0.3426	0.48427	1	9219	2	0.10854
RPL22	4	0.029329	0.07754	0.956286	1548	2	-0.17866	0.5786	0.64351	1	12219	1	-0.17866
UBR5	4	0.029331	0.077543	0.956286	1549	3	-0.36878	0.97022	0.97015	1	18466	0	-0.36878
CLEC18C	4	0.029377	0.077633	0.956725	1550	2	-0.12507	0.51757	0.61209	1	11615	1	-0.12507
ZNRD1	4	0.029428	0.077729	0.956725	1551	2	-0.18415	0.77147	0.77409	1	14684	1	-0.18415
MCHR1	4	0.029463	0.077799	0.956725	1552	2	-0.11431	0.29651	0.43552	0.999452	8303	2	-0.11431
CBWD2	4	0.029478	0.077827	0.956725	1553	2	-0.22086	0.82476	0.82421	1	15656	0	-0.22086
HMGB1	4	0.02948	0.077829	0.956725	1554	3	-0.10326	0.87941	0.87894	1	16693	0	-0.10326
PSMC2	4	0.029503	0.07788	0.956728	1555	2	-0.13128	0.23466	0.37074	0.999452	7071	2	-0.13128
MON1A	4	0.029557	0.078002	0.957614	1556	2	-0.19706	0.79541	0.79557	1	15107	1	-0.19706
CPSF4	4	0.029652	0.078203	0.959385	1557	2	-0.16706	0.28541	0.42396	0.999452	8072	1	-0.16706
CCDC171	4	0.029694	0.078287	0.959385	1558	3	-0.19219	0.95048	0.95042	1	18083	0	-0.19219
RPS23	4	0.029713	0.078332	0.959385	1559	3	-0.2579	0.97728	0.97731	1	18595	0	-0.2579
LYPD6	4	0.029736	0.078382	0.959385	1560	1	0.030334	0.78272	0.78392	1	14890	1	0.030334
TBC1D10A	4	0.02975	0.078397	0.959385	1561	3	-0.22502	0.96795	0.96791	1	18407	0	-0.22502
HNF1A	4	0.029787	0.078488	0.959705	1562	2	0.0063401	0.16627	0.29846	0.999452	5666	2	0.0063401
MEF2BNB-MEF2B	4	0.029838	0.078593	0.959705	1563	2	-0.1038	0.76069	0.7649	1	14514	1	-0.1038
OSTC	4	0.029862	0.078641	0.959705	1564	2	-0.15172	0.69694	0.71611	1	13600	1	-0.15172
FAM20B	4	0.029877	0.078667	0.959705	1565	2	-0.21159	0.88199	0.88153	1	16739	0	-0.21159
PIWIL3	4	0.02989	0.078705	0.959705	1566	2	-0.084415	0.70831	0.72418	1	13760	1	-0.084415
ALPK1	4	0.029899	0.078724	0.959705	1567	3	-0.245	0.48811	0.59813	1	11363	1	-0.245
KRTAP2-2	4	0.029982	0.078894	0.961131	1568	3	-0.28489	0.8736	0.87317	1	16583	0	-0.28489
TAF4B	4	0.030012	0.078942	0.961131	1569	2	-0.16824	0.051895	0.12391	0.973099	2425	2	-0.16824
ZNF221	4	0.030043	0.079013	0.961389	1570	3	-0.21188	0.93396	0.93379	1	17758	0	-0.21188
LOC100287036	4	0.030095	0.079114	0.961999	1571	2	-0.040539	0.70168	0.71943	1	13666	1	-0.040539
SLC19A3	4	0.030191	0.079327	0.962627	1572	3	-0.361	0.87142	0.87102	1	16546	0	-0.361
SYT11	4	0.030197	0.07934	0.962627	1573	1	-0.0589	0.31702	0.45718	1	8730	1	-0.0589
APOL4	4	0.030226	0.079402	0.962627	1574	3	-0.30322	0.1251	0.25471	0.999452	4831	1	-0.30322
FAM221A	4	0.030249	0.079443	0.962627	1575	2	-0.14628	0.58523	0.64719	1	12286	1	-0.14628
SPR	4	0.030296	0.079527	0.962627	1576	3	-0.19191	0.7811	0.78243	1	14860	1	-0.19191
PTH1R	4	0.030312	0.079564	0.962627	1577	3	-0.21606	0.85331	0.85272	1	16201	0	-0.21606
ARL9	4	0.030334	0.079612	0.962627	1578	2	-0.066966	0.35256	0.49474	1	9415	2	-0.066966
ATG7	4	0.030351	0.07965	0.962627	1579	2	-0.11981	0.74886	0.75519	1	14343	1	-0.11981
C19orf43	4	0.030359	0.079669	0.962627	1580	2	-0.23529	0.8363	0.83563	1	15869	0	-0.23529
FOXQ1	4	0.030359	0.079669	0.962627	1581	3	-0.30579	0.90255	0.90219	1	17143	0	-0.30579
ABCA9	4	0.030445	0.079843	0.963588	1582	2	-0.11255	0.33992	0.4814	1	9166	2	-0.11255
POU1F1	4	0.030465	0.079885	0.963588	1583	3	-0.27812	0.7468	0.75352	1	14316	1	-0.27812
ZNF287	4	0.030505	0.079966	0.963588	1584	2	-0.052454	0.86803	0.86759	1	16491	0	-0.052454
COX7C	4	0.030556	0.080069	0.963588	1585	1	0.031994	0.771	0.77367	1	14675	1	0.031994
C10orf91	4	0.030565	0.080079	0.963588	1586	3	-0.17594	0.80324	0.80301	1	15258	1	-0.17594
FASTKD2	4	0.030581	0.080109	0.963588	1587	2	-0.21246	0.8807	0.88021	1	16716	0	-0.21246
CRHR2	4	0.030607	0.080167	0.963588	1588	1	-0.010537	0.92957	0.92937	1	17666	0	-0.010537
OR6C4	4	0.030611	0.080181	0.963588	1589	3	-0.32485	0.91353	0.91331	1	17360	0	-0.32485
ETV6	4	0.03063	0.080221	0.963588	1590	3	-0.21596	0.27964	0.41792	0.999452	7945	1	-0.21596
AGPAT5	4	0.030647	0.08026	0.963588	1591	3	-0.18728	0.79714	0.79719	1	15140	1	-0.18728
C1orf21	4	0.030667	0.080303	0.963588	1592	2	-0.13644	0.20781	0.34246	0.999452	6509	1	-0.13644
OARD1	4	0.03071	0.080401	0.964151	1593	1	-0.096055	0.90264	0.90229	1	17144	0	-0.096055
GLIPR1L1	4	0.030786	0.080551	0.964539	1594	2	-0.12804	0.3497	0.49171	1	9362	2	-0.12804
ZNF398	4	0.030786	0.080551	0.964539	1595	3	-0.17351	0.66602	0.69536	1	13185	1	-0.17351
DENND4B	4	0.030829	0.080645	0.964539	1596	2	-0.2632	0.51517	0.61089	1	11589	1	-0.2632
PTK2	4	0.030842	0.080679	0.964539	1597	3	-0.18068	0.76755	0.77069	1	14616	1	-0.18068
CCIN	4	0.030863	0.08073	0.964539	1598	1	0.057344	0.37232	0.51558	1	9786	2	0.057344
RAB1B	4	0.030875	0.080758	0.964539	1599	3	-0.20267	0.93641	0.93632	1	17803	0	-0.20267
NXT1	4	0.030899	0.080802	0.964539	1600	3	-0.19476	0.50786	0.60742	1	11526	1	-0.19476
HNRNPCL4	4	0.030946	0.080918	0.964539	1601	3	-0.35597	0.71642	0.73008	1	13870	1	-0.35597
SNAPIN	4	0.030971	0.08097	0.964539	1602	3	-0.28356	0.9051	0.90477	1	17196	0	-0.28356
PALM2-AKAP2	4	0.031002	0.08103	0.964539	1603	3	-0.29273	0.90044	0.90007	1	17098	0	-0.29273
CHAF1B	4	0.031017	0.081068	0.964539	1604	1	0.044698	0.46557	0.58772	1	11166	1	0.044698
TAF10	4	0.031027	0.081093	0.964539	1605	3	-0.32061	0.32927	0.47014	1	8968	1	-0.32061
ARHGAP1	4	0.031038	0.08111	0.964539	1606	3	-0.33271	0.9444	0.94431	1	17959	0	-0.33271
ZBTB25	4	0.031068	0.081174	0.964539	1607	3	-0.17431	0.97736	0.97738	1	18598	0	-0.17431
RPL36A	4	0.031094	0.081232	0.964539	1608	2	-0.26408	0.78356	0.78468	1	14904	1	-0.26408
ERAP1	4	0.031165	0.0814	0.964539	1609	2	-0.11616	0.81203	0.81162	1	15429	1	-0.11616
TMPRSS11D	4	0.031171	0.081413	0.964539	1610	1	0.031485	0.42163	0.56776	1	10773	2	0.031485
STAT3	4	0.03118	0.081427	0.964539	1611	2	-0.30454	0.97465	0.97459	1	18552	0	-0.30454
SENP6	4	0.031263	0.081594	0.964539	1612	3	-0.32209	0.98398	0.98398	1	18747	0	-0.32209
KLK2	4	0.031273	0.081615	0.964539	1613	1	-0.060268	0.82701	0.82644	1	15699	0	-0.060268
PSMA5	4	0.031282	0.081628	0.964539	1614	2	-0.17525	0.42227	0.56841	1	10788	2	-0.17525
NDUFA5	4	0.031303	0.081671	0.964539	1615	2	0.014053	0.061118	0.14189	0.979528	2757	2	0.014053
PAH	4	0.031359	0.081796	0.964539	1616	2	-0.39104	0.71899	0.73201	1	13908	1	-0.39104
ARL17B	4	0.031375	0.081823	0.964539	1617	2	-0.11646	0.86251	0.86209	1	16377	0	-0.11646
MVB12B	4	0.031427	0.08193	0.964539	1618	2	-0.036176	0.35702	0.49939	1	9502	2	-0.036176
ULK2	4	0.031478	0.082046	0.964539	1619	1	-0.011984	0.11112	0.23455	0.999452	4480	1	-0.011984
TMEM170A	4	0.031532	0.082166	0.964539	1620	3	-0.16516	0.97088	0.97083	1	18482	0	-0.16516
RNF223	4	0.031564	0.082221	0.964539	1621	3	-0.24662	0.42738	0.57082	1	10838	1	-0.24662
DAD1	4	0.031584	0.082257	0.964539	1622	2	-0.61994	0.98142	0.98145	1	18680	0	-0.61994
CLMP	4	0.031596	0.082284	0.964539	1623	3	-0.23055	0.96959	0.96953	1	18451	0	-0.23055
CPOX	4	0.031631	0.082348	0.964539	1624	3	-0.32286	0.85688	0.85639	1	16259	0	-0.32286
AMMECR1L	4	0.031676	0.082445	0.964539	1625	3	-0.19414	0.10172	0.21775	0.996962	4157	1	-0.19414
C7	4	0.031683	0.082457	0.964539	1626	2	-0.24413	0.73354	0.7431	1	14114	1	-0.24413
PHKG2	4	0.031687	0.082466	0.964539	1627	2	-0.22656	0.67813	0.70331	1	13327	1	-0.22656
ARPC5	4	0.031704	0.082492	0.964539	1628	3	-0.28183	0.6393	0.67857	1	12860	1	-0.28183
DPCR1	4	0.031734	0.082554	0.964539	1629	2	-0.0025529	0.022023	0.063058	0.968479	1218	2	-0.0025529
EIF1B	4	0.031842	0.082778	0.964539	1630	3	-0.26648	0.89628	0.89597	1	17016	0	-0.26648
LCA5L	4	0.031864	0.082812	0.964539	1631	3	-0.24486	0.61519	0.66424	1	12587	1	-0.24486
MTA1	4	0.031877	0.082834	0.964539	1632	3	-0.41774	0.92964	0.92943	1	17668	0	-0.41774
BNIP3	4	0.031887	0.082859	0.964539	1633	1	-0.066147	0.90405	0.9037	1	17175	0	-0.066147
VEGFC	4	0.031909	0.082898	0.964539	1634	3	-0.31114	0.15303	0.28447	0.999452	5397	1	-0.31114
PTCD3	4	0.031913	0.082909	0.964539	1635	2	-0.15155	0.68146	0.70561	1	13369	1	-0.15155
ST14	4	0.031938	0.082963	0.964539	1636	1	0.089273	0.29852	0.43767	0.999452	8344	2	0.089273
CHCHD4	4	0.032041	0.083167	0.964539	1637	3	-0.20202	0.76986	0.77265	1	14652	1	-0.20202
SDC3	4	0.032165	0.083415	0.964539	1638	3	-0.1515	0.38092	0.52472	1	9944	1	-0.1515
IKBKAP	4	0.032194	0.083482	0.964539	1639	1	0.034174	0.82798	0.82737	1	15715	0	0.034174
PPM1K	4	0.032197	0.083484	0.964539	1640	3	-0.21411	0.17417	0.30687	0.999452	5825	1	-0.21411
B4GALNT2	4	0.032229	0.083562	0.964539	1641	3	-0.26818	0.95728	0.95724	1	18200	0	-0.26818
PPM1F	4	0.032233	0.083571	0.964539	1642	3	-0.24283	0.93926	0.93922	1	17862	0	-0.24283
COPZ1	4	0.032285	0.083672	0.964539	1643	3	-0.33171	0.90651	0.90621	1	17223	0	-0.33171
TMPRSS4	4	0.032285	0.083672	0.964539	1644	3	-0.29582	0.039643	0.09955	0.972514	1938	1	-0.29582
CPT1A	4	0.032333	0.083792	0.964539	1645	3	-0.35437	0.43613	0.57466	1	10903	1	-0.35437
CAPSL	4	0.032347	0.083813	0.964539	1646	2	-0.058202	0.17854	0.31149	0.999452	5912	2	-0.058202
SERTAD3	4	0.03235	0.083817	0.964539	1647	3	-0.38768	0.87436	0.87392	1	16600	0	-0.38768
NRIP3	4	0.032399	0.083914	0.964539	1648	1	-0.020689	0.68176	0.70579	1	13378	1	-0.020689
KRT84	4	0.032451	0.084026	0.964539	1649	2	-0.17402	0.26789	0.40552	0.999452	7712	1	-0.17402
PRR5	4	0.032495	0.084127	0.964539	1650	3	-0.22992	0.59965	0.65531	1	12439	1	-0.22992
NOL3	4	0.032501	0.084139	0.964539	1651	1	-0.0064196	0.27784	0.41602	0.999452	7907	1	-0.0064196
ATP5C1	4	0.032515	0.084159	0.964539	1652	3	-0.29353	0.57257	0.64025	1	12159	1	-0.29353
CMKLR1	4	0.032515	0.084159	0.964539	1653	3	-0.23928	0.97708	0.97712	1	18593	0	-0.23928
ATF6	4	0.032552	0.084243	0.964539	1654	2	-0.021072	0.1518	0.28317	0.999452	5379	2	-0.021072
HBQ1	4	0.03256	0.084258	0.964539	1655	3	-0.33555	0.39381	0.53826	1	10211	1	-0.33555
ADAMTS16	4	0.032604	0.08434	0.964539	1656	3	-0.24519	0.43874	0.57576	1	10923	1	-0.24519
GTF3C6	4	0.032628	0.084395	0.964539	1657	2	-0.15896	0.41165	0.55718	1	10556	1	-0.15896
DDOST	4	0.032655	0.084451	0.964539	1658	3	-0.16946	0.49437	0.60099	1	11408	1	-0.16946
SELM	4	0.032667	0.084467	0.964539	1659	3	-0.37125	0.70881	0.72453	1	13765	1	-0.37125
ARL14	4	0.032706	0.084548	0.964539	1660	2	-0.056941	0.77149	0.7741	1	14685	1	-0.056941
ETV4	4	0.032747	0.084629	0.964539	1661	2	-0.16684	0.8581	0.85765	1	16284	0	-0.16684
VPS4B	4	0.032757	0.08465	0.964539	1662	1	-0.043663	0.54697	0.62672	1	11898	1	-0.043663
RNF19B	4	0.032805	0.08476	0.964539	1663	2	-0.14817	0.90724	0.90699	1	17237	0	-0.14817
C18orf42	4	0.032899	0.084956	0.964539	1664	2	-0.19931	0.79669	0.79677	1	15128	1	-0.19931
ZNF717	4	0.032902	0.084964	0.964539	1665	3	-0.25623	0.72942	0.73992	1	14053	1	-0.25623
PCYT1A	4	0.03291	0.084983	0.964539	1666	3	-0.19281	0.35983	0.50238	1	9556	1	-0.19281
ZBTB49	4	0.032962	0.085087	0.964539	1667	3	-0.24277	0.93678	0.93671	1	17809	0	-0.24277
FNTB	4	0.032964	0.085092	0.964539	1668	3	-0.34861	0.91793	0.91771	1	17443	0	-0.34861
MICAL1	4	0.032998	0.08516	0.964539	1669	3	-0.29127	0.15322	0.28467	0.999452	5401	1	-0.29127
LPPR3	4	0.033009	0.085185	0.964539	1670	3	-0.28672	0.38464	0.52864	1	10025	1	-0.28672
TBC1D10B	4	0.033013	0.08519	0.964539	1671	1	0.035768	0.28009	0.41839	0.999452	7956	2	0.035768
HR	4	0.033055	0.085278	0.964539	1672	2	-0.25447	0.91907	0.91887	1	17466	0	-0.25447
POR	4	0.033064	0.085294	0.964539	1673	1	0.034371	0.39477	0.53934	1	10226	2	0.034371
MFAP1	4	0.033108	0.085383	0.964539	1674	2	-0.23676	0.47462	0.59184	1	11237	1	-0.23676
CTDSP1	4	0.033115	0.085401	0.964539	1675	2	-0.11527	0.66838	0.69691	1	13212	1	-0.11527
TIMM13	4	0.033155	0.085482	0.964539	1676	3	-0.22876	0.63176	0.67405	1	12773	1	-0.22876
EIF3L	4	0.033166	0.085499	0.964539	1677	1	0.059205	0.22773	0.36346	0.999452	6932	2	0.059205
FAM127A	4	0.033202	0.085579	0.964539	1678	3	-0.21811	0.8054	0.80513	1	15301	1	-0.21811
DMD	4	0.033212	0.085599	0.964539	1679	2	-0.16645	0.89777	0.89748	1	17045	0	-0.16645
CCL20	4	0.033217	0.08561	0.964539	1680	2	0.11348	0.057454	0.13478	0.979528	2621	2	0.11348
MRPL53	4	0.033223	0.085621	0.964539	1681	2	-0.1733	0.56866	0.63818	1	12118	1	-0.1733
GATC	4	0.033231	0.085635	0.964539	1682	3	-0.4644	0.48818	0.59816	1	11365	1	-0.4644
PARD3	4	0.033233	0.085638	0.964539	1683	3	-0.19511	0.66687	0.69591	1	13195	1	-0.19511
SULT1B1	4	0.033285	0.08576	0.964539	1684	3	-0.22794	0.92731	0.92709	1	17618	0	-0.22794
BANK1	4	0.033286	0.085762	0.964539	1685	2	-0.10696	0.57583	0.64204	1	12189	1	-0.10696
CNDP1	4	0.033319	0.085835	0.964539	1686	2	-0.18071	0.84011	0.8394	1	15934	0	-0.18071
GPSM3	4	0.033351	0.085897	0.964539	1687	3	-0.26614	0.4562	0.58352	1	11089	1	-0.26614
RSL1D1	4	0.033371	0.085954	0.964539	1688	1	0.030269	0.33427	0.47535	1	9069	2	0.030269
MAP3K7	4	0.033422	0.086047	0.964539	1689	3	-0.21007	0.90901	0.90875	1	17270	0	-0.21007
GOT2	4	0.033538	0.086307	0.964539	1690	3	-0.30003	0.66592	0.6953	1	13183	1	-0.30003
SMIM17	4	0.033601	0.086426	0.964539	1691	2	-0.17549	0.64106	0.67967	1	12883	1	-0.17549
PRR30	4	0.033605	0.086437	0.964539	1692	3	-0.27435	0.49916	0.60326	1	11455	1	-0.27435
MTRNR2L3	4	0.033623	0.086472	0.964539	1693	2	-0.15772	0.20693	0.34152	0.999452	6485	1	-0.15772
POU6F1	4	0.033625	0.086479	0.964539	1694	3	-0.23652	0.46282	0.58648	1	11146	1	-0.23652
TRAPPC3	4	0.033626	0.08648	0.964539	1695	2	-0.52784	0.87792	0.87748	1	16670	0	-0.52784
GOLGA6A	4	0.03364	0.086508	0.964539	1696	3	-0.29772	0.90477	0.90442	1	17189	0	-0.29772
LSM14A	4	0.03367	0.086567	0.964539	1697	2	-0.24471	0.87971	0.87924	1	16698	0	-0.24471
LARP4	4	0.033686	0.086602	0.964539	1698	3	-0.25938	0.20948	0.34421	0.999452	6543	1	-0.25938
AP3B1	4	0.033691	0.08661	0.964539	1699	2	-0.30377	0.55968	0.63336	1	12022	1	-0.30377
RCC1	4	0.0337	0.086632	0.964539	1700	3	-0.24253	0.45761	0.58415	1	11096	1	-0.24253
LCT	4	0.033723	0.086668	0.964539	1701	2	-0.29387	0.44367	0.5779	1	10967	1	-0.29387
CYP4F8	4	0.033728	0.086679	0.964539	1702	2	-0.16921	0.87043	0.87	1	16529	0	-0.16921
GRIP1	4	0.033735	0.086689	0.964539	1703	3	-0.30063	0.52954	0.61796	1	11714	1	-0.30063
CMTM5	4	0.033749	0.086724	0.964539	1704	2	-0.2094	0.39285	0.53726	1	10188	2	-0.2094
MRPL12	4	0.03376	0.086746	0.964539	1705	2	-0.23971	0.74147	0.74925	1	14227	1	-0.23971
WIZ	4	0.03378	0.086789	0.964539	1706	2	0.030271	0.23347	0.36949	0.999452	7047	2	0.030271
PGLYRP4	4	0.033831	0.086902	0.964539	1707	1	0.056838	0.5665	0.63705	1	12096	1	0.056838
PPP2R2A	4	0.033832	0.086905	0.964539	1708	3	-0.17669	0.16779	0.30005	0.999452	5700	1	-0.17669
ENTPD6	4	0.03387	0.086976	0.964539	1709	3	-0.34751	0.85654	0.85606	1	16255	0	-0.34751
MYBPC3	4	0.03387	0.086976	0.964539	1710	3	-0.28926	0.94777	0.94772	1	18027	0	-0.28926
KIFC1	4	0.033884	0.086998	0.964539	1711	3	-0.17948	0.90925	0.909	1	17279	0	-0.17948
SHISA4	4	0.033902	0.087045	0.964539	1712	3	-0.30783	0.89791	0.89763	1	17048	0	-0.30783
SERF1A	4	0.033907	0.087056	0.964539	1713	3	-0.16831	0.98431	0.98431	1	18754	0	-0.16831
PLCL2	4	0.033927	0.087098	0.964539	1714	3	-0.27122	0.78694	0.78774	1	14963	1	-0.27122
METTL22	4	0.033933	0.087118	0.964539	1715	1	0.15171	0.095554	0.20662	0.993487	3967	3	0.15171
UQCC2	4	0.033948	0.087147	0.964539	1716	3	-0.26659	0.56759	0.63759	1	12105	1	-0.26659
AKR1C3	4	0.033962	0.08717	0.964539	1717	3	-0.29153	0.84903	0.84843	1	16115	0	-0.29153
APLNR	4	0.033971	0.087191	0.964539	1718	2	-0.29114	0.88153	0.88107	1	16731	0	-0.29114
C16orf97	4	0.033984	0.087211	0.964539	1719	3	-0.16479	0.90914	0.90889	1	17275	0	-0.16479
PPP5C	4	0.033992	0.087228	0.964539	1720	2	-0.10094	0.37517	0.51865	1	9835	2	-0.10094
MCAM	4	0.034034	0.087335	0.964539	1721	3	-0.18569	0.88441	0.884	1	16787	0	-0.18569
CRK	4	0.034035	0.087336	0.964539	1722	2	-0.036735	0.74811	0.75458	1	14335	1	-0.036735
TMEM201	4	0.034069	0.087415	0.964539	1723	3	-0.19051	0.75828	0.76285	1	14479	1	-0.19051
MSMP	4	0.034086	0.087451	0.964539	1724	1	0.19437	0.062004	0.14362	0.979528	2791	3	0.19437
CCT6A	4	0.034088	0.087455	0.964539	1725	2	-0.41687	0.75178	0.75762	1	14393	1	-0.41687
ZFP3	4	0.034121	0.087529	0.964539	1726	3	-0.20523	0.95797	0.95793	1	18215	0	-0.20523
DGKG	4	0.034141	0.087574	0.964539	1727	3	-0.28241	0.058628	0.13706	0.979528	2662	1	-0.28241
TAS2R40	4	0.034156	0.087611	0.964539	1728	3	-0.29171	0.98631	0.98631	1	18791	0	-0.29171
C21orf58	4	0.03417	0.087644	0.964539	1729	3	-0.36236	0.22735	0.36306	0.999452	6922	1	-0.36236
SORL1	4	0.034208	0.087718	0.964539	1730	3	-0.28507	0.28594	0.42451	0.999452	8085	1	-0.28507
ZDHHC20	4	0.034239	0.087783	0.964539	1731	3	-0.19636	0.98724	0.98726	1	18811	0	-0.19636
PDE7B	4	0.034243	0.087793	0.964539	1732	3	-0.20532	0.63212	0.67428	1	12778	1	-0.20532
MSMB	4	0.03429	0.087878	0.964539	1733	3	-0.32374	0.22908	0.36491	0.999452	6955	1	-0.32374
TAF7	4	0.03429	0.087881	0.964539	1734	2	-0.064882	0.7292	0.73976	1	14048	1	-0.064882
C2orf80	4	0.034362	0.088035	0.964539	1735	3	-0.24743	0.95137	0.95127	1	18101	0	-0.24743
THPO	4	0.034364	0.08804	0.964539	1736	2	-0.15579	0.17049	0.30293	0.999452	5745	1	-0.15579
C9orf78	4	0.034393	0.088102	0.964539	1737	1	0.14437	0.2267	0.36236	0.999452	6911	2	0.14437
FECH	4	0.034428	0.088176	0.964539	1738	2	-0.17587	0.80099	0.80085	1	15215	1	-0.17587
CRABP2	4	0.034444	0.088202	0.964539	1739	2	-0.22048	0.42168	0.56781	1	10774	1	-0.22048
LOC100129940	4	0.034492	0.088298	0.964539	1740	2	-0.12677	0.25306	0.39002	0.999452	7428	2	-0.12677
WDR4	4	0.034505	0.088319	0.964539	1741	3	-0.29771	0.87733	0.87689	1	16663	0	-0.29771
PHF21A	4	0.03452	0.088344	0.964539	1742	2	-0.14505	0.19508	0.32901	0.999452	6236	2	-0.14505
PCDHB14	4	0.034522	0.088348	0.964539	1743	3	-0.23938	0.85438	0.85384	1	16224	0	-0.23938
CEP89	4	0.034563	0.088429	0.964539	1744	3	-0.32641	0.15839	0.29012	0.999452	5512	1	-0.32641
CNIH1	4	0.034577	0.08846	0.964539	1745	2	-0.23501	0.6213	0.66792	1	12656	1	-0.23501
SOX18	4	0.034615	0.088527	0.964539	1746	2	-0.077302	0.20534	0.33978	0.999452	6456	2	-0.077302
GIN1	4	0.034648	0.088595	0.964539	1747	1	0.045432	0.44313	0.57767	1	10960	1	0.045432
PAN3	4	0.034663	0.088617	0.964539	1748	2	-0.22632	0.71441	0.72857	1	13846	1	-0.22632
MRPL40	4	0.034695	0.088681	0.964539	1749	2	-0.11438	0.37688	0.52042	1	9875	2	-0.11438
CD33	4	0.034697	0.088683	0.964539	1750	3	-0.22787	0.49952	0.60343	1	11459	1	-0.22787
C19orf33	4	0.034747	0.088796	0.964539	1751	3	-0.27187	0.64096	0.6796	1	12881	1	-0.27187
RASA4B	4	0.034801	0.088903	0.964539	1752	2	-0.22324	0.055718	0.13144	0.977623	2565	1	-0.22324
COA5	4	0.034812	0.088922	0.964539	1753	2	-0.20783	0.57182	0.63985	1	12149	1	-0.20783
FAM81A	4	0.034814	0.088926	0.964539	1754	3	-0.24114	0.96439	0.96436	1	18347	0	-0.24114
SYT13	4	0.034852	0.089009	0.964539	1755	1	0.27441	0.06628	0.15188	0.982341	2948	3	0.27441
RAP1GDS1	4	0.034879	0.08907	0.964539	1756	3	-0.18326	0.81523	0.81483	1	15483	0	-0.18326
ZNF296	4	0.034903	0.089119	0.964539	1757	1	0.12397	0.41738	0.56324	1	10684	2	0.12397
NOP10	4	0.034936	0.089179	0.964539	1758	3	-0.25319	0.77153	0.77414	1	14687	1	-0.25319
MROH2B	4	0.034954	0.089216	0.964539	1759	1	0.23733	0.024238	0.06781	0.968479	1322	3	0.23733
SDF2L1	4	0.034973	0.089252	0.964539	1760	2	-0.30762	0.92294	0.9228	1	17532	0	-0.30762
CEACAM21	4	0.034993	0.089289	0.964539	1761	3	-0.31683	0.97783	0.97787	1	18609	0	-0.31683
OR8K5	4	0.035005	0.089313	0.964539	1762	2	-0.058313	0.18408	0.31738	0.999452	6014	2	-0.058313
TGFA	4	0.035016	0.089334	0.964539	1763	2	-0.19849	0.24729	0.38393	0.999452	7321	1	-0.19849
EGR1	4	0.035026	0.089361	0.964539	1764	3	-0.2305	0.9534	0.95328	1	18139	0	-0.2305
KHDC1	4	0.035037	0.089393	0.964539	1765	2	-0.18163	0.80602	0.80572	1	15312	1	-0.18163
MRPL3	4	0.035049	0.089411	0.964539	1766	3	-0.37181	0.3304	0.47131	1	8994	1	-0.37181
SERPINB12	4	0.035108	0.089528	0.964539	1767	1	0.065681	0.13591	0.26635	0.999452	5038	2	0.065681
ZMYM3	4	0.035108	0.089529	0.964539	1768	3	-0.3476	0.72191	0.73421	1	13954	1	-0.3476
INF2	4	0.035156	0.089635	0.964539	1769	3	-0.28308	0.80335	0.80311	1	15263	1	-0.28308
TMEM218	4	0.035159	0.089644	0.964539	1770	1	-0.046702	0.91887	0.91867	1	17463	0	-0.046702
C9orf114	4	0.035172	0.089659	0.964539	1771	2	-0.31205	0.56341	0.63543	1	12063	1	-0.31205
ELFN2	4	0.035231	0.089802	0.964539	1772	2	-0.11428	0.76404	0.76772	1	14562	1	-0.11428
PPP1R35	4	0.035253	0.089837	0.964539	1773	3	-0.35401	0.75935	0.76376	1	14500	1	-0.35401
OR4F16	4	0.035261	0.089848	0.964539	1774	2	-0.07206	0.86348	0.86305	1	16396	0	-0.07206
KCNMA1	3	0.035261	0.08727	0.964539	1775	3	-0.1654	0.96474	0.96494	1	18353	0	-0.1654
TPRKB	4	0.035297	0.089935	0.964539	1776	3	-0.23951	0.10505	0.22376	0.996962	4276	1	-0.23951
ATL2	4	0.035355	0.090052	0.964539	1777	2	-0.32291	0.97615	0.97613	1	18577	0	-0.32291
ZNF407	4	0.035363	0.090073	0.964539	1778	3	-0.19134	0.42144	0.56757	1	10769	1	-0.19134
HDAC3	4	0.035374	0.090099	0.964539	1779	3	-0.28031	0.41032	0.55579	1	10530	1	-0.28031
TAF11	4	0.035414	0.090174	0.964539	1780	1	0.20068	0.050741	0.12165	0.973099	2383	3	0.20068
TRAF1	4	0.035457	0.090266	0.964539	1781	2	-0.14387	0.73571	0.74476	1	14147	1	-0.14387
NUDT18	4	0.035465	0.090278	0.964539	1782	1	0.1264	0.13812	0.26871	0.999452	5087	2	0.1264
DDX3X	3	0.035515	0.087831	0.964539	1783	2	-0.38235	0.43882	0.49858	1	10925	1	-0.38235
FAM181A	4	0.035516	0.090363	0.964539	1784	3	-0.16088	0.56024	0.6337	1	12030	1	-0.16088
GLTSCR2	4	0.035537	0.090417	0.964539	1785	3	-0.42069	0.86772	0.86726	1	16480	0	-0.42069
TMTC4	4	0.035554	0.090452	0.964539	1786	2	-0.34317	0.94689	0.94684	1	18013	0	-0.34317
BRICD5	4	0.035564	0.09047	0.964539	1787	3	-0.15491	0.59269	0.65139	1	12365	1	-0.15491
UBL4A	4	0.035587	0.090515	0.964539	1788	2	-0.24066	0.94062	0.94054	1	17889	0	-0.24066
PDRG1	4	0.035593	0.090526	0.964539	1789	3	-0.23212	0.85588	0.85536	1	16244	0	-0.23212
MSH3	4	0.035629	0.090593	0.964539	1790	3	-0.20434	0.97422	0.97414	1	18545	0	-0.20434
MIPEP	4	0.035662	0.090658	0.964539	1791	2	-0.024533	0.051845	0.12381	0.973099	2421	2	-0.024533
PTK2B	4	0.035669	0.090668	0.964539	1792	1	0.054025	0.34532	0.48714	1	9282	2	0.054025
TMSB10	4	0.035717	0.090771	0.964539	1793	2	0.041548	0.1537	0.28518	0.999452	5414	2	0.041548
PRDX2	4	0.03572	0.090777	0.964539	1794	1	-0.14196	0.24158	0.37792	0.999452	7222	1	-0.14196
MRPS10	4	0.035811	0.090961	0.964539	1795	3	-0.23043	0.97299	0.97294	1	18516	0	-0.23043
GGT1	4	0.035822	0.090981	0.964539	1796	3	-0.26972	0.53156	0.61893	1	11732	1	-0.26972
HTRA4	4	0.035825	0.090986	0.964539	1797	2	-0.18243	0.32546	0.46608	1	8897	1	-0.18243
CSRNP3	4	0.035826	0.090987	0.964539	1798	3	-0.29538	0.37776	0.52137	1	9892	1	-0.29538
RHPN2	4	0.035841	0.091013	0.964539	1799	3	-0.21077	0.66945	0.6976	1	13226	1	-0.21077
DOC2B	4	0.035868	0.091074	0.964539	1800	3	-0.21436	0.77289	0.77528	1	14709	1	-0.21436
LDLRAP1	4	0.03589	0.091123	0.964539	1801	3	-0.35073	0.64206	0.6803	1	12898	1	-0.35073
OTOF	4	0.035924	0.091199	0.964539	1802	2	-0.0041182	0.27811	0.41632	0.999452	7913	2	-0.0041182
RAB11FIP5	4	0.035933	0.091227	0.964539	1803	2	-0.19345	0.79352	0.79378	1	15079	1	-0.19345
IRX5	4	0.035936	0.091231	0.964539	1804	3	-0.20432	0.74851	0.75489	1	14340	1	-0.20432
ID2	4	0.035936	0.091231	0.964539	1805	3	-0.37222	0.96304	0.96295	1	18316	0	-0.37222
COX18	3	0.035997	0.088938	0.964539	1806	2	-0.21644	0.73383	0.73402	1	14121	0	-0.21644
AUH	4	0.036026	0.091407	0.965861	1807	2	-0.10404	0.43535	0.57433	1	10896	1	-0.10404
H1FNT	4	0.036065	0.091482	0.966121	1808	3	-0.18493	0.8244	0.82387	1	15650	0	-0.18493
ATP5A1	4	0.03623	0.091833	0.969294	1809	2	-0.1192	0.26489	0.40245	0.999452	7666	1	-0.1192
MED14OS	4	0.03626	0.091893	0.969393	1810	3	-0.21245	0.95954	0.95944	1	18244	0	-0.21245
C9orf62	4	0.036296	0.09197	0.969477	1811	3	-0.22136	0.54295	0.62465	1	11855	1	-0.22136
CTU2	4	0.036332	0.092034	0.969477	1812	1	-0.1007	0.80971	0.80931	1	15378	1	-0.1007
SRSF7	4	0.03638	0.09214	0.969477	1813	2	-0.33765	0.7371	0.74583	1	14168	1	-0.33765
BEND5	4	0.036383	0.092148	0.969477	1814	2	-0.21014	0.68411	0.7074	1	13412	1	-0.21014
CDC42BPB	4	0.036389	0.092155	0.969477	1815	3	-0.38581	0.50941	0.60812	1	11541	1	-0.38581
APRT	4	0.036434	0.092257	0.969838	1816	2	0.03349	0.042489	0.10525	0.972514	2058	2	0.03349
FUT1	4	0.036534	0.092476	0.969838	1817	3	-0.26855	0.96884	0.96878	1	18426	0	-0.26855
C12orf76	4	0.036536	0.092482	0.969838	1818	2	-0.012288	0.19299	0.32682	0.999452	6193	2	-0.012288
FIBIN	4	0.036576	0.092573	0.969838	1819	2	-0.29804	0.35996	0.50253	1	9557	1	-0.29804
C7orf66	4	0.036587	0.092592	0.969838	1820	2	0.0057792	0.4122	0.55775	1	10567	2	0.0057792
MB	4	0.036609	0.092642	0.969838	1821	2	-0.27245	0.91424	0.91401	1	17378	0	-0.27245
DHTKD1	4	0.036638	0.092699	0.969838	1822	2	-0.18351	0.85759	0.85714	1	16277	0	-0.18351
REL	4	0.036673	0.092769	0.969838	1823	3	-0.29094	0.63659	0.67691	1	12828	1	-0.29094
MAGEA10-MAGEA5	4	0.036686	0.092788	0.969838	1824	2	-0.19714	0.95772	0.95769	1	18210	0	-0.19714
FAM109A	4	0.036689	0.092798	0.969838	1825	2	-0.13008	0.21117	0.34605	0.999452	6576	1	-0.13008
HEATR1	4	0.03673	0.092875	0.969838	1826	3	-0.20911	0.97453	0.97447	1	18550	0	-0.20911
CENPW	4	0.03674	0.092894	0.969838	1827	2	-0.05524	0.35772	0.50015	1	9518	1	-0.05524
ACTR3	4	0.036791	0.09299	0.969838	1828	2	-0.077694	0.71922	0.7322	1	13911	1	-0.077694
ALKBH5	4	0.036812	0.093033	0.969838	1829	2	-0.19867	0.81837	0.81789	1	15537	0	-0.19867
METTL21C	4	0.036842	0.093092	0.969838	1830	1	-0.070235	0.20556	0.34001	0.999452	6458	1	-0.070235
RSAD1	4	0.036893	0.093206	0.969838	1831	1	-0.019551	0.84874	0.84815	1	16107	0	-0.019551
KANK1	4	0.036905	0.093231	0.969838	1832	2	-0.18413	0.76605	0.76941	1	14592	1	-0.18413
MAFF	3	0.036908	0.090976	0.964539	1833	3	-0.20712	0.96309	0.96332	1	18319	0	-0.20712
OR2J3	4	0.036921	0.093268	0.969838	1834	3	-0.1762	0.40141	0.54642	1	10361	1	-0.1762
TUBB4B	4	0.036944	0.093311	0.969838	1835	3	-0.44058	0.953	0.95289	1	18135	0	-0.44058
ZMYM4	4	0.036971	0.093365	0.969838	1836	3	-0.3116	0.23041	0.36633	0.999452	6981	1	-0.3116
TRPM3	4	0.036982	0.093384	0.969838	1837	3	-0.22326	0.68161	0.7057	1	13373	1	-0.22326
SLC39A6	4	0.036982	0.093384	0.969838	1838	3	-0.20361	0.70057	0.71863	1	13649	1	-0.20361
C9orf91	4	0.036995	0.093407	0.969838	1839	2	-0.106	0.92323	0.9231	1	17540	0	-0.106
BRD2	4	0.037004	0.093425	0.969838	1840	2	-0.19755	0.86036	0.85988	1	16333	0	-0.19755
C1QL3	4	0.037037	0.093494	0.969838	1841	3	-0.23341	0.90616	0.90585	1	17215	0	-0.23341
MFSD6	4	0.037046	0.093508	0.969838	1842	1	0.1009	0.33864	0.48005	1	9146	2	0.1009
ATF7	4	0.037097	0.093633	0.970606	1843	3	-0.14107	0.70332	0.72061	1	13692	1	-0.14107
C16orf62	4	0.037147	0.093733	0.97111	1844	2	-0.22363	0.71631	0.72999	1	13869	1	-0.22363
CGB5	4	0.037279	0.094018	0.971778	1845	3	-0.39551	0.98392	0.98391	1	18743	0	-0.39551
KIAA1524	4	0.037281	0.09402	0.971778	1846	3	-0.15659	0.928	0.92778	1	17632	0	-0.15659
ANKRD33B	4	0.037301	0.094069	0.971778	1847	2	-0.15892	0.57681	0.64255	1	12200	1	-0.15892
ZBED5	4	0.037306	0.09408	0.971778	1848	3	-0.28253	0.46627	0.58805	1	11176	1	-0.28253
ADAL	4	0.037367	0.094195	0.971778	1849	3	-0.22886	0.96229	0.96221	1	18300	0	-0.22886
ZCCHC7	4	0.037373	0.094205	0.971778	1850	2	-0.17843	0.80034	0.80023	1	15199	1	-0.17843
IGF2BP1	4	0.037403	0.094263	0.971778	1851	1	0.071702	0.26255	0.39993	0.999452	7630	2	0.071702
CA11	4	0.037407	0.094269	0.971778	1852	3	-0.23194	0.95363	0.95352	1	18145	0	-0.23194
CD3EAP	4	0.037425	0.094305	0.971778	1853	3	-0.29969	0.54046	0.62341	1	11821	1	-0.29969
H2AFB3	4	0.037425	0.094305	0.971778	1854	3	-0.26779	0.37109	0.51425	1	9763	1	-0.26779
C1orf141	4	0.037449	0.094357	0.971788	1855	3	-0.25687	0.89612	0.89579	1	17009	0	-0.25687
FKRP	4	0.03752	0.094502	0.972585	1856	3	-0.31371	0.37853	0.52217	1	9906	1	-0.31371
CALB1	4	0.037555	0.094587	0.972585	1857	2	-0.11419	0.86642	0.86598	1	16459	0	-0.11419
PTGIS	4	0.037556	0.094587	0.972585	1858	1	0.15108	0.26805	0.40569	0.999452	7714	2	0.15108
LTN1	4	0.037607	0.094676	0.972972	1859	2	-0.035187	0.62993	0.673	1	12755	1	-0.035187
SYT3	4	0.037759	0.094992	0.97369	1860	1	0.096452	0.38085	0.52464	1	9943	2	0.096452
GTF3C5	4	0.037803	0.095095	0.97369	1861	3	-0.19567	0.8381	0.83742	1	15895	0	-0.19567
TMED9	4	0.03781	0.095109	0.97369	1862	2	-0.13855	0.92895	0.92875	1	17652	0	-0.13855
CD3G	4	0.037812	0.095113	0.97369	1863	3	-0.33163	0.948	0.94796	1	18031	0	-0.33163
TRIM40	4	0.037874	0.095249	0.97369	1864	3	-0.29156	0.84883	0.84824	1	16111	0	-0.29156
DIS3	4	0.037912	0.095318	0.97369	1865	3	-0.24007	0.6716	0.69902	1	13245	1	-0.24007
RAD51	4	0.037957	0.095424	0.97369	1866	3	-0.24304	0.90245	0.90207	1	17140	0	-0.24304
KIF2C	4	0.038013	0.095542	0.97369	1867	3	-0.26917	0.89217	0.89185	1	16935	0	-0.26917
TENM3	4	0.038031	0.095579	0.97369	1868	3	-0.15247	0.96438	0.96435	1	18346	0	-0.15247
C1orf177	4	0.038044	0.095616	0.97369	1869	3	-0.21099	0.71644	0.73009	1	13871	1	-0.21099
RIPPLY1	4	0.038065	0.095658	0.97369	1870	2	-0.14471	0.3321	0.47313	1	9022	1	-0.14471
TMEM115	4	0.038112	0.09575	0.97369	1871	3	-0.20033	0.70601	0.72252	1	13727	1	-0.20033
AKAP8L	4	0.038167	0.095852	0.97369	1872	2	-0.31026	0.9858	0.98579	1	18784	0	-0.31026
SERPINB5	4	0.038199	0.095928	0.97369	1873	3	-0.26524	0.82868	0.82805	1	15728	0	-0.26524
UBE2C	4	0.038218	0.095965	0.97369	1874	2	-0.14251	0.91894	0.91874	1	17465	0	-0.14251
OAS2	4	0.038222	0.095969	0.97369	1875	2	-0.15657	0.47336	0.59126	1	11230	1	-0.15657
FCRL6	4	0.038233	0.095983	0.97369	1876	2	-0.21303	0.72776	0.73865	1	14028	1	-0.21303
CENPK	4	0.03831	0.096145	0.97369	1877	3	-0.32341	0.48597	0.59715	1	11341	1	-0.32341
ITPRIPL1	4	0.03832	0.096167	0.97369	1878	2	-0.16314	0.11509	0.24152	0.999452	4591	1	-0.16314
ZG16	4	0.038322	0.096172	0.97369	1879	2	-0.19407	0.082356	0.18227	0.98826	3514	1	-0.19407
CHSY3	4	0.038342	0.096208	0.97369	1880	3	-0.1932	0.47724	0.59306	1	11258	1	-0.1932
GARNL3	4	0.038371	0.096278	0.97369	1881	2	-0.079401	0.78432	0.78534	1	14919	1	-0.079401
SARS	4	0.038389	0.096316	0.97369	1882	2	-0.1175	0.37227	0.51552	1	9785	1	-0.1175
CFAP43	4	0.038391	0.09632	0.97369	1883	3	-0.24239	0.42227	0.56842	1	10789	1	-0.24239
EID2	4	0.038417	0.096383	0.97369	1884	2	-0.25839	0.72451	0.73617	1	13986	1	-0.25839
PRKCA	4	0.038422	0.09639	0.97369	1885	1	0.0055812	0.4487	0.58018	1	11012	1	0.0055812
NFE2	4	0.038426	0.0964	0.97369	1886	3	-0.14127	0.98693	0.98695	1	18804	0	-0.14127
ROCK1	4	0.038426	0.0964	0.97369	1887	3	-0.2044	0.93495	0.93483	1	17773	0	-0.2044
HLA-DOA	4	0.038445	0.096441	0.97369	1888	3	-0.23191	0.3981	0.54286	1	10296	1	-0.23191
SCAF8	4	0.038467	0.096483	0.97369	1889	2	-0.13206	0.21083	0.34566	0.999452	6570	2	-0.13206
HHATL	4	0.038523	0.096591	0.97369	1890	3	-0.21017	0.83876	0.83804	1	15911	0	-0.21017
AVPR2	4	0.038535	0.096612	0.97369	1891	3	-0.23034	0.6695	0.69764	1	13227	1	-0.23034
LTB4R2	4	0.038541	0.096626	0.97369	1892	3	-0.19369	0.91168	0.91149	1	17315	0	-0.19369
TWF2	4	0.038574	0.096682	0.97369	1893	2	-0.07025	0.094099	0.20392	0.991828	3922	1	-0.07025
C14orf142	4	0.038613	0.096765	0.97369	1894	3	-0.28628	0.89353	0.8932	1	16956	0	-0.28628
PSPC1	4	0.038644	0.096822	0.97369	1895	3	-0.35414	0.60396	0.65778	1	12488	1	-0.35414
TIGD6	4	0.038653	0.096845	0.97369	1896	3	-0.20768	0.98205	0.98207	1	18698	0	-0.20768
CPTP	4	0.038663	0.096867	0.97369	1897	3	-0.26099	0.38806	0.53222	1	10088	1	-0.26099
CHCHD3	4	0.038669	0.096881	0.97369	1898	3	-0.34703	0.067542	0.15429	0.982341	2993	1	-0.34703
ARHGAP29	4	0.038678	0.096902	0.97369	1899	3	-0.25644	0.18911	0.32263	0.999452	6120	1	-0.25644
PSMD2	4	0.038691	0.096928	0.97369	1900	2	-0.21057	0.24262	0.37904	0.999452	7247	2	-0.21057
ZMPSTE24	4	0.038694	0.096931	0.97369	1901	3	-0.28624	0.31076	0.45059	0.999452	8604	1	-0.28624
TOM1L1	4	0.038725	0.096991	0.97369	1902	3	-0.28745	0.32604	0.46668	1	8909	1	-0.28745
SUDS3	4	0.038727	0.096994	0.97369	1903	2	-0.17865	0.77982	0.7813	1	14837	1	-0.17865
KLHDC10	4	0.038778	0.097097	0.97369	1904	2	-0.11279	0.69827	0.71705	1	13622	1	-0.11279
MTRNR2L8	4	0.038803	0.097144	0.97369	1905	3	-0.24345	0.95528	0.95517	1	18170	0	-0.24345
FAM200B	4	0.038829	0.097192	0.97369	1906	1	-0.0083644	0.30225	0.44161	0.999452	8427	1	-0.0083644
PHLDB2	4	0.038848	0.097235	0.97369	1907	2	-0.28787	0.40456	0.54967	1	10430	1	-0.28787
SCUBE3	4	0.038876	0.097282	0.97369	1908	2	-0.13155	0.39346	0.53789	1	10203	1	-0.13155
MYO3B	4	0.03888	0.097293	0.97369	1909	1	0.0043632	0.84666	0.84604	1	16068	0	0.0043632
OR1S2	4	0.038931	0.097412	0.974373	1910	1	0.016815	0.80061	0.80049	1	15203	1	0.016815
NDUFB10	4	0.038982	0.097512	0.974373	1911	2	-0.052455	0.53926	0.62281	1	11815	1	-0.052455
CAPN5	4	0.038983	0.097514	0.974373	1912	2	-0.19589	0.3836	0.52753	1	10002	1	-0.19589
TRAF7	4	0.039033	0.097609	0.974503	1913	1	0.14695	0.33357	0.47462	1	9055	2	0.14695
LYPD8	4	0.039042	0.097629	0.974503	1914	3	-0.26886	0.91422	0.91399	1	17376	0	-0.26886
ODF3	4	0.039146	0.097833	0.976036	1915	3	-0.16856	0.9779	0.97795	1	18611	0	-0.16856
HLA-DOB	4	0.039185	0.097912	0.976277	1916	1	0.10914	0.33323	0.47426	1	9045	2	0.10914
HFE	4	0.039236	0.098012	0.976285	1917	3	-0.14627	0.7583	0.76288	1	14480	1	-0.14627
MOB2	4	0.03931	0.098163	0.976378	1918	3	-0.28852	0.6031	0.65729	1	12476	1	-0.28852
MSH2	4	0.039327	0.098197	0.976378	1919	2	-0.29242	0.90652	0.90622	1	17224	0	-0.29242
PRMT5	4	0.039338	0.098223	0.976378	1920	3	-0.15818	0.98385	0.98384	1	18740	0	-0.15818
G6PC3	4	0.039348	0.098237	0.976378	1921	3	-0.2093	0.14872	0.27993	0.999452	5304	1	-0.2093
LOC100505549	4	0.039408	0.098354	0.976378	1922	3	-0.14228	0.98358	0.98359	1	18731	0	-0.14228
SULT1A3	4	0.03944	0.098416	0.976378	1923	2	-0.0042133	0.83449	0.83389	1	15827	0	-0.0042133
NPVF	4	0.03949	0.098526	0.976378	1924	3	-0.29333	0.97145	0.97142	1	18493	0	-0.29333
ACSBG2	4	0.03949	0.098528	0.976378	1925	1	0.04597	0.25813	0.39534	0.999452	7528	2	0.04597
TLR7	4	0.039553	0.098643	0.976378	1926	2	-0.17883	0.88466	0.88423	1	16794	0	-0.17883
ATP11B	4	0.039553	0.098646	0.976378	1927	3	-0.20691	0.89029	0.88996	1	16906	0	-0.20691
NMT1	4	0.039592	0.098738	0.976378	1928	3	-0.21741	0.96249	0.96242	1	18305	0	-0.21741
FABP4	4	0.03962	0.098799	0.976378	1929	2	-0.17565	0.14252	0.27333	0.999452	5184	1	-0.17565
MRPL17	4	0.039694	0.098944	0.976378	1930	2	-0.02303	0.14465	0.27565	0.999452	5231	2	-0.02303
CYP51A1	4	0.039706	0.098967	0.976378	1931	3	-0.23658	0.9874	0.98743	1	18814	0	-0.23658
TIRAP	4	0.039728	0.099023	0.976378	1932	2	-0.17613	0.73662	0.74544	1	14160	1	-0.17613
ZNF517	4	0.039745	0.099056	0.976378	1933	2	-0.16017	0.82231	0.82181	1	15617	0	-0.16017
ZSCAN22	4	0.039796	0.09916	0.976378	1934	2	-0.29307	0.32869	0.4695	1	8955	1	-0.29307
NMS	4	0.039819	0.0992	0.976378	1935	2	-0.1062	0.5874	0.64838	1	12307	1	-0.1062
RGS3	4	0.039897	0.099368	0.976378	1936	1	-0.023278	0.16853	0.30081	0.999452	5708	1	-0.023278
SECISBP2	4	0.039944	0.099456	0.976378	1937	3	-0.266	0.92638	0.92618	1	17602	0	-0.266
OR6C6	4	0.039957	0.099489	0.976378	1938	3	-0.24952	0.89904	0.89871	1	17071	0	-0.24952
DNAJC3	4	0.039986	0.099549	0.976378	1939	3	-0.24069	0.039516	0.099282	0.972514	1934	1	-0.24069
FOXE3	4	0.039999	0.099573	0.976378	1940	2	-0.037689	0.73697	0.74573	1	14166	1	-0.037689
NXPE1	4	0.040046	0.099664	0.976378	1941	2	-0.076209	0.3916	0.53593	1	10164	2	-0.076209
NOC2L	4	0.04005	0.099674	0.976378	1942	1	0.054536	0.37459	0.51802	1	9826	2	0.054536
ARNTL	4	0.040126	0.099837	0.976378	1943	2	-0.081375	0.80859	0.80823	1	15360	1	-0.081375
MRPL47	4	0.040126	0.099837	0.976378	1944	1	0.011909	0.23433	0.37038	0.999452	7065	1	0.011909
PGP	4	0.040137	0.099858	0.976378	1945	2	-0.19591	0.89251	0.89217	1	16939	0	-0.19591
ZBTB32	4	0.040139	0.099859	0.976378	1946	3	-0.31498	0.97553	0.97548	1	18567	0	-0.31498
CLEC12A	4	0.040203	0.09998	0.976378	1947	1	-0.02861	0.92991	0.92969	1	17675	0	-0.02861
CTAGE4	4	0.040203	0.099981	0.976378	1948	3	-0.20946	0.96313	0.96306	1	18320	0	-0.20946
ANKHD1	4	0.040209	0.099995	0.976378	1949	3	-0.18797	0.17326	0.3059	0.999452	5810	1	-0.18797
TNNC1	4	0.040253	0.10009	0.976378	1950	2	-0.10837	0.68292	0.70656	1	13391	1	-0.10837
NUP93	4	0.040254	0.10009	0.976378	1951	3	-0.32664	0.65542	0.68851	1	13053	1	-0.32664
ISL1	4	0.040297	0.10018	0.976378	1952	2	-0.10719	0.18092	0.31402	0.999452	5956	1	-0.10719
SEC61G	4	0.040304	0.10019	0.976378	1953	1	0.18233	0.094562	0.20477	0.991828	3939	3	0.18233
SLC6A11	4	0.040334	0.10026	0.976378	1954	3	-0.32418	0.057576	0.13501	0.979528	2624	1	-0.32418
TMEM242	4	0.040355	0.1003	0.976378	1955	2	-0.10021	0.90889	0.90862	1	17268	0	-0.10021
NME6	4	0.040376	0.10034	0.976378	1956	3	-0.25587	0.53027	0.61831	1	11726	1	-0.25587
BRS3	4	0.040406	0.1004	0.976378	1957	3	-0.18529	0.93799	0.93794	1	17836	0	-0.18529
INTS4	4	0.040411	0.10041	0.976378	1958	2	-0.11956	0.35492	0.49721	1	9463	2	-0.11956
NEIL2	4	0.040421	0.10043	0.976378	1959	3	-0.38243	0.83118	0.83058	1	15772	0	-0.38243
TMEM233	4	0.040457	0.10051	0.976378	1960	1	-0.073427	0.23596	0.37211	0.999452	7103	1	-0.073427
PRMT1	4	0.040472	0.10054	0.976378	1961	3	-0.23645	0.97891	0.97894	1	18627	0	-0.23645
FGF12	4	0.040511	0.10062	0.976378	1962	3	-0.25328	0.14163	0.2724	0.999452	5159	1	-0.25328
TAC3	4	0.040525	0.10065	0.976378	1963	2	-0.27394	0.28439	0.42288	0.999452	8049	2	-0.27394
FAM73A	4	0.040543	0.10069	0.976378	1964	3	-0.34642	0.93319	0.93301	1	17741	0	-0.34642
ZSCAN23	4	0.040558	0.10072	0.976378	1965	2	-0.046932	0.71146	0.72642	1	13807	1	-0.046932
LTBP2	4	0.040582	0.10077	0.976378	1966	3	-0.23777	0.93201	0.93176	1	17720	0	-0.23777
AATF	4	0.040609	0.10083	0.976378	1967	2	-0.039478	0.74287	0.75038	1	14254	1	-0.039478
RAB29	4	0.040653	0.10091	0.976378	1968	3	-0.33579	0.85309	0.85251	1	16198	0	-0.33579
BARHL2	4	0.04066	0.10092	0.976378	1969	2	0.048408	0.021096	0.061087	0.968479	1182	2	0.048408
DMRTC1B	4	0.040682	0.10096	0.976378	1970	3	-0.23868	0.95155	0.95145	1	18108	0	-0.23868
TMEM91	4	0.040708	0.10101	0.976378	1971	2	-0.24214	0.039338	0.098929	0.972514	1930	1	-0.24214
C3orf17	4	0.040725	0.10103	0.976378	1972	2	-0.20784	0.87521	0.87477	1	16621	0	-0.20784
DRD3	4	0.040762	0.1011	0.976378	1973	2	-0.14683	0.92711	0.9269	1	17611	0	-0.14683
CTSD	4	0.040777	0.10113	0.976378	1974	2	-0.27477	0.54452	0.62545	1	11874	1	-0.27477
VSIG8	4	0.04082	0.10122	0.976378	1975	3	-0.36301	0.94791	0.94787	1	18030	0	-0.36301
ZNF189	4	0.040863	0.10131	0.976378	1976	1	-0.010169	0.89864	0.89833	1	17063	0	-0.010169
TTC14	4	0.040914	0.10142	0.976378	1977	1	0.031849	0.85989	0.85941	1	16326	0	0.031849
SMIM10L1	4	0.040943	0.10149	0.976378	1978	3	-0.3709	0.62931	0.67263	1	12747	1	-0.3709
TIGAR	4	0.040943	0.10149	0.976378	1979	2	-0.43181	0.10609	0.22559	0.996962	4316	1	-0.43181
KSR2	4	0.040966	0.10152	0.976378	1980	3	-0.20465	0.9536	0.95348	1	18144	0	-0.20465
NNT	4	0.040983	0.10156	0.976378	1981	2	-0.20969	0.26716	0.40479	0.999452	7705	1	-0.20969
TSACC	4	0.041016	0.10162	0.976378	1982	2	-0.13142	0.54551	0.62599	1	11884	1	-0.13142
RBM15B	4	0.041027	0.10164	0.976378	1983	3	-0.20652	0.93249	0.93225	1	17727	0	-0.20652
ACAA1	4	0.041064	0.10172	0.976378	1984	2	-0.19045	0.92723	0.92701	1	17614	0	-0.19045
CLDN34	4	0.04115	0.10189	0.976378	1985	2	-0.14757	0.27256	0.41046	0.999452	7807	1	-0.14757
2025-09-09	4	0.041168	0.10192	0.976378	1986	1	-0.0024216	0.38136	0.52521	1	9953	2	-0.0024216
TSG101	4	0.04117	0.10193	0.976378	1987	3	-0.21519	0.73903	0.74734	1	14200	1	-0.21519
PPP6R1	4	0.04118	0.10195	0.976378	1988	3	-0.28888	0.6521	0.68641	1	13013	1	-0.28888
SAMD5	4	0.041191	0.10197	0.976378	1989	2	-0.16813	0.96304	0.96296	1	18318	0	-0.16813
CD28	4	0.041216	0.10202	0.976378	1990	3	-0.23647	0.62572	0.67055	1	12705	1	-0.23647
CNOT8	4	0.04127	0.10213	0.976378	1991	2	0.035934	0.05533	0.13069	0.976069	2557	2	0.035934
TGFBR1	4	0.041288	0.10217	0.976378	1992	2	-0.20899	0.82911	0.82847	1	15740	0	-0.20899
S100Z	4	0.041321	0.10223	0.976378	1993	2	-0.20358	0.7154	0.72932	1	13859	1	-0.20358
CCDC13	4	0.041339	0.10227	0.976378	1994	3	-0.14647	0.84554	0.84488	1	16039	0	-0.14647
THRSP	4	0.041372	0.10234	0.976378	1995	2	-0.25793	0.027119	0.073767	0.968479	1447	1	-0.25793
ASPDH	4	0.041473	0.10254	0.976378	1996	2	-0.055938	0.87263	0.87223	1	16569	0	-0.055938
MANSC1	3	0.041475	0.09796	0.976277	1997	1	-0.0065568	0.85218	0.85224	1	16175	0	-0.0065568
RNF146	4	0.041486	0.10258	0.976378	1998	3	-0.24728	0.85164	0.85105	1	16167	0	-0.24728
ILVBL	4	0.041496	0.1026	0.976378	1999	3	-0.19976	0.79203	0.79237	1	15052	1	-0.19976
[truncated: 17,116 more rows]

## Sheet: Comb-AAV6
id	Selected_pval_1	Selected_lfc_1	minus_log10_pval_1	Category_1	Selected_pval_2	Selected_lfc_2	minus_log10_pval_2	Category_2	Selected_lfc	Selected_pval	minus_log10_pval	Category
Non-Targeting	2.5898e-07	0	6.58673	Not Significant	2.5898e-07	0	6.58673	Not Significant	0	2.10154e-12	11.6775	Not Significant
RPP21	2.5898e-07	-0.83024	6.58673	Depleted	2.5898e-07	-0.90611	6.58673	Depleted	-0.868175	2.10154e-12	11.6775	Depleted			RPP21
CDK6	6.3451e-05	1.1889	4.19756	Enriched	0.356	0.21587	0.44855	Not Significant	0.702385	0.000264242	3.578	Enriched			COCH
HRSP12	6.5523e-05	1.005	4.18361	Enriched	0.52665	0.16163	0.278478	Not Significant	0.583315	0.000389051	3.40999	Enriched			TRMT112
COCH	6.8113e-05	-0.9717	4.16677	Depleted	0.18832	0.11301	0.725104	Not Significant	-0.429345	0.00015731	3.80324	Depleted			RPS5
TRMT112	8.0026e-05	-1.2038	4.09677	Depleted	1.0618e-05	-0.78649	4.97396	Depleted	-0.995145	1.8597e-08	7.73056	Depleted			LCP2
RPS5	8.5724e-05	-0.80131	4.0669	Depleted	0.10217	-0.025921	0.990677	Not Significant	-0.413616	0.000110755	3.95564	Depleted			ZC3H13
TRIM33	9.1422e-05	0.22783	4.03895	Not Significant	0.20284	0.15049	0.692846	Not Significant	0.18916	0.000220588	3.65642	Not Significant			SLC46A3
LCP2	9.1422e-05	-0.98252	4.03895	Depleted	9.1422e-05	-0.51461	4.03895	Depleted	-0.748565	1.63817e-07	6.78564	Depleted			OTUD5
ZC3H13	9.3494e-05	-0.79168	4.02922	Depleted	0.0070255	-0.41238	2.15332	Depleted	-0.60203	1.00075e-05	4.99967	Depleted			ALDOA
SLC46A3	0.000108	-0.67805	3.96658	Depleted	0.074545	0.24674	1.12758	Not Significant	-0.215655	0.000102485	3.98934	Not Significant			CD3D
AURKA	0.00010851	1.1672	3.96453	Enriched	0.37227	-0.24886	0.429142	Not Significant	0.45917	0.000449063	3.34769	Enriched			NANS
OTUD5	0.00021004	-0.70979	3.6777	Depleted	0.072609	-0.17147	1.13901	Not Significant	-0.44063	0.000184396	3.73425	Depleted			SULT1C4
ALDOA	0.0002349	-0.7268	3.62912	Depleted	1.8388e-05	-0.56005	4.73547	Depleted	-0.643425	8.75106e-08	7.05794	Depleted			ARPC4
CD3D	0.00024008	-0.97642	3.61964	Depleted	7.5365e-05	-0.6512	4.12283	Depleted	-0.81381	3.40662e-07	6.46768	Depleted			ARID5B
PCDHGA10	0.00025873	0.80897	3.58715	Enriched	0.1179	0.24398	0.928486	Not Significant	0.526475	0.000347677	3.45882	Enriched			ENPP2
PLEKHA2	0.00026701	1.0535	3.57347	Enriched	0.34367	-0.1109	0.463858	Not Significant	0.4713	0.000944823	3.02465	Enriched			SLC35B2
NANS	0.00030172	-0.66465	3.5204	Depleted	0.00050891	-0.25325	3.29336	Not Significant	-0.45895	2.56261e-06	5.59132	Depleted			ALG13
IREB2	0.00031726	1.0519	3.49858	Enriched	0.74628	0.018179	0.127098	Not Significant	0.53504	0.00221338	2.65494	Enriched			KRTAP10-10
SULT1C4	0.00032451	-0.72648	3.48877	Depleted	0.074204	0.23472	1.12957	Not Significant	-0.24588	0.000280149	3.55261	Not Significant			KCNJ18
YWHAZ	0.00036336	0.7267	3.43966	Enriched	0.087723	0.20486	1.05689	Not Significant	0.46578	0.000361899	3.44141	Enriched			SCAP
ARPC4	0.0003732	-0.51244	3.42806	Depleted	2.5898e-07	-0.84195	6.58673	Depleted	-0.677195	2.32542e-09	8.6335	Depleted			PUM1
ARID5B	0.00039133	-0.80801	3.40746	Depleted	0.28531	0.20414	0.544683	Not Significant	-0.301935	0.00112768	2.94781	Depleted			STAT3
C1RL	0.00041308	0.58129	3.38397	Enriched	0.39681	-0.11204	0.401417	Not Significant	0.234625	0.00159262	2.79789	Not Significant			KCNJ11
ENPP2	0.00050373	-1.1773	3.2978	Depleted	0.2522	0.18552	0.598255	Not Significant	-0.49589	0.00126672	2.89732	Depleted			ZNF781
GRIK1	0.00050891	0.50145	3.29336	Enriched	0.12361	0.2095	0.907946	Not Significant	0.355475	0.000671454	3.17298	Enriched			VAV1
SLC35B2	0.00050891	-0.94796	3.29336	Depleted	0.0010683	-0.75012	2.97131	Depleted	-0.84904	8.38605e-06	5.07644	Depleted			HECTD4
ALG13	0.00052548	-1.1626	3.27944	Depleted	0.016881	-0.58633	1.7726	Depleted	-0.874465	0.000112061	3.95055	Depleted			AHCTF1
KRTAP10-10	0.00052703	-1.0291	3.27816	Depleted	0.54461	-0.073752	0.263914	Not Significant	-0.551426	0.00262799	2.58038	Depleted			PLA2G15
ASCL2	0.00053066	0.68507	3.27518	Enriched	0.36946	-0.12941	0.432433	Not Significant	0.27783	0.00186982	2.7282	Not Significant			HAPLN2
KCNJ18	0.00053791	-0.75559	3.26929	Depleted	0.069619	-0.026097	1.15727	Not Significant	-0.390844	0.000419147	3.37763	Depleted			SEPP1
SCAP	0.00059437	-0.43128	3.22594	Depleted	0.0027828	-0.50383	2.55552	Depleted	-0.467555	2.36727e-05	4.62575	Depleted			GALNT4
PUM1	0.00061923	-0.90206	3.20815	Depleted	0.01737	-0.29067	1.7602	Not Significant	-0.596365	0.000133805	3.87353	Depleted			CCDC182
STAT3	0.00061923	-1.6087	3.20815	Depleted	0.34342	-0.21406	0.464174	Not Significant	-0.91138	0.00201084	2.69662	Depleted			SARS
TMEM220	0.00066792	0.76838	3.17528	Enriched	0.54372	-0.1168	0.264625	Not Significant	0.32579	0.00323964	2.4895	Enriched			ZNF836
HYAL2	0.00069382	1.1284	3.15875	Enriched	0.45801	-0.03378	0.339125	Not Significant	0.54731	0.0028772	2.54103	Enriched			SSBP3
CLASP2	0.000699	0.62168	3.15552	Enriched	0.0062568	0.42575	2.20365	Enriched	0.523715	5.83423e-05	4.23402	Enriched			MYO1G
KCNJ11	0.000699	-0.79435	3.15552	Depleted	0.084506	-0.24896	1.07311	Not Significant	-0.521655	0.000634219	3.19776	Depleted			MYBBP1A
ZNF781	0.00078188	-0.65049	3.10686	Depleted	0.80275	-0.046508	0.0954197	Not Significant	-0.348499	0.00525568	2.27937	Depleted			MOB4
DCAF12L2	0.00079897	0.85827	3.09747	Enriched	0.64596	0.0308	0.189794	Not Significant	0.444535	0.00442259	2.35432	Enriched			LRP2
VAV1	0.00087097	-0.80096	3.06	Depleted	6.0343e-05	-0.5389	4.21937	Depleted	-0.66993	9.33483e-07	6.02989	Depleted			PRDM10
CCDC116	0.00088133	0.56045	3.05486	Enriched	0.27508	-0.21553	0.560541	Not Significant	0.17246	0.00226066	2.64576	Not Significant			VCY1B
CRYGD	0.00088443	0.81216	3.05334	Enriched	0.050198	-0.48926	1.29931	Not Significant	0.16145	0.000489355	3.31038	Not Significant			DRAM1
CBX6	0.00088547	0.4465	3.05283	Enriched	0.57579	-0.037547	0.239736	Not Significant	0.204477	0.00437518	2.359	Not Significant			ARHGAP33
HECTD4	0.00089842	-0.75059	3.04652	Depleted	0.30604	-0.068598	0.514222	Not Significant	-0.409594	0.00252926	2.59701	Depleted			HECTD3
AHCTF1	0.00090204	-0.64343	3.04477	Depleted	0.68067	0.070282	0.167063	Not Significant	-0.286574	0.00515478	2.28779	Not Significant			RNF13
CLIP1	0.00090981	0.50727	3.04105	Enriched	0.20783	0.14387	0.682292	Not Significant	0.32557	0.00181018	2.74228	Enriched			C19orf70
PLA2G15	0.00091707	-0.69809	3.0376	Depleted	0.31044	-0.12469	0.508022	Not Significant	-0.41139	0.00260897	2.58353	Depleted			ARHGAP20
CXorf38	0.00095747	0.85305	3.01887	Enriched	0.0063371	0.3151	2.19811	Enriched	0.584075	7.89547e-05	4.10262	Enriched			ISLR
ZSCAN23	0.0010279	0.66986	2.98805	Enriched	0.19855	-0.22321	0.70213	Not Significant	0.223325	0.00193823	2.7126	Not Significant			NMT1
HAPLN2	0.0010362	-0.65709	2.98456	Depleted	0.20117	0.15415	0.696437	Not Significant	-0.25147	0.00197525	2.70438	Not Significant			NOL10
HNRNPA2B1	0.0010688	0.61744	2.9711	Enriched	0.015537	0.25132	1.80863	Not Significant	0.43438	0.000199367	3.70035	Enriched			GNB2L1
ZAP70	0.0010688	-0.22866	2.9711	Not Significant	0.41667	0.021196	0.380208	Not Significant	-0.103732	0.00388186	2.41096	Not Significant			KRTAP9-3
SEPP1	0.0010911	-0.78874	2.96214	Depleted	0.48178	-0.018571	0.317151	Not Significant	-0.403656	0.00449492	2.34728	Depleted			ZNF648
GALNT4	0.0011077	-0.68601	2.95558	Depleted	0.76261	-0.075283	0.117698	Not Significant	-0.380646	0.00682255	2.16605	Depleted			ST3GAL4
WASF2	0.0011237	0.72511	2.94935	Enriched	2.5898e-07	0.74842	6.58673	Enriched	0.736765	6.68104e-09	8.17516	Enriched			NR4A3
CCDC182	0.0011243	-0.77299	2.94912	Depleted	0.47643	0.010185	0.322001	Not Significant	-0.381402	0.00457018	2.34007	Depleted			PTPMT1
WBP5	0.0011274	0.97226	2.94792	Enriched	0.022738	0.29185	1.64325	Not Significant	0.632055	0.000296635	3.52778	Enriched			ARL 3.00
SARS	0.0011341	-0.91714	2.94535	Depleted	0.080772	-0.10049	1.09274	Not Significant	-0.508815	0.000943337	3.02533	Depleted			EFCAB13
C4orf19	0.0011372	0.40948	2.94416	Enriched	0.1331	0.18293	0.875822	Not Significant	0.296205	0.00148271	2.82894	Not Significant			PNLIPRP1
ZNF836	0.0011496	-0.95566	2.93945	Depleted	0.55444	-0.02521	0.256145	Not Significant	-0.490435	0.00532735	2.27349	Depleted			GCC2
SSBP3	0.0011906	-0.34917	2.92423	Depleted	0.068445	0.058277	1.16466	Not Significant	-0.145447	0.000848727	3.07123	Not Significant			UTS2
MYO1G	0.0012118	-0.77555	2.91657	Depleted	0.025458	-0.28082	1.59418	Not Significant	-0.528185	0.00035127	3.45436	Depleted			TMUB2
KIAA1524	0.0012501	0.58907	2.90306	Enriched	0.63018	0.051568	0.200535	Not Significant	0.320319	0.00641754	2.19263	Enriched			LRRC72
HDAC2	0.0012532	1.0427	2.90198	Enriched	0.56119	-0.038117	0.25089	Not Significant	0.502292	0.00580894	2.2359	Enriched			SMIM3
SEC61B	0.0012532	-0.025615	2.90198	Not Significant	0.023008	-0.10992	1.63812	Not Significant	-0.0677675	0.000330259	3.48114	Not Significant			CDC123
MYBBP1A	0.001289	-0.56176	2.88975	Depleted	0.026225	-0.19235	1.58128	Not Significant	-0.377055	0.000381814	3.41815	Depleted			OR4F15
PEX11G	0.0013071	0.76851	2.88369	Enriched	0.21485	-0.13275	0.667865	Not Significant	0.31788	0.00257739	2.58882	Enriched			ZNF507
PTEN	0.0013226	0.55362	2.87857	Enriched	2.5898e-07	0.57418	6.58673	Enriched	0.5639	7.80779e-09	8.10747	Enriched			PNPO
MOB4	0.0013382	-0.65576	2.87348	Depleted	0.035709	-0.27506	1.44722	Not Significant	-0.46541	0.000523196	3.28134	Depleted			C21orf2
EBF3	0.0013791	0.75544	2.8604	Enriched	0.4211	-0.041176	0.375615	Not Significant	0.357132	0.00490795	2.3091	Enriched			MYLIP
RAG1	0.001405	0.55307	2.85232	Enriched	0.87942	0.0039307	0.0558037	Not Significant	0.2785	0.00950932	2.02185	Not Significant			OR2D2
AS3MT	0.0014138	0.82919	2.84961	Enriched	0.029668	0.045561	1.52771	Not Significant	0.437375	0.000464711	3.33282	Enriched			COL8A2
CRELD1	0.0014464	0.10597	2.83971	Not Significant	0.37952	0.053431	0.420765	Not Significant	0.0797005	0.0046701	2.33067	Not Significant			H2BFWT
LRP2	0.0014998	-0.69732	2.82397	Depleted	0.51494	0.081799	0.288243	Not Significant	-0.30776	0.00630676	2.20019	Depleted			UBE2N
PRDM10	0.0015174	-0.72234	2.8189	Depleted	0.14604	-0.19774	0.835528	Not Significant	-0.46004	0.00208629	2.68062	Depleted			CST6
ACTR8	0.0015252	0.71399	2.81667	Enriched	0.67878	-0.043509	0.168271	Not Significant	0.33524	0.00815081	2.0888	Enriched			NNAT
VCY1B	0.0015407	-0.79105	2.81228	Depleted	0.064143	0.31192	1.19285	Not Significant	-0.239565	0.00101021	2.99559	Not Significant			MARS
ZFAND5	0.0016003	0.65774	2.7958	Enriched	0.2442	0.02689	0.612254	Not Significant	0.342315	0.00345748	2.46124	Enriched			OTOL1
DRAM1	0.0016326	-0.39904	2.78712	Depleted	0.16268	-0.11683	0.788666	Not Significant	-0.257935	0.00245235	2.61042	Not Significant			KAT7
UGT2B7	0.0016345	0.61131	2.78662	Enriched	0.16665	0.087126	0.778195	Not Significant	0.349218	0.00250824	2.60063	Enriched			SKIV2L
ARHGAP33	0.0016402	-1.0636	2.7851	Depleted	0.48695	0.042936	0.312516	Not Significant	-0.510332	0.00649541	2.18739	Depleted
ANKRD42	0.0016531	0.12213	2.7817	Not Significant	0.35842	-0.026129	0.445608	Not Significant	0.0480005	0.00499549	2.30142	Not Significant
HECTD3	0.0017313	-0.70173	2.76163	Depleted	0.072911	-0.16958	1.13721	Not Significant	-0.435655	0.00125946	2.89982	Depleted
RNF13	0.0017448	-0.79939	2.75825	Depleted	0.52367	0.092604	0.280942	Not Significant	-0.353393	0.00730778	2.13621	Depleted
CIDEB	0.0017639	0.70729	2.75353	Enriched	0.039164	-0.18931	1.40711	Not Significant	0.25899	0.000730897	3.13614	Not Significant
2025-03-09	0.0017867	0.94511	2.74795	Enriched	0.533	0.16747	0.273273	Not Significant	0.55629	0.00757718	2.12049	Enriched
TMED10	0.0018349	-0.16787	2.73639	Not Significant	0.0009989	-0.42586	3.00048	Depleted	-0.296865	2.60446e-05	4.58428	Not Significant
HAND2	0.0018567	0.61998	2.73126	Enriched	0.48808	-0.0015306	0.311509	Not Significant	0.309225	0.00725539	2.13934	Enriched
C19orf70	0.0018691	-1.8448	2.72837	Depleted	0.21643	-0.26335	0.664683	Not Significant	-1.05408	0.00356503	2.44794	Depleted
C1QTNF2	0.0019116	0.66471	2.7186	Enriched	0.79928	0.029229	0.0973011	Not Significant	0.346969	0.0114346	1.94178	Enriched
ARHGAP20	0.0019742	-0.39726	2.70461	Depleted	0.23019	-0.11252	0.637914	Not Significant	-0.25489	0.00395202	2.40318	Not Significant
TMA16	0.0020519	0.67566	2.68784	Enriched	0.43383	-0.076308	0.36268	Not Significant	0.299676	0.00714285	2.14613	Not Significant
ASAP1	0.0021566	0.96401	2.66623	Enriched	0.38354	0.10661	0.416189	Not Significant	0.53531	0.00669781	2.17407	Enriched
DGKA	0.0022161	0.29848	2.65441	Not Significant	0.055444	0.18009	1.25615	Not Significant	0.239285	0.00122923	2.91037	Not Significant
ISLR	0.0022161	-0.54109	2.65441	Depleted	0.072731	-0.33438	1.13828	Not Significant	-0.437735	0.00156876	2.80444	Depleted
NMT1	0.0022229	-0.99776	2.65308	Depleted	0.00766	-0.53499	2.11577	Depleted	-0.766375	0.000204	3.69037	Depleted
NOL10	0.0022436	-0.62756	2.64905	Depleted	0.2555	-0.16753	0.592609	Not Significant	-0.397545	0.00485202	2.31408	Depleted
GGCT	0.0022617	0.56477	2.64557	Enriched	0.34391	0.051552	0.463555	Not Significant	0.308161	0.00634625	2.19748	Enriched
GNB2L1	0.0022845	-0.95026	2.64121	Depleted	0.0054824	-0.55693	2.26103	Depleted	-0.753595	0.000153899	3.81276	Depleted
OR52K1	0.0022918	0.85388	2.63982	Enriched	0.31272	-0.11552	0.504844	Not Significant	0.36918	0.00590616	2.22869	Enriched
KRTAP9-3	0.0022964	-0.97109	2.63895	Depleted	0.3906	-0.13232	0.408268	Not Significant	-0.551705	0.00719058	2.14324	Depleted
ZNF648	0.0023327	-1.0886	2.63214	Depleted	0.66444	-0.040125	0.177544	Not Significant	-0.564362	0.0115773	1.93639	Depleted
ST3GAL4	0.002343	-0.58445	2.63023	Depleted	0.00050114	-0.44024	3.30004	Depleted	-0.512345	1.72074e-05	4.76428	Depleted
ZNF790	0.002371	0.68917	2.62507	Enriched	0.21754	0.22444	0.662461	Not Significant	0.456805	0.0044202	2.35456	Enriched
NR4A3	0.0023881	-0.70365	2.62195	Depleted	0.10995	-0.21556	0.958805	Not Significant	-0.459605	0.00242747	2.61485	Depleted
NDUFS8	0.0024052	0.71339	2.61885	Enriched	0.057458	0.42337	1.24065	Not Significant	0.56838	0.00136634	2.86444	Enriched
CMTM1	0.0024062	0.65561	2.61867	Enriched	0.33887	0.1481	0.469967	Not Significant	0.401855	0.00661431	2.17952	Enriched
ACTR2	0.0024062	-0.013864	2.61867	Not Significant	0.0020752	-0.38001	2.68294	Depleted	-0.196937	6.59491e-05	4.18079	Not Significant
KRTAP5-5	0.0024342	0.98846	2.61364	Enriched	0.51106	-0.080421	0.291528	Not Significant	0.45402	0.00956579	2.01928	Enriched
ERLIN2	0.0025564	0.46046	2.59237	Enriched	0.61434	-0.059838	0.211591	Not Significant	0.200311	0.0117102	1.93144	Not Significant
PTPMT1	0.002602	-0.95368	2.58469	Depleted	6.1379e-05	-0.58405	4.21198	Depleted	-0.768865	2.65913e-06	5.57526	Depleted
ARL 3.00	0.0026108	-0.92281	2.58323	Depleted	0.058042	0.18668	1.23626	Not Significant	-0.368065	0.00148425	2.82849	Depleted
ESD	0.0026165	0.64772	2.58228	Enriched	0.38705	0.058102	0.412233	Not Significant	0.352911	0.00799552	2.09715	Enriched
EFCAB13	0.0026388	-0.90686	2.57859	Depleted	0.44634	0.066743	0.350334	Not Significant	-0.420059	0.00912102	2.03996	Depleted
PNLIPRP1	0.0026828	-1.2135	2.57141	Depleted	0.11845	0.29333	0.926465	Not Significant	-0.460085	0.00287721	2.54103	Depleted
GCC2	0.0027046	-0.51126	2.5679	Depleted	0.059411	-0.33358	1.22613	Not Significant	-0.42242	0.00156442	2.80565	Depleted
CSRP3	0.0027077	-0.27889	2.5674	Not Significant	0.6853	0.00035732	0.164119	Not Significant	-0.139266	0.0135264	1.86882	Not Significant
TSPO2	0.0027823	-0.1492	2.5556	Not Significant	0.012596	0.19135	1.89977	Not Significant	0.021075	0.000394576	3.40387	Not Significant
SLC30A1	0.0028304	1.1234	2.54815	Enriched	0.3726	-0.24727	0.428757	Not Significant	0.438065	0.0082835	2.08179	Enriched
CCT6A	0.0028854	1.0413	2.53979	Enriched	0.4711	-0.15851	0.326887	Not Significant	0.441395	0.0103318	1.98582	Enriched
UTS2	0.0029221	-0.86301	2.5343	Depleted	0.64139	-0.084437	0.192878	Not Significant	-0.473724	0.0136434	1.86508	Depleted
TMUB2	0.0029382	-0.65193	2.53192	Depleted	0.19206	0.17228	0.716563	Not Significant	-0.239825	0.0047853	2.32009	Not Significant
LRRC72	0.002963	-0.68818	2.52827	Depleted	0.14844	-0.13901	0.828449	Not Significant	-0.413595	0.00383931	2.41575	Depleted
TMEM99	0.0029724	0.68805	2.52689	Enriched	0.20166	-0.071168	0.69538	Not Significant	0.308441	0.0050468	2.29698	Enriched
CSK	0.0029744	0.089799	2.5266	Not Significant	0.18398	0.28992	0.735229	Not Significant	0.189859	0.00465728	2.33187	Not Significant
CEP164	0.0029744	-0.1617	2.5266	Not Significant	0.66192	-0.044546	0.179194	Not Significant	-0.103123	0.0142352	1.84664	Not Significant
SMIM3	0.003019	-0.74483	2.52014	Depleted	0.25099	-0.18791	0.600344	Not Significant	-0.46637	0.00620222	2.20745	Depleted
CDC123	0.0030345	-0.57548	2.51791	Depleted	0.33232	-0.054755	0.478444	Not Significant	-0.315117	0.00796592	2.09876	Depleted
OR4F15	0.0030382	-0.98757	2.51738	Depleted	0.59758	0.034237	0.223604	Not Significant	-0.476666	0.0132743	1.87699	Depleted
ZNF507	0.0030433	-0.48766	2.51666	Depleted	0.0018344	0.39128	2.73651	Enriched	-0.04819	7.31093e-05	4.13603	Not Significant
SNRK	0.0030568	0.4641	2.51473	Enriched	0.086664	0.25795	1.06216	Not Significant	0.361025	0.00244678	2.61141	Enriched
SIVA1	0.0031158	0.55633	2.50643	Enriched	0.39254	0.12754	0.406116	Not Significant	0.341935	0.0094255	2.0257	Enriched
OOSP2	0.0031474	0.35525	2.50205	Enriched	0.33339	0.12319	0.477047	Not Significant	0.23922	0.00824719	2.08369	Not Significant
CXCL6	0.0031614	0.031156	2.50012	Not Significant	0.1022	0.12789	0.990549	Not Significant	0.079523	0.00291999	2.53462	Not Significant
PNPO	0.003206	-0.71027	2.49404	Depleted	0.21534	0.086925	0.666875	Not Significant	-0.311673	0.00571515	2.24297	Depleted
C2CD4D	0.0032137	0.47328	2.49299	Enriched	0.62323	-0.091811	0.205352	Not Significant	0.190735	0.0144471	1.84022	Not Significant
HCN2	0.003222	0.49055	2.49187	Enriched	0.037713	0.37046	1.42351	Enriched	0.430505	0.001217	2.91471	Enriched
C21orf2	0.0032251	-0.92669	2.49146	Depleted	0.40755	0.067105	0.389819	Not Significant	-0.429793	0.0100346	1.9985	Depleted
GJB4	0.0033536	0.34551	2.47449	Enriched	0.37646	-0.074884	0.424281	Not Significant	0.135313	0.00968924	2.01371	Not Significant
HOXB3	0.0033536	-0.14573	2.47449	Not Significant	0.4502	-0.056584	0.346595	Not Significant	-0.101157	0.0113171	1.94627	Not Significant
CAPZA1	0.0033924	0.56118	2.46949	Enriched	0.2001	0.15085	0.698753	Not Significant	0.356015	0.00563091	2.24942	Enriched
MYLIP	0.0034106	-0.70839	2.46717	Depleted	0.20238	-0.21441	0.693832	Not Significant	-0.4614	0.00571411	2.24305	Depleted
OR2D2	0.0035033	-0.72407	2.45552	Depleted	0.21704	0.012695	0.66346	Not Significant	-0.355687	0.00622102	2.20614	Depleted
COL8A2	0.0035126	-0.87979	2.45437	Depleted	0.25018	-0.26532	0.601747	Not Significant	-0.572555	0.00706275	2.15103	Depleted
GPR6	0.0035318	-0.2334	2.452	Not Significant	0.77822	-0.07394	0.108898	Not Significant	-0.15367	0.0189557	1.72226	Not Significant
H2BFWT	0.003537	-0.76886	2.45136	Depleted	0.63727	0.037692	0.195677	Not Significant	-0.365584	0.0159924	1.79609	Depleted
MORF4L1	0.0035908	0.55319	2.44481	Enriched	0.029823	0.19169	1.52545	Not Significant	0.37244	0.00108608	2.96414	Enriched
UBE2N	0.003595	-0.97616	2.4443	Depleted	0.12461	-0.33508	0.904447	Not Significant	-0.65562	0.00390219	2.40869	Depleted
CHST11	0.0036178	0.75969	2.44156	Enriched	0.052121	0.30959	1.28299	Not Significant	0.53464	0.0018057	2.74336	Enriched
CPNE2	0.0036178	0.30078	2.44156	Enriched	0.38177	-0.11552	0.418198	Not Significant	0.09263	0.0104759	1.97981	Not Significant
CST6	0.0036209	-0.98082	2.44118	Depleted	0.63072	-0.0013118	0.200163	Not Significant	-0.491066	0.0161735	1.7912	Depleted
ACP5	0.0036219	0.49737	2.44106	Enriched	0.085025	-0.024666	1.07045	Not Significant	0.236352	0.00279792	2.55316	Not Significant
NNAT	0.0036437	-0.61967	2.43846	Depleted	0.12918	-0.0021878	0.888805	Not Significant	-0.310929	0.00407682	2.38968	Depleted
MARS	0.0037094	-1.0927	2.4307	Depleted	0.0080112	-0.52219	2.0963	Depleted	-0.807445	0.000339478	3.46919	Depleted
LCP1	0.0037871	0.63194	2.42169	Enriched	0.027511	0.0027712	1.56049	Not Significant	0.317356	0.00105951	2.97489	Enriched
OTOL1	0.0038011	-0.61864	2.42009	Depleted	0.81871	-0.021935	0.0868699	Not Significant	-0.320288	0.021076	1.67621	Depleted
RUSC1	0.0038099	0.48255	2.41909	Enriched	0.1595	-0.12425	0.797239	Not Significant	0.17915	0.00510807	2.29174	Not Significant
OR4P4	0.0038141	0.47313	2.41861	Enriched	0.46183	0.063804	0.335518	Not Significant	0.268467	0.012932	1.88833	Not Significant
KAT7	0.0038369	-0.30281	2.41602	Depleted	0.0063371	-0.66662	2.19811	Depleted	-0.484715	0.000282646	3.54876	Depleted
YBX1	0.0039042	0.20331	2.40847	Not Significant	0.02313	-0.24926	1.63582	Not Significant	-0.022975	0.000931246	3.03094	Not Significant
FAM71B	0.0039042	-0.001681	2.40847	Not Significant	0.031386	0.20989	1.50326	Not Significant	0.104105	0.00122624	2.91142	Not Significant
SYCE1L	0.003943	0.60869	2.40417	Enriched	0.21252	-0.11299	0.6726	Not Significant	0.24785	0.00677457	2.16912	Not Significant
SKIV2L	0.0039793	-1.1211	2.40019	Depleted	0.39692	-0.037522	0.401297	Not Significant	-0.579311	0.0117681	1.9293	Depleted
C16orf54	0.0039995	0.55748	2.39799	Enriched	0.27138	-0.066408	0.566422	Not Significant	0.245536	0.00849402	2.07089	Not Significant
LAIR1	0.0040668	-0.49563	2.39075	Depleted	0.47752	-0.11779	0.321008	Not Significant	-0.30671	0.0140678	1.85177	Depleted
CNOT10	0.0040938	0.28456	2.38787	Not Significant	0.31921	-0.0037241	0.495924	Not Significant	0.140418	0.00998406	2.00069	Not Significant
HMOX2	0.0040938	-0.35425	2.38787	Depleted	0.24198	0.15204	0.616221	Not Significant	-0.101105	0.0078429	2.10552	Not Significant
OPRK1	0.0041119	-0.59313	2.38596	Depleted	0.40566	-0.0057264	0.391838	Not Significant	-0.299428	0.012337	1.90879	Not Significant
NLRP2	0.0041192	0.54489	2.38519	Enriched	0.4212	0.09351	0.375512	Not Significant	0.3192	0.012764	1.89401	Enriched
EIF6	0.0041466	-1.1651	2.38231	Depleted	0.00024681	-1.2917	3.60764	Depleted	-1.2284	1.51388e-05	4.81991	Depleted
CBX5	0.0041564	0.41679	2.38128	Enriched	0.01164	-0.062228	1.93405	Not Significant	0.177281	0.000529109	3.27645	Not Significant
SPRY3	0.0041611	0.5163	2.38079	Enriched	0.051911	0.28353	1.28474	Not Significant	0.399915	0.00203915	2.69055	Enriched
PRMT5	0.0041766	-0.56524	2.37918	Depleted	0.07297	-0.25083	1.13686	Not Significant	-0.408035	0.00277215	2.55718	Depleted
TRH	0.0042652	-0.44683	2.37006	Depleted	0.014839	-0.079985	1.8286	Not Significant	-0.263408	0.000675177	3.17058	Not Significant
CHD4	0.0042797	-0.57211	2.36859	Depleted	0.58005	0.024758	0.236535	Not Significant	-0.273676	0.0173734	1.76012	Not Significant
ZDHHC4	0.0043263	-0.50068	2.36388	Depleted	0.056817	0.16347	1.24552	Not Significant	-0.168605	0.0022887	2.64041	Not Significant
OR51A7	0.0043362	-0.52492	2.36289	Depleted	0.12622	0.15986	0.898872	Not Significant	-0.18253	0.00465792	2.33181	Not Significant
ERGIC3	0.0044766	0.040698	2.34905	Not Significant	0.15033	0.19887	0.822954	Not Significant	0.119784	0.0055882	2.25273	Not Significant
GREM2	0.0045045	0.41511	2.34635	Enriched	0.84672	0.021992	0.0722602	Not Significant	0.218551	0.0250547	1.60111	Not Significant
ZNF432	0.0045128	0.39433	2.34555	Enriched	0.23616	0.16573	0.626794	Not Significant	0.28003	0.00835978	2.07781	Not Significant
TBX5	0.0045475	-0.80667	2.34223	Depleted	0.35853	0.12285	0.445474	Not Significant	-0.34191	0.0120959	1.91736	Depleted
POGZ	0.004575	0.84748	2.33961	Enriched	0.23961	-0.16997	0.620495	Not Significant	0.338755	0.0085679	2.06713	Enriched
PXT1	0.0046651	-0.44165	2.33114	Depleted	0.30981	-0.11487	0.508905	Not Significant	-0.27826	0.0108967	1.9627	Not Significant
HNRNPD	0.0047228	-0.50161	2.3258	Depleted	0.1555	-0.3183	0.80827	Not Significant	-0.409955	0.00603413	2.21939	Depleted
LUC7L3	0.0047386	-0.67523	2.32435	Depleted	2.2014e-05	-0.59553	4.6573	Depleted	-0.63538	1.78128e-06	5.74927	Depleted
PIR	0.004764	-0.56547	2.32203	Depleted	0.56793	0.072833	0.245705	Not Significant	-0.246318	0.0187024	1.7281	Not Significant
VHL	0.0048448	0.47143	2.31472	Enriched	0.36467	0.10991	0.4381	Not Significant	0.29067	0.0129655	1.88721	Not Significant
ITK	0.0048744	-0.50791	2.31208	Depleted	0.0027776	-0.6168	2.55633	Depleted	-0.562355	0.000165312	3.7817	Depleted
B3GAT2	0.0048873	0.69278	2.31093	Enriched	0.064919	-0.1773	1.18763	Not Significant	0.25774	0.00287319	2.54164	Not Significant
RPL9	0.0049101	-0.77523	2.30891	Depleted	0.11861	-0.16707	0.925879	Not Significant	-0.47115	0.00492022	2.30802	Depleted
CCDC114	0.0049148	0.67766	2.30849	Enriched	0.59989	0.0050218	0.221928	Not Significant	0.341341	0.0201269	1.69622	Enriched
CHORDC1	0.0049334	-0.88356	2.30685	Depleted	0.042778	-0.39013	1.36878	Depleted	-0.636845	0.00199718	2.69958	Depleted
OR8H2	0.0049536	0.42966	2.30508	Enriched	0.11757	0.2027	0.929703	Not Significant	0.31618	0.00492028	2.30801	Enriched
ANKRD32	0.0049821	-0.93758	2.30259	Depleted	0.069992	-0.3302	1.15495	Not Significant	-0.63389	0.00312486	2.50517	Depleted
CBLN1	0.0049974	0.5645	2.30126	Enriched	0.44087	0.074707	0.355689	Not Significant	0.319603	0.0156821	1.8046	Enriched
KANK4	0.0050023	0.5874	2.30083	Enriched	0.33257	-0.14996	0.478117	Not Significant	0.21872	0.0123087	1.90979	Not Significant
NXPE3	0.0050028	0.60146	2.30079	Enriched	0.32922	-0.054346	0.482514	Not Significant	0.273557	0.0122024	1.91355	Not Significant
PLXNC1	0.0050246	0.39432	2.2989	Enriched	0.13878	0.16034	0.857673	Not Significant	0.27733	0.00576558	2.23916	Not Significant
TNFSF9	0.0050266	0.67282	2.29873	Enriched	0.76301	-0.017646	0.11747	Not Significant	0.327587	0.0251733	1.59906	Enriched
PSD	0.0050277	-0.53479	2.29863	Depleted	0.52888	0.083269	0.276643	Not Significant	-0.225761	0.0184266	1.73455	Not Significant
MGC50722	0.0050955	0.57379	2.29281	Enriched	0.09315	0.17798	1.03082	Not Significant	0.375885	0.00410708	2.38647	Enriched
SORT1	0.0051302	-0.66829	2.28987	Depleted	0.61947	0.04264	0.20798	Not Significant	-0.312825	0.0214563	1.66845	Depleted
OTX2	0.0051453	-0.61243	2.28859	Depleted	0.48564	0.082362	0.313686	Not Significant	-0.265034	0.0174713	1.75768	Not Significant
STAC	0.0051564	0.58052	2.28765	Enriched	0.85296	-0.021136	0.0690713	Not Significant	0.279692	0.0282653	1.54875	Not Significant
KIAA1191	0.0052193	0.51281	2.28239	Enriched	0.21384	0.12584	0.669911	Not Significant	0.319325	0.00870322	2.06032	Enriched
MBD1	0.0052193	-0.37352	2.28239	Depleted	0.21224	-0.1523	0.673173	Not Significant	-0.26291	0.00864642	2.06316	Not Significant
FBXL5	0.0052214	0.71821	2.28221	Enriched	0.39003	-0.047448	0.408902	Not Significant	0.335381	0.0146557	1.83399	Enriched
CLEC4G	0.0052675	-0.62492	2.2784	Depleted	0.13508	0.35027	0.869409	Not Significant	-0.137325	0.00586879	2.23145	Not Significant
FAM136A	0.00531	-0.60479	2.27491	Depleted	0.063233	-0.32007	1.19906	Not Significant	-0.46243	0.0030216	2.51976	Depleted
GLOD5	0.0053126	0.51102	2.27469	Enriched	0.19502	-0.17791	0.709921	Not Significant	0.166555	0.00815623	2.08851	Not Significant
SCN10A	0.0053286	-0.64369	2.27339	Depleted	0.32695	0.1456	0.485519	Not Significant	-0.249045	0.0128096	1.89246	Not Significant
SCGB1D2	0.0053369	-0.53496	2.27271	Depleted	0.011468	0.37142	1.94051	Enriched	-0.08177	0.000654958	3.18379	Not Significant
MAGEB10	0.0053535	0.56974	2.27136	Enriched	0.13384	-0.045633	0.873414	Not Significant	0.262053	0.00590486	2.22879	Not Significant
RTKN	0.0053659	0.88951	2.27036	Enriched	0.55529	0.11617	0.25548	Not Significant	0.50284	0.020309	1.69231	Enriched
SLC39A1	0.0053742	-0.72134	2.26969	Depleted	0.23998	0.11765	0.619825	Not Significant	-0.301845	0.00987052	2.00566	Depleted
ACER1	0.0054079	0.21087	2.26697	Not Significant	0.80031	-0.078556	0.0967418	Not Significant	0.066157	0.0278838	1.55465	Not Significant
CSNK2A3	0.0054079	-0.48575	2.26697	Depleted	0.39011	-0.010159	0.408813	Not Significant	-0.247954	0.0151079	1.8208	Not Significant
TMEM56	0.0054364	-0.60192	2.26469	Depleted	0.60708	-0.01752	0.216754	Not Significant	-0.30972	0.0221575	1.65448	Depleted
ATPAF2	0.0054405	-0.51913	2.26436	Depleted	0.41862	0.0020458	0.37818	Not Significant	-0.258542	0.0161354	1.79222	Not Significant
L3MBTL3	0.0054628	-1.0603	2.26258	Depleted	0.24475	0.18327	0.611277	Not Significant	-0.438515	0.0101845	1.99206	Depleted
RGL3	0.0055187	0.46064	2.25816	Enriched	0.29338	-0.086357	0.532569	Not Significant	0.187141	0.0120231	1.91998	Not Significant
PDS5A	0.0055778	0.63031	2.25354	Enriched	0.14738	0.22178	0.831561	Not Significant	0.426045	0.0066617	2.17642	Enriched
SLC8B1	0.0055778	-0.61523	2.25354	Depleted	0.45134	0.13141	0.345496	Not Significant	-0.24191	0.0175834	1.7549	Not Significant
TRAPPC4	0.005585	-0.95444	2.25298	Depleted	0.1594	-0.25593	0.797512	Not Significant	-0.605185	0.00714337	2.1461	Depleted
FAM186B	0.0056026	0.53861	2.25161	Enriched	0.28829	0.11091	0.54017	Not Significant	0.32476	0.011998	1.92089	Enriched
IL13RA1	0.0056026	-0.53394	2.25161	Depleted	0.49563	-0.029898	0.304842	Not Significant	-0.281919	0.0191224	1.71846	Not Significant
MIS12	0.0056176	-0.19456	2.25045	Not Significant	0.3581	0.14851	0.445996	Not Significant	-0.023025	0.0145017	1.83858	Not Significant
DFFA	0.0056492	-1.126	2.24801	Depleted	0.14445	-0.21908	0.840282	Not Significant	-0.67254	0.00661885	2.17922	Depleted
OR13G1	0.0056503	0.71184	2.24793	Enriched	0.52638	-0.014301	0.278701	Not Significant	0.34877	0.0202775	1.69299	Enriched
TGM2	0.0056746	0.47672	2.24606	Enriched	0.14313	0.21531	0.844269	Not Significant	0.346015	0.00659166	2.18101	Enriched
OR5K2	0.0056984	-0.41186	2.24425	Depleted	0.54901	0.085853	0.26042	Not Significant	-0.163003	0.0211711	1.67426	Not Significant
OR8H1	0.0057166	-0.33388	2.24286	Depleted	0.11115	0.25559	0.954091	Not Significant	-0.039145	0.00531274	2.27468	Not Significant
RASAL1	0.0057223	-0.63556	2.24243	Depleted	0.18093	0.17113	0.742489	Not Significant	-0.232215	0.00815123	2.08878	Not Significant
CCNB1	0.0057264	-0.38819	2.24212	Depleted	0.15999	0.16784	0.795907	Not Significant	-0.110175	0.00732504	2.13519	Not Significant
TRIM28	0.0057368	-0.93186	2.24133	Depleted	0.0016427	-0.6241	2.78444	Depleted	-0.77798	0.000118479	3.92636	Depleted
CITED4	0.0057533	0.52079	2.24008	Enriched	0.12177	-0.077676	0.91446	Not Significant	0.221557	0.00578931	2.23737	Not Significant
ZBED2	0.0057751	0.57824	2.23844	Enriched	0.378	-0.012081	0.422508	Not Significant	0.283079	0.0155583	1.80804	Not Significant
NCK2	0.0057886	-0.21088	2.23743	Not Significant	0.76208	-0.0063549	0.117999	Not Significant	-0.108617	0.0283368	1.54765	Not Significant
DARS2	0.0058026	-0.87792	2.23638	Depleted	0.49805	0.049098	0.302727	Not Significant	-0.414411	0.0197863	1.70364	Depleted
SUPT20H	0.0058041	-0.57276	2.23627	Depleted	0.33478	-0.064387	0.47524	Not Significant	-0.318574	0.0140748	1.85156	Depleted
PMS1	0.005844	0.85888	2.23329	Enriched	0.058564	0.34451	1.23237	Not Significant	0.601695	0.00307338	2.51238	Enriched
LDLRAP1	0.005902	-0.77906	2.229	Depleted	0.39725	-0.10032	0.400936	Not Significant	-0.43969	0.0165425	1.7814	Depleted
G6PC2	0.0059212	-0.58207	2.22759	Depleted	0.78523	-0.033602	0.105003	Not Significant	-0.307836	0.029622	1.52839	Depleted
CYB5R2	0.0059372	0.57187	2.22642	Enriched	0.010086	-0.3538	1.99628	Depleted	0.109035	0.000642129	3.19238	Not Significant
CCNG2	0.0059543	-0.40796	2.22517	Depleted	0.22723	-0.14468	0.643534	Not Significant	-0.27632	0.0102901	1.98758	Not Significant
PRKD1	0.0059657	0.53014	2.22434	Enriched	0.42058	-0.10469	0.376151	Not Significant	0.212725	0.0175329	1.75615	Not Significant
RNF7	0.0059771	0.67382	2.22351	Enriched	0.12011	0.206	0.920421	Not Significant	0.43991	0.00591498	2.22805	Enriched
PSMD5	0.0059771	-0.31064	2.22351	Depleted	0.38037	0.038849	0.419794	Not Significant	-0.135896	0.0161111	1.79288	Not Significant
CH17-360D5.1	0.0060455	-0.56404	2.21857	Depleted	0.071632	0.062862	1.14489	Not Significant	-0.250589	0.00378688	2.42172	Not Significant
ARL 11.00	0.0061004	-0.98582	2.21464	Depleted	0.64439	0.051224	0.190851	Not Significant	-0.467298	0.0257045	1.58999	Depleted
AOC1	0.0061102	0.8486	2.21394	Enriched	0.58255	-0.017315	0.234667	Not Significant	0.415643	0.0236284	1.62657	Enriched
SKI	0.0061413	0.80188	2.21174	Enriched	0.44919	-0.1498	0.34757	Not Significant	0.32604	0.0190152	1.7209	Enriched
LOC101060321	0.0061501	0.33852	2.21112	Enriched	0.28922	-0.31429	0.538772	Not Significant	0.012115	0.0130414	1.88468	Not Significant
SCAF8	0.006204	-1.075	2.20733	Depleted	0.51013	-0.021199	0.292319	Not Significant	-0.548099	0.0213806	1.66998	Depleted
FBXO48	0.0062511	-1.1024	2.20404	Depleted	0.3504	-0.20305	0.455436	Not Significant	-0.652725	0.0156036	1.80678	Depleted
KDM5C	0.0062843	-0.68621	2.20174	Depleted	0.11535	-0.33986	0.937982	Not Significant	-0.513035	0.0059655	2.22435	Depleted
UQCRFS1	0.0063081	-0.98904	2.2001	Depleted	0.072768	-0.39887	1.13806	Not Significant	-0.693955	0.0039873	2.39932	Depleted
MBNL1	0.0063324	0.99991	2.19843	Enriched	0.51377	-0.14091	0.289231	Not Significant	0.4295	0.021889	1.65977	Enriched
ANKH	0.0063407	-0.58556	2.19786	Depleted	0.78471	-0.023156	0.105291	Not Significant	-0.304358	0.0313623	1.50359	Depleted
TATDN2	0.0063444	0.36104	2.19761	Enriched	0.043533	0.21235	1.36118	Not Significant	0.286695	0.00253941	2.59527	Not Significant
NDUFA12	0.0063444	-0.11929	2.19761	Not Significant	0.51339	0.14101	0.289553	Not Significant	0.01086	0.0219105	1.65935	Not Significant
ANXA2R	0.0063827	0.73695	2.195	Enriched	0.30679	-0.18167	0.513159	Not Significant	0.27764	0.0141687	1.84867	Not Significant
DGKI	0.0064034	-0.62083	2.19359	Depleted	0.68042	0.037907	0.167223	Not Significant	-0.291461	0.0280415	1.5522	Not Significant
PKIB	0.0065065	0.8593	2.18665	Enriched	0.11474	0.27217	0.940285	Not Significant	0.565735	0.00612179	2.21312	Enriched
PWP1	0.0065412	-0.53586	2.18434	Depleted	0.22843	0.07329	0.641247	Not Significant	-0.231285	0.0112158	1.95017	Not Significant
ORMDL2	0.0065552	0.544	2.18341	Enriched	0.52094	-0.10309	0.283212	Not Significant	0.220455	0.02281	1.64187	Not Significant
FUT4	0.00658	0.50524	2.18177	Enriched	0.1622	0.16146	0.789949	Not Significant	0.33335	0.00837027	2.07726	Enriched
PKMYT1	0.0065894	-0.63961	2.18115	Depleted	0.1355	-0.20821	0.868061	Not Significant	-0.42391	0.00716173	2.14498	Depleted
C12orf50	0.0066396	-0.37971	2.17786	Depleted	0.11899	-0.19696	0.92449	Not Significant	-0.288335	0.00643368	2.19154	Not Significant
CBWD2	0.0066738	-0.74572	2.17563	Depleted	0.79733	-0.13811	0.0983619	Not Significant	-0.441915	0.0331834	1.47908	Depleted
TMEM219	0.0067131	0.2833	2.17308	Not Significant	0.18438	0.20524	0.734286	Not Significant	0.24427	0.00952389	2.02119	Not Significant
TEX15	0.0067131	-0.14042	2.17308	Not Significant	0.29693	0.053527	0.527346	Not Significant	-0.0434465	0.0143877	1.84201	Not Significant
TMEM233	0.0067359	0.49163	2.1716	Enriched	0.44995	0.062117	0.346836	Not Significant	0.276873	0.0206063	1.686	Not Significant
PLA2G6	0.0067639	0.53272	2.1698	Enriched	0.6036	-0.060949	0.219251	Not Significant	0.235885	0.0265416	1.57607	Not Significant
BMP3	0.0068002	-0.53672	2.16748	Depleted	0.54464	-0.011857	0.26389	Not Significant	-0.274288	0.0244384	1.61193	Not Significant
ADORA3	0.0068245	-0.85419	2.16593	Depleted	0.0343	-0.31274	1.46471	Depleted	-0.583465	0.00219096	2.65937	Depleted
SYNC	0.0068287	0.63035	2.16566	Enriched	0.77923	0.0073378	0.108334	Not Significant	0.318844	0.0331829	1.47909	Enriched
D2HGDH	0.0068468	0.49389	2.16451	Enriched	0.27568	-0.036283	0.559595	Not Significant	0.228803	0.013727	1.86242	Not Significant
PCDHGA12	0.0068691	-0.41903	2.1631	Depleted	0.84106	0.0115	0.075173	Not Significant	-0.203765	0.0355526	1.44913	Not Significant
FAM57B	0.0068758	-0.78258	2.16268	Depleted	0.64995	-0.004475	0.18712	Not Significant	-0.393527	0.0286485	1.5429	Depleted
DUSP16	0.0068887	-0.49971	2.16186	Depleted	0.57718	0.042989	0.238689	Not Significant	-0.22836	0.0259534	1.58581	Not Significant
GOLGA6A	0.0069038	0.56635	2.16091	Enriched	0.34799	0.078527	0.458433	Not Significant	0.322439	0.0168923	1.77231	Enriched
THYN1	0.0069442	-0.66099	2.15838	Depleted	0.4507	0.019622	0.346112	Not Significant	-0.320684	0.0211784	1.67411	Depleted
KRTAP21-2	0.0070017	0.56453	2.1548	Enriched	0.29315	0.11506	0.53291	Not Significant	0.339795	0.0147551	1.83106	Enriched
ZFC3H1	0.0070457	-0.61798	2.15208	Depleted	0.42026	-0.074881	0.376482	Not Significant	-0.34643	0.0202008	1.69463	Depleted
FOXP1	0.0070664	0.78907	2.1508	Enriched	0.24899	0.14584	0.603818	Not Significant	0.467455	0.0129193	1.88876	Enriched
POLD1	0.0070923	0.16744	2.14921	Not Significant	0.51602	0.070068	0.287333	Not Significant	0.118754	0.0241924	1.61632	Not Significant
PINLYP	0.0070923	-0.27258	2.14921	Not Significant	0.54598	0.1474	0.262823	Not Significant	-0.06259	0.0253784	1.59554	Not Significant
SIDT2	0.0071607	-0.48835	2.14504	Depleted	0.44112	0.081127	0.355443	Not Significant	-0.203612	0.0213454	1.6707	Not Significant
ZDHHC17	0.0071974	0.57542	2.14282	Enriched	0.72914	-0.099352	0.137189	Not Significant	0.238034	0.0327991	1.48414	Not Significant
[truncated: 18,824 more rows]

## Sheet: AAV-hT7-Donor 1
id	num	neg|score	neg|p-value	neg|fdr	neg|rank	neg|goodsgrna	neg|lfc	pos|score	pos|p-value	pos|fdr	pos|rank	pos|goodsgrna	pos|lfc
[truncated: 19,115 more rows]

[truncated: 2 more sheets: AAV-hT7-Donor 2, Comb-AAV-hT7]
