# Supplementary material for: In vivo site-specific engineering to reprogram T cells
Source: Nature. 2026 Mar 18;652(8110):712–21. doi: 10.1038/s41586-026-10235-x (PMC13083257; doi:10.1038/s41586-026-10235-x)
Supplement: Supplementary file 5 — MAGeCK data from GW CRISPR screen. P values were determined using MAGeCK RRA one-sided tests and methods. [file 41586_2026_10235_MOESM5_ESM.xlsx]

## Sheet: Sheet1
Number	Flurophore	Marker	Clone	Manufacturer	Cat #	Reference control used
1	BUV395	CD3	SK7	BD	564000	Cells
2	n/a	LIVE/DEAD Blue	n/a	thermo/invitrogen	L34961	Cells
3	BUV496	CD45RA	5H9	BD	741182	Cells
4	BUV563	CD28	CD28.2	BD Biosciences	741392	Cells
5	BUV615	Ki67	SolA15	Life technologies	366-5609-80	Cells
6	BUV737	CD27	M-T271	BD	741833	Cells
7	BUV805	CD8	SK1	BD	612890	Cells
8	BV421	Tbet	4B10	Biolegend	644815	Beads
9	Pacific Blue	FOXP3	206D	Biolegend	320116	Beads
10	BV510	CD19	HIB19	Biolegend	302241	Cells
11	BV605	CD39	A1	Biolegend	328235	Beads
12	BV650	CD4	OKT4	Biolegend	317435	Cells
13	BV711	EGFR	AY13	Biolegend	352290	Beads
14	BV785	PD-1	EH12.2H7	Biolegend	329930	Beads
15	Vio B515	TOX	REA473	Miltenyi	130-129-208	Beads
17	PerCP-eFluor710	CXCR5	MU5UBEE	eBioscience	46-9185-41	Hypar cell mimics
18	PE	CD45	2D1	Biolegend	368510	Cells
19	PE-CF594	CXCR3	1C6	BD	562451	Beads
20	PE-Cy5	CD95	DX2	Biolegend	305610	Cells
21	PE-Cy7	CCR7 (CD197)	G043H7	Biolegend	353225	Cells
22	AF647	TCF1	7F11A10	Biolegend	655204	Beads
23	A700	CD25	BC96	Biolegend	302621	Beads
24	APC-f750	CD127	A019D5	Biolegend	351349	Cells
