# Supplementary material for: In vivo site-specific engineering to reprogram T cells
Source: Nature. 2026 Mar 18;652(8110):712–21. doi: 10.1038/s41586-026-10235-x (PMC13083257; doi:10.1038/s41586-026-10235-x)
Supplement: Supplementary file 6 — Antibodies used for spectral flow. [file 41586_2026_10235_MOESM6_ESM.xlsx]

## Sheet: dPCR qPCR guides
		Target	Oligos	Sequence
		GFP	Forward	5’-GCAGCACTAGAGTCCCCTCA-3’
			Reverse	5’-GTTTACGTCGCCGTCCAG-3’
			Probe for dPCR	5’-TGGGACTAGTGGCAGCAAG-3’
		CLTA	Forward	5’-AGACGGGGTGGGTAGGAC-3’
			Reverse	5’-GCAATCTCGCTCTCTTGCTG-3’
			Probe for dPCR	5’-CCCGCCATGGCTGAGCTGGA-3’
		CCRL2	Forward	5’-GCTGTATGAATCCAGGTCC-3’
			Reverse	5’-CCTCCTGGCTGAGAAAAAG-3’
			Probe for dPCR	5’-TGTTTCCTCCAGGATAAGGCAGCTGT-3’

## Sheet: sgRNA guides
	Cas9 ( Electroporation and/or EDV)
	gTRAC	CAGGGUUCUGGAUAUCUGU
	gCLTA	GAACGGAUCCAGCUCAGCCA
	AAVR
	SLC
	STG
	Base-editing
	CD7

## Sheet: Primers for library preparation
	1. AAV6 Capsid library
	Forward	5’-CCCTACACGACGCTCTTCCGATCTNNNNNCTGGACCGGCTGATGAATCCTCTC-3’
	Reverse	5’-GACTGGAGTTCAGACGTGTGCTCTTCCGATCTNNNNNTATACGTCTCTGTCTTGCCACACCATTCC-3’
	2. Genome wide screen
	P7 Primer	5'-CAAGCAGAAGACGGCATACGAGATNNNNNNNNGTGACTGGAGTTCAGACGTGTGCTCTTCCGATCTTCTACTATTCTTTCCCCTGCACTGT-3'
	P5 Priner	5'-AATGATACGGCGACCACCGAGATCTACACTCTTTCCCTACACGACGCTCTTCCGATCT[s]TTGTGGAAAGGACGAAACACCG-3'
