# Supplementary material for: In vivo site-specific engineering to reprogram T cells
Source: Nature. 2026 Mar 18;652(8110):712–21. doi: 10.1038/s41586-026-10235-x (PMC13083257; doi:10.1038/s41586-026-10235-x)
Supplement: Supplementary file 7 — Source Data Fig. 1 [file 41586_2026_10235_MOESM7_ESM.xlsx]

## Sheet: Fig. 1b
Non-treated			EDV 3E4			EDV 1E5			EDV 3E5
1.9	3.42	2.82	55.7	42.9	52.8	64.3	49.8	60.8	65.5	51.6	62.2

## Sheet: Fig. 1c
Non-treated			AAV6			AAV6/EDV
0.02	0.01	0.02	0.03	3.59e-05	7.36e-05	42	33	34.7

## Sheet: Fig. 1f
Conditions	PBS	PBS	PBS	PBS	PBS	EDV/AAV	EDV/AAV	EDV/AAV	EDV/AAV	EDV/AAV
% B cells (of CD45+ cells)	14.1	3.61	2.42	14.7	7.9	0.093	0.00443	0.00106	0.000913	0
% CAR-T ( of T cells )	0	0.023	0.019	0.23	0.00131	2.29	4.07	4.74	3.04	3.66

## Sheet: Fig. 1j
CAR-T cells (%)									B cells (%)
PBS				EDV/AAV6					PBS				EDV/AAV6
0.026	0.028	0.013	0.017	0.023	0.013	0.017	0.016		15.1	12.4	16.3	12.2	17.6	10.9	6.82	21.9
