# Supplementary material for: In vivo site-specific engineering to reprogram T cells
Source: Nature. 2026 Mar 18;652(8110):712–21. doi: 10.1038/s41586-026-10235-x (PMC13083257; doi:10.1038/s41586-026-10235-x)
Supplement: Supplementary file 8 — Source Data Fig. 2 [file 41586_2026_10235_MOESM8_ESM.xlsx]

## Sheet: Fig. 2d
	AAV6						AAV-hT7
MOI	SF			HS			SF			HS
10000	0.89	0.88	1.23	0.14	0.13	0.09	0.96	1	1.05	0.75	0.79	0.83
30000	1.04	0.98	0.98	0.71	0.8	0.51	0.96	1.02	1.02	0.89	0.95	0.93
100000	0.99	1.03	0.98	0.91	1	0.95	0.97	1.04	0.99	0.94	1	0.95

## Sheet: Fig. 2f
	Condition	AAV6		AAV-hT7
	Untreated	1.01924	0.980755	0.954071	1.04593
	sgAAVR	0.070987	0.080744	0.117357	0.127934
	sgSLC	0.142972	0.102408	0.174442	0.17705
	sgCD7	1.31917	1.62233	0.333671	0.526949

## Sheet: Fig. 2j
	HEATMAP
	Condition	CD4+ T cells			CD8+ T cells			NK cells			HSCs			Macrophages			NALM6			RAJI			SupB15			JeKo
	VSVg-WT + AAV6	1	1	1	1	1	1	1	1		1	1	1	1	1	1	1			1			1			1
	VSVg-WT + AAV-hT7	0.949239	0.977444	1.29008	1.55645	1.79539	2.32558	0.823529	1.30769		0	0	0	0.548544	0.654822	1.04823	0.148784			0.390244			0.0316364			0.215031
	VSVg-aCD3 + AAV6	0.463959	0.415789	0.387786	0.454032	0.409228	0.431686	0.0282941	0		0	0	0.0512821	0.0800971	0.185279	0.133333	0.00400572			0.156098			0.004			0.00165644
	VSVg-aCD3 + AAV-hT7	0.41269	0.588722	0.577863	0.459677	0.827482	0.752907	0.00623529	0.0135385		0	0	0	0.0582524	0.139594	0.0723404	0.00157368			0.0926829			0			0.0001865
	PBS	0.00659898	0.00676692	0.00839695	0.00153226	0.0130391	0.0261628	0	0		0.175	0	0	0	0.0109137	0.0035461	0.00157368			0			0.008			0
	HISTOGRAM (GFP%)
	Condition	CD4+ T cells			CD8+ T cells			NK cells			HSCs			Macrophages			NALM6			RAJI			SupB15			JeKo
	VSVg-WT + AAV6	19.7	13.3	13.1	12.4	9.97	6.88	0.34	0.13		0.2	0.31	0.39	4.12	3.94	7.05	6.99			0.41			2.75			32.6
