# Supplementary material for: In vivo site-specific engineering to reprogram T cells
Source: Nature. 2026 Mar 18;652(8110):712–21. doi: 10.1038/s41586-026-10235-x (PMC13083257; doi:10.1038/s41586-026-10235-x)
Supplement: Supplementary file 9 — Source Data Fig. 3 [file 41586_2026_10235_MOESM9_ESM.xlsx]

## Sheet: Fig. 3b
	VSVG-WT+AAV6				VSVG-WT+AAV-hT7					aCD3+AAV6				aCD3+AAV-hT7					PBMC
	0.1	0.11	0.1	0.067	0.07	0.076	0.91	0.066	0.069	15.5	1.98	0.079	0.76	6.08	10.1	19.7	16.3	17.3	0.072	0.056	0.066	0.035	0.033	0.085	0.071	0.025

## Sheet: Fig. 3d
	VSVG-WT+AAV6				VSVG-WT+AAV-hT7					aCD3+AAV6				aCD3+AAV-hT7					PBMC
	6.51	33	21.8	34.6	27.1	39.5	20.2	42.4	34.4	0.53	38	16.2	39.5	3.3	3.65	0.1	0.072	0.086	34.7	31.6	17.7	49.9	36.5	29.1	33.1	40.4

## Sheet: Fig. 3e
		Control						EGFRT-						EGFRT+
	CD4	75.8	71.7	75.9	73.5	76.2	80.8	66.5	73.8	76.6	71	73.8	70.1	73.4	41.4	60.3	36.4	30.5	15.7
	CD8	8.64	10.2	10.3	12.1	8.51	6.21	16.3	10.6	12.2	16	15.6	15.8	14.8	48.8	24.4	57.4	63.7	72.1

## Sheet: Fig. 3f
		Control						EGFRT-						EGFRT+
	Lymphocytes	24.4	23.1	27.8	27.6	32.5	34.4	29	29.4	21.9	31.3	26.7	27.3	71.3	73	54.4	71.3	58.9	70
	CD4+	19.2	18.5	22.2	24.6	28.8	28.5	22	27.1	15.4	22.9	18.9	21.3	70.1	81.5	51.3	69.9	47.4	70.8
	CD8+	15.9	25.8	21.6	27.1	30.2	24.3	36.4	20	24.6	39.5	40.4	34.1	75.8	65	58.7	71.3	64	68.6

## Sheet: Fig. 3g
		Control						EGFRT-						EGFRT+
	%TCF1+ TOX-	32.8	33.1	23.1	31.9	28.4	19.1	36.6	36.9	25	34.3	34.6	28.6	0.41	2.28	0.21	1.72	2.98	1.35
	%TCF1- TOX+	24	22.7	31	22.7	27.1	32.6	20.7	20.2	31	22.1	20.4	27.5	66.7	45.5	72.6	61	44.7	38
	%TCF1+ TOX+	14.2	10.8	9.09	11.7	14.8	11.3	13.6	12.5	16.7	11.5	12.9	25.1	31.1	49.7	25.5	30.2	47.2	58.5

## Sheet: Fig. 3i
		Control						EGFRT-						EGFRT+
	%TCF1+ TOX-	21.9	18.6	15.3	17.3	21.3	16.3	15.6	21.1	11.6	18.5	18	18	4.97	3.65	0.43	8.83	8.24	5.03
	%TCF1- TOX+	27	20.4	23.6	27.6	28.2	36.9	24	20.1	22.2	21.1	20.7	33.8	49.2	41.8	76.9	36.9	44	58
	%TCF1+ TOX+	5.17	3.58	2.59	3.84	5.93	8.32	4.2	3.26	3.92	5.62	5.41	9.41	32.5	28.4	14.3	33.4	28.6	26.9

## Sheet: Fig. 3k
		Control						EGFRT-						EGFRT+
	CD25FoxP3	0.31	0.31	0.38	0.38	0.54	0.34	0.46	0.44	0.53	0.18	0.35	0.21	0	0	0	0	0	0
