# Supplementary material for: In vivo site-specific engineering to reprogram T cells
Source: Nature. 2026 Mar 18;652(8110):712–21. doi: 10.1038/s41586-026-10235-x (PMC13083257; doi:10.1038/s41586-026-10235-x)
Supplement: Supplementary file 10 — Source Data Fig. 4 [file 41586_2026_10235_MOESM10_ESM.xlsx]

## Sheet: Fig. 4b
	BLI measurement NALM-6 challeng
		Donor 3	Donor 3	Donor 3	Donor 3	Donor 3	Donor 3	Donor 3	Donor	Donor 3	Donor 3	Donor 1	Donor 1	Donor 1	Donor 1	Donor 1	Donor 1	Donor 1	Donor 1	Donor 1	Donor 1	Donor 4	Donor 4	Donor 4	Donor 4	Donor 4	Donor 4	Donor 4	Donor $	Donor 4	Donor 4	Donor 2	Donor 2	Donor 2	Donor 2	Donor 2	Donor 2	Donor 2	Donor 2	Donor 2	Donor 2	Tumor	Tumor	Tumor	Tumor	Tumor	tumor	tumor	tumor
		PBS	PBS	PBS	PBS	PBS	EDV AAV	EDV AAV	EDV AAV	EDV AAV	EDV AAV	PBS	PBS	PBS	PBS	PBS	EDV AAV	EDV AAV	EDV AAV	EDV AAV	EDV AAV	EDV AAV	EDV AAV	EDV AAV	EDV AAV	EDV AAV	PBS	PBS	PBS	PBS	PBS	EDV AAV	EDV AAV	EDV AAV	EDV AAV	EDV AAV	PBS	PBS	PBS	PBS	PBS
	Days after treatment
	4	402000	559000	596000	436000	517000	102000	207000	114000	143000	106000	280000	586000	476000	236000	555000	71100	159000	189000	127000	206000	160000	233000	253000	253000	273000	659000	500000	448000	387000	466000	101000	189000	124000	175000	122000	834000	559000	776000	432000	631000	248000	362000	359000	338000	469000	402000	559000	596000
	8	6980000	8050000	6670000	5930000	8990000	559000	353000	254000	311000	300000	6180000	8090000	8960000	5980000	9680000	155000	316000	380000	310000	481000	477000	475000	1220000	1180000	676000	8410000	9300000	5890000	8580000	7330000	679000	441000	241000	443000	370000	18000000	11900000	10400000	11500000	15600000	9210000	8880000	8510000	10100000	8870000	8650000	11700000	9030000
	11	27400000	19900000	21000000	10300000	24000000	2000000	694000	933000	611000	695000	19600000	22500000	20200000	18400000	19700000	204000	925000	543000	942000	1220000	1160000	901000	3120000	3820000	2530000	25600000	22600000	20400000	25600000	27000000	2400000	591000	445000	1040000	621000	74300000	21400000	28400000	29400000	31900000	25400000	26700000	33600000	27800000	25500000	22100000	22400000	23300000
	14	61600000	70900000	51900000	56900000	72600000	5990000	665000	3710000	245000	560000	76200000					1570	259000	1670	103000	86200	6240000	25500	11300000	13500000	4440000		57300000	62700000		47000000	2210000	1590	3750	48100	544000						117000000	102000000
	17			83000000			3490000	1690	7620000	1740	49000						1780	20000	1920	1600	1790	9810000	3720	6690000	10700000	118000		144000000				397000	1880	1420	1460	1520
	21						228000	1650	23200000	1380	1420						1720	1990	1680	1780	1460	29900000	2710	39000	202000	5330						19700	1760	1470	1550	1810
	28						1170	892	27200000	905	1020						1270	1510	1400	1430	1460	25700000	1280	1130	14200	1320						1630	1330	1380	1380	1520
[truncated: 2 more columns]

## Sheet: Fig. 4d
		Survival ex vivo vs in vivo
			NALM6	NALM6+PBMC	LV 200K	LV 500K	TRAC 200K	TRAC 500K	LV low	LV High	AAV/EDV
		17					1
		57					1
		39					1
		43					1
		41					1
		78						1
		44						1
		43						1
		94						0
		94						0
		30						1
		8			1
		14			1
		15			1
		15			1
		16			1
		16			1
		16			1
		94				0
		48				1
		48				1
		21				1
		21				1
		13	1
		14	1
		13	1
		13	1
		13	1
		16							1
		13							1
		13							1
		13							1
		19							1
		100							0
		17							1
		17							1
		15							1
		78								1
		14								1
		30								1
		15								1
		44								1
		43								1
		100									0
		100									0
		100									0
		100									0
		100									0
		100									0
		15		1
		14		1
		14		1
		13		1
		17		1

## Sheet: Fig. 4e-f
	Survival Fig 4. e-f
			NLAM6	NALM6+PBMC	LV 200K	LV 500K	TRAC 200K	TRAC 500K	LV low	LV High	AAV/EDV
		17					1
		57					1
		39					1
		43					1
		41					1
		78						1
		44						1
		43						1
		94						0
		94						0
		30						1
		8			1
		14			1
		15			1
		15			1
		16			1
		16			1
		16			1
		94				0
		48				1
		48				1
		21				1
		21				1
		94
		94
		94
		100
		25
		13	1
		14	1
		13	1
		13	1
		13	1
		16							1
		13							1
		13							1
		13							1
		19							1
		100							0
		17							1
		17							1
		15							1
		78								1
		14								1
		30								1
		15								1
		44								1
		43								1
		100									0
		100									0
		100									0
		100									0
		100									0
		100									0
		15		1
		14		1
		14		1
		13		1
		17		1

## Sheet: Fig. 4g
	CAR-T number per uL of blood
		TRAC 200K	TRAC 200K	TRAC 200K	TRAC 200K	TRAC 200K	TRAC 200K	TRAC 200K	TRAC 500K	TRAC 500K	TRAC 500K	TRAC 500K	TRAC 500K	TRAC 500K	TRAC 500K	LV 200K	LV 200K	LV 200K	LV 200K	LV 200K	LV 200K	LV 200K	LV 500K	LV 500K	LV 500K	LV 500K	LV 500K	LV 500K	LV 500K	LV Low	LV Low	LV Low	LV Low	LV Low	LV Low	LV Low	LV high	LV high	LV high	LV high	LV high	LV high	LV high	EDV/AAV	EDV/AAV	EDV/AAV	EDV/AAV	EDV/AAV	EDV/AAV
	Week
	1			1.6	3.9	5.3	6.5		0.2	0.1	0.6				0.5	0.1	0.4	0.2	0.2				0.6	0.9				0.1	0.5	1.9	1.5	2.1	1				11.3	1.9	0.8			2.2		9.7	14.6	56.8	49.6
	2			2.4	41.4	8.9	11.1		1.5	0.6	0.4				0.1		2.3	4.2	2.4				2.5	6.7				0.8	2.3	8.5	22.6	9.9	14.4				87.9	11.3	11.8			21.6		569.5	1032.7	702.4	458.7
	3	0.2	0.1	0.4			0.2		0.5	2.2		0.1	4.5		0.2										0.3	0.8	1.1			66.7							139	24.9		0.8	123.2			72.6	194.7	24.4	300.8	374.5	83.4
	4		0.1	0.1			0.1		0.08	0.82		0.1	0.1	8.6											273.76	0.68	0.33			9.86							3.48	1.68			3.32			1.64	9.81	29.74	7.13
[truncated: 1 more columns]

## Sheet: Fig. 4h
	Naive/SCM population in the blood at wk 2
			TRAC 200K	TRAC 200K	TRAC 200K	TRAC 200K	TRAC 500K	TRAC 500K	TRAC 500K	TRAC 500K	LV 200K	LV 200K	LV 200K	LV 200K	LV 500K	LV 500K	LV 500K	LV 500K	LV Low	LV Low	LV Low	LV Low	LV high	LV high	LV high	LV high	EDV/AAV	EDV/AAV	EDV/AAV	EDV/AAV
	of CD4 population		0	0	0	0	0	0	0	0	0	0	0		0	0	0	0	0	0	7.69	1.69	0.68	0	5.44	1.72	1.41	0.51	0.65	0.55
	of CD8 population		0	0.37	0	0	0	0	0	0	0	0.92	0		0	0	0	0	4.84	2.91	5.33	4.29	6.38	5.81	6.07	3.88	5.98	3.62	4.12	6.08

## Sheet: Fig. 4i
	CAR MFI
					TRAC 200K	TRAC 200K	TRAC 200K	TRAC 200K	TRAC 500K	TRAC 500K	TRAC 500K	TRAC 500K	LV 200K	LV 200K	LV 200K	LV 500K	LV 500K	LV 500K	LV 500K	LV Low	LV Low	LV Low	LV Low	LV high	LV high	LV high	LV high	EDV/AAV	EDV/AAV	EDV/AAV	EDV/AAV
			CD4		19080	17687	30528	19536	10838	14281		8499	5244	3152	4408	4724	4085	8101	4392	1404	2133	1788	1729	1352	2438	1756	1712	11019	11177	11944	11413
			CD8		19966	19180	18383	20414	15879	19705	12299	15551	5581	5888	6211	4329	4439	8172	4127	3807	4786	4162	4406	3752	3977	4323	4454	12816	12156	13462	12685
