# Supplementary material for: In vivo site-specific engineering to reprogram T cells
Source: Nature. 2026 Mar 18;652(8110):712–21. doi: 10.1038/s41586-026-10235-x (PMC13083257; doi:10.1038/s41586-026-10235-x)
Supplement: Supplementary file 11 — Source Data Fig. 5 [file 41586_2026_10235_MOESM11_ESM.xlsx]

## Sheet: Fig. 5b
	BLI signal OPM2 challenge
	Days after treatment
		PBS	PBS	PBS	PBS	PBS	PBMC	PBMC	PBMC	PBMC	PBMC	PBMC	PBMC	PBMC	EDV/AAV	EDV/AAV	EDV/AAV	EDV/AAV	EDV/AAV	EDV/AAV	EDV/AAV	EDV/AAV
	-5	5150	5620	4160	3010	3660	5150	5590	3550	5090	4000	3730	3790	4320	3390	6560	4410	3820	2580	4340	5780	4220
	2	37400	16800	26600	20300	27700	26800	30600	19900	26300	19900	10500	23600	35200	15900	82700	18700	17500	14000	18100	33900	21200
	4	96200	74300	83800	45200	78700	75800	99700	58600	91000	60800	25300	54200	97200	21800	183000	40100	37200	24100	23000	36800	45200
	8	677000	298000	347000	155000	401000	261000	396000	274000	324000	188000	112000	171000	244000	10900	95400	47600	76500	16300	7730	56500	152000
	11	1730000	1000000	1500000	619000	1110000	893000	1280000	705000	987000	441000	342000	755000	511000	1040	1830	3010	3260	2040	1520	1680	6470
	14	4200000	3040000	4150000	1970000	4140000	3720000	2770000	2140000	2430000	1760000	814000	1580000	1580000	1350	1230	1260	1050	1030	1080	873	1270
	21	10600000	12800000	17500000	10400000	14000000		12700000	9700000	7200000	6680000	7500000	6890000	7070000	1120	817	1140	874	1080	795	849	1130
	28				38300000					23900000	31200000	38800000			1130	1010	1140	987	1160	1110	1010	1110
	35														1620	1120	1130	920	1110	1200	892	1130
	BLI signal after rechallenge
		Tumor	Tumor	Tumor	Tumor	Tumor	1XX	1XX	1XX	1XX	1XX
	Days after rechallenge
	4	3570	2910	3200	2670	3480	1800	1470	1250	1980	1070
	11	8210	8640	10400	12100	7980	2150	1550	1220	1380	1320
	18	154000	149000	228000	181000	107000	8960	1310	916	1680
	25	1120000	1120000	1560000	1960000	1060000	61200	1080	710	1420

## Sheet: Fig. 5d
			Survival curves MESSA challenge - Donor 1
			Days	Tumor Only	Donor 1	Donor 1 EDV AAV
			33	1
			18	1
			18	1
			18	1
			18		1
			18		1
			31		1
			31		1
			33		1
			101			0
			101			0
			18			1
			101			0
			101			0
			101			0

## Sheet: Fig. 5e
	Tumor volume MESSA challenge - Donor 1
		Tumor Only	Tumor Only	Tumor Only	Tumor Only	Donor 1	Donor 1	Donor 1	Donor 1	Donor 1	Donor 1 EDV AAV	Donor 1 EDV AAV	Donor 1 EDV AAV	Donor 1 EDV AAV	Donor 1 EDV AAV	Donor 1 EDV AAV
	-1	66.6	119.8	125.7	165.1	130.3	96	94.9	83.8	97.8	92.4	81	119.1	119.9	107.2	92
	3	197.959	133.2	174.457	220.196	170.892	137.114	136.629	174.64	118.931	112.197	152.947	116.305	126.284	146.875	158.957
	6	251.626	160.593	210.92	347.757	278.237	297.87	215.472	189.771	259.523	182.633	369.433	175.467	187.182	173.547	222.595
	11	584.93	337.908	524.502	636.924	503.645	613.678	491.729	370.634	475.517	318.779	605.678	319.353	234.509	529.459	410.993
	13	790.402	401.103	594.5	828.541	935.28	900.01	586.586	264.021	765.464	313.449	621.615	371.97	323.131	498.893	603.1
	17	887.079	588.426	888.132	947.339	1029.14	1207.25	910.109	599.956	823.562	239.65	502.769	319.04	347.804	431.401	334.441
	20	1126.8				1699.55		1361.73	1235.7	1066.37	183.532	357.871		295.044	284.554	230.548
	23	1557.26				2054.14		1981.32	1770.81	1396.64	88.5293	93.3782		109.904	87.8826	116.583
	27	1872.72				2192.28				1786.5	51.9115	82.7048		66.9554	106.892	90.056
	31	2669.55								1983.17	40.477	57.3719		34.6641	26.0925	39.3226
	34										14.986	50.0111		31.1475	26.4882	30.5847
	38										10.4341	44.0165		41.1537	65.2742	29.2912
	41										10.4341	39.69		36.9282	36.7416	28.6746
	45										10.4341	36.8408		15.0174	35.661	18.605
	52										9.31896	31.3344		13.6039	24.7837	17.3957
	56										9.31896	31.3344		13.6039	24.7837	16.56
	59										9.31896	30.685		0	24.7837	15.75
	62										8.75	25.2928		0	24.6351	16.2794
	66										7.01156	26.3164		0	24.7837	15.1166
	69										7.32665	22.253		0	21.2352	15.1166
	73										7.32665	22.253		0	20.0688	12.3786
	76										7.32665	21.6033		11.2903	19.6991	12.3786
	80										6.75191	9.73838		29.1483	22.1067	9.73838
	83										19.6611	25.2992		48.7584	22.1067	2.3311
	87										23.4888	25.2992		48.7584	22.1067	2.39095
	90										23.6757	25.039		47.3344	35.2144	49.9831
	94										24.7536	26.5195		43.3505	26.5195	45.2782
	97										65.7026	27.4877		116.999	50.4272	69.0839
	101										154.419	82.4464		60.5197	103.762	112.388
