# Supplementary material for: In vivo site-specific engineering to reprogram T cells
Source: Nature. 2026 Mar 18;652(8110):712–21. doi: 10.1038/s41586-026-10235-x (PMC13083257; doi:10.1038/s41586-026-10235-x)
Supplement: Supplementary file 12 — Source Data Extended Data Fig. 1 [file 41586_2026_10235_MOESM12_ESM.xlsx]

## Sheet: Ext Fig. 1b
Non-treated			AAV6/EDV + NHEJ
0.02	0.01	0.02	80.2	74.7	72.6
