# Supplementary material for: In vivo site-specific engineering to reprogram T cells
Source: Nature. 2026 Mar 18;652(8110):712–21. doi: 10.1038/s41586-026-10235-x (PMC13083257; doi:10.1038/s41586-026-10235-x)
Supplement: Supplementary file 13 — Source Data Extended Data Fig. 2 [file 41586_2026_10235_MOESM13_ESM.xlsx]

## Sheet: Ext Fig. 2a
		AAV6									AAV-hT7
	MOI	SF			FBS			HS			SF			FBS			HS
	3000	1.053	1.119	0.828	0.051	0.061	0.078	0.231	0.357	0.276	1.174	1.013	0.813	1.171	1.017	0.899	0.949	1.027	0.73
	10000	1.029	1.127	0.844	0.412	0.335	0.393	0.711	0.875	0.609	1.116	1.024	0.86	1.119	0.914	0.926	1.05	0.952	0.828
	30000	1.083	0.961	0.956	1.133	1.039	0.936	1.356	1.666	1.188	1.018	0.997	0.984	1.078	0.902	0.915	1.008	0.938	0.845

## Sheet: Ext Fig. 2b
	MOI	AAV6		AAV-hT7
	3000	41.6	32.7	32.8	22.7
	10000	49.5	40.6	38.7	29.8
	30000	39.2	34.6	39.4	38.1

## Sheet: Ext Fig. 2c
	MOI	AAV6			AAV-hT7
	10000	41.3	40.7	57	56.1	58.6	61.4
	30000	67.9	64.2	64.3	64.7	69.2	68.9
	100000	70.6	73.8	70	68.1	73.5	70

## Sheet: Ext Fig.2 d
	E:T	TRAC-KO				AAV6				AAV-hT7
	1:1	0.59	-1.41	-2.79	-3.07	98.75	97.89	98.85	96.32	98	98.32	95.98	98.77
	1:2	-2.49	-7.21	-4.51	-5.68	87.44	81.61	80.93	85.43	83.88	81.97	85.09	85.62
	1:4	-4.05	-7.89	-7.73	-5.13	60.14	68.2	75.55	70.63	60.16	58.77	62.31	64.71

## Sheet: Ext Fig. 2h
	Biodistribution - vg / cell
			PBS	PBS	PBS	AAV6	AAV6	AAV6	AAV6	AAV6	AAV6	AAV-hT7	AAV-hT7	AAV-hT7	AAV-hT7	AAV-hT7	AAV-hT7
	Spleen		2.19	5.82	3.94	14.8	32	16.1	6.63	16	14.4	26.7	8.96	48	8.55	10.7	19.9
	Liver		1400	214	543	2510	3010	852	840	1240	798	6790	817	286	277	822	990
	Kidney		135	166	31	110	30.1	3260	656	255	100	91.7	3650	132	2110	419	309
	Brain		2110	4900	3720	2720	3130	3740	2170	2320	541	2780	2740	2310	1160	1150	2140
	Heart		878	473	975	403	837	784	1200	752	389	601	1030	1170	1210	746	1270
	Lung		13.1	43.6	26.6	18.8	14.9	40.8	30.9	28.9	16.9	48.4	48.9	22.7	22	37.2	22.1
