# Supplementary material for: In vivo site-specific engineering to reprogram T cells
Source: Nature. 2026 Mar 18;652(8110):712–21. doi: 10.1038/s41586-026-10235-x (PMC13083257; doi:10.1038/s41586-026-10235-x)
Supplement: Supplementary file 14 — Source Data Extended Data Fig. 3 [file 41586_2026_10235_MOESM14_ESM.xlsx]

## Sheet: Ext Fig. 3a
Condition	CD4+ T cells			CD8+ T cells			NK cells			HSCs			Macrophages
PBS	0.13	0.09	0.11	0.019	0.13	0.18	0	0		0.035	0	0	0	0.043	0.025
VSVg-WT + AAV6	19.7	13.3	13.1	12.4	9.97	6.88	0.34	0.13		0.2	0.31	0.39	4.12	3.94	7.05
VSVg-WT + AAV-hT7	18.7	13	16.9	19.3	17.9	16	0.28	0.17		0	0	0	2.26	2.58	7.39
VSVg-aCD3 + AAV6	9.14	5.53	5.08	5.63	4.08	2.97	0.00962	0		0	0	0.02	0.33	0.73	0.94
VSVg-aCD3 + AAV-hT7	8.13	7.83	7.57	5.7	8.25	5.18	0.00212	0.00176		0	0	0	0.24	0.55	0.51

## Sheet: Ext Fig. 3b
	Condition	NALM6	SupB15	JeKo1	Raji
	PBS	0.011	0.022	0	0
	VSVg-WT + AAV6	6.99	2.75	32.6	0.41
	VSVg-WT + AAV-hT7	1.04	0.087	7.01	0.16
	VSVg-aCD3 + AAV6	0.028	0.011	0.054	0.064
	VSVg-aCD3 + AAV-hT7	0.011	0	0.00608	0.038

## Sheet: Ext Fig. 3c
	GFP+ (%)
	Control			AAV6			AAV-hT7
	0.035	0	0	71.5	67.8	67.5	10.5	8.14	7.18
	Knock-in alleles (%)
	Control			AAV6			AAV-hT7
	0	1.39	0	48.16	43.85	50.58	3.86	3.66	14.32

## Sheet: Ext Fig. 3d
T cells
PBS			VSVg-WT + AAV6			VSVg-WT + AAV-hT7			aCD3 + AAV6			aCD3 + AAV-hT7
0.055495	0.171766	0	6.64467	6.62296	5.93744	8.51417	9.31054	8.37766	2.53659	2.29959	1.61501	4.08631	5.24033	4.21575
CD34+ HSC
PBS			VSVg-WT + AAV6			VSVg-WT + AAV-hT7			aCD3 + AAV6			aCD3 + AAV-hT7
0	1.39	0	2.13	3.44	0.42	0.2	0.23	0.44	0.71	0.98	1.07	0.22	0	0.41
Macrophages
PBS			VSVg-WT + AAV6			VSVg-WT + AAV-hT7			aCD3 + AAV6			aCD3 + AAV-hT7
0.970703	1.86693	0	14.2133	6.08834	15.8785	7.22084	5.09748	6.93108	2.28515	1.42793	3.20526	1.02369	1.83884	0
NALM&-ffLuc-GFP
PBS			VSVg-WT + AAV6			VSVg-WT + AAV-hT7			aCD3 + AAV6			aCD3 + AAV-hT7
0	0	0	3.93108	3.34601	4.3198	1.18057	1.19595	1.87521	0.56599	0.125795	0.228966	0	0	0.263057
