# Supplementary material for: In vivo site-specific engineering to reprogram T cells
Source: Nature. 2026 Mar 18;652(8110):712–21. doi: 10.1038/s41586-026-10235-x (PMC13083257; doi:10.1038/s41586-026-10235-x)
Supplement: Supplementary file 15 — Source Data Extended Data Fig. 4 [file 41586_2026_10235_MOESM15_ESM.xlsx]

## Sheet: Ext Fig. 4a
		Untreated			Cytokines			VSV-G EDV Low Dose			VSV-G EDV Mid Dose			VSV-G EDV High Dose			CD3 EDV Low Dose			CD3 EDV Mid Dose			CD3 EDV High dose			Dynabeads 1:10			Dynabeads 1:1
		0.81	1.8	1.24	9.48	13.93	12.18	10.57	16.14	13.49	10.73	17.17	14.41	11.67	18.04	15.42	44.03	41.7	33.18	54.41	50.37	45.35	53.28	54.39	52.09	49.45	44.73	33.86	79.82	79.89	79.58

## Sheet: Ext Fig. 4b
		Untreated			Cytokines			VSV-G EDV Low Dose			VSV-G EDV Mid Dose			VSV-G EDV High Dose			CD3 EDV Low Dose			CD3 EDV Mid Dose			CD3 EDV High dose			Dynabeads 1:10			Dynabeads 1:1
		2.42	7.16	2.6	6.36	11.51	4.94	13.15	17.61	9.79	37.12	32.7	26.72	50.94	46.27	40.04	34.14	35.8	20.45	71.07	57.38	45.3	84.27	72.64	77.48	49.13	47.57	35.84	80.37	82.13	86.35
