# Supplementary material for: In vivo site-specific engineering to reprogram T cells
Source: Nature. 2026 Mar 18;652(8110):712–21. doi: 10.1038/s41586-026-10235-x (PMC13083257; doi:10.1038/s41586-026-10235-x)
Supplement: Supplementary file 16 — Source Data Extended Data Fig. 5 [file 41586_2026_10235_MOESM16_ESM.xlsx]

## Sheet: Ext Fig. 5a
TOTAL CAR
VSVG-WT+AAV6				VSVG-WT+AAV-hT7					aCD3+AAV6				aCD3+AAV-hT7					PBMC
2190	7370	6560	3240	1730	2310	41000	2060	3310	533000	54400	3020	23500	209000	931000	449000	305000	517000	3340	2950	1550	1710	2960	5790	3100	1380
TOTAL B CELL
VSVG-WT+AAV6				VSVG-WT+AAV-hT7					aCD3+AAV6				aCD3+AAV-hT7					PBMC
181000	3560000	1940000	2780000	1010000	2230000	1370000	2590000	2680000	21600	2060000	809000	2190000	129000	404000	2510	1400	2760	2700000	2720000	575000	5500000	5700000	3190000	2490000	3970000

## Sheet: Ext Fig. 5c
		Control						EGFRT-						EGFRT+
	TnTscm	2.79	4.22	2.21	3.34	2.8	1.89	6.2	3.91	3.61	5.06	5.45	6.86	0	0	0.043	0.11	0	0.3
	Tcm	35.6	36.7	29	34.3	36.9	32.3	41.3	41.8	33.2	40.9	41.1	43.7	19.8	25.2	16.1	34.9	30.8	36.4
	Ttm (Tem CD27hi)	48.6	46.6	55	49.1	46.4	54.7	38.1	43.4	45.6	41	41.5	36.8	44.7	70.3	64.7	48.7	55	55.8
	Tem	59	55.6	65.7	59.7	58.6	64	49.4	51.5	58.8	52	51.1	47.5	80.2	74.8	83.7	64.7	69.2	62.2
	Tem CD27lo	10.1	8.6	10.3	10.1	11.8	8.95	11	7.77	12.8	10.5	9.26	10.4	33.9	3.67	16.9	14.5	12.8	5.93
	TEMRA	2.62	3.51	3.06	2.68	1.69	1.88	3.03	2.78	4.4	2.05	2.32	1.93	0	0	0.17	0.23	0.066	1.19
	CXCR3_Tbet	56.5	46.5	64.4	62.5	55.6	66.2	34.7	30.5	43.3	44.1	40.6	45.8	40.2	44.4	53.1	53.3	47.9	53.6

## Sheet: Ext Fig. 5d
		Control						EGFRT-						EGFRT+
	TnTscm	5.12	5.56	3.92	4.38	6.82	5.58	8.38	7.95	5.34	6.11	9.02	10.2	0	2.37	1.47	1.91	0.7	0.65
	Tcm	19.2	18.8	16.7	18.6	22.7	24.6	21	19.5	16.3	20.9	20.8	23.5	19.2	28.2	18	42.1	28.2	17.8
	Ttm (Tem CD27hi)	67.9	66.4	66.7	66.6	60.4	61.6	60.4	59.8	69.8	66.9	63.3	58.8	74.5	67.2	76	51.8	67.8	75.5
	Tem	73.1	72.2	74	71.9	65.3	66.2	65.1	67.5	74.8	70.7	66.4	63.1	80.6	67.2	79.9	53.8	69.3	80.4
	Tem CD27lo	4.82	5.7	6.93	4.94	4.79	4.63	4.41	7.46	4.62	3.66	2.9	4.22	5.64	0	3.47	1.95	1.42	4.47
	TEMRA	2.61	3.47	5.46	5.15	5.12	3.62	5.46	5.08	3.51	2.26	3.8	3.15	0.23	2.23	0.63	2.17	1.77	1.13

## Sheet: Ext Fig.5 e-f
			Harvest	Conditon	G-CSF(H)	G-CSF(M)	GM-CSF(H)	GM-CSF(M)	IFNγ(H)	IFNγ(M)	IL-1α(H)	IL-1β(H)	IL-1β(M)	IL-2(H)	IL-2(M)	IL-3(H)	IL-3(M)	IL-4(H)	IL-5(H)	IL-5(M)	IL-6(H)	IL-6(M)	IL-7(H)	IL-8(H)	IL-10(H)	IL-12p40(H)	IL-12p40(M)	IL-12p70(H)	IL-12p70(M)	IL-15(H)	IL-17A(H)	IL-17A(M)	IL-18(H)	IL-18(M)	IP-10(H)	IP-10(M)	KC(M)	M-CSF(H)	M-CSF(M)	MCP-1(H)	MCP-1(M)	MIG(H)	MIG(M)	TNFα(H)	TNFα(M)
			D2	CD3	70.64	5811.25	388.05	2.42	32.31	NA	5.48	4.7	1.15	2.87	1.89	87.1	19.18	10.48	9.35	3.73	0.94	23.98	0.71	1.04	86.67	63.23	22.68	40.59	3.81	1.19	3.35	8.65	0.96	1785.07	16.9	1219.44	326.34	110.71	11.11	29.46	160.37	176.98	1473.48	53.01	3.72
			D2	CD3	247.23	2631	141.13	1.44	25.8	0.73	1.57	4	2.72	2.87	1.56	87.1	10.24	12.12	9.99	1.71	1.03	12.54	0.61	1.04	36.09	51.16	18.66	37.41	5.95	3.65	2.67	10.31	1.76	1725.19	13.02	380.03	144.54	102.66	41.74	33.36	96.58	131	822.65	21.85	4
			D2	CD3	247.23	5914.53	388.05	1.97	34.11	NA	1.57	4.35	1.49	3.45	1.89	51.13	16.26	12.67	9.35	1.71	0.94	20.88	0.61	1.04	72.97	87.2	18.66	40.59	5.95	2.42	2.44	8.1	1.08	1870.54	11.26	320.54	346.5	145.25	16.93	25.26	179.69	154.2	860.31	36.57	3.58
			D2	AAV-hT7	247.23	2523.75	433.82	1.71	15.54	0.73	2	4	1.15	3.45	1.22	63.17	16.99	8.3	23.01	3.73	0.76	18.8	0.5	0.37	62.85	63.23	14.64	37.41	2.73	1.19	1.98	6.98	0.39	1353.68	17.7	714.32	196.62	64.82	26.62	25.26	180.77	219.72	1651.3	36.57	3.72
			D2	AAV-hT7	NA	2523.75	443.95	1.53	16.02	NA	1.13	4.35	1.37	2.58	1.22	75.17	19.9	13.03	21.35	1.71	0.76	16.72	0.82	0.92	59.87	39.06	14.64	34.19	4.88	1.19	1.07	8.65	0.62	1235.14	21.11	790.25	184.32	78.67	23.91	20.66	197.38	236.16	1397.01	32.57	4
			D2	AAV-hT7	247.23	2834.43	95.57	1.35	28.45	0.73	1.57	3.31	2.33	2.01	1.22	63.17	19.9	11.57	3.6	5.74	2.32	17.76	0.82	0.58	20.61	63.23	16.65	30.94	5.95	2.42	2.44	10.31	0.85	1737.28	21.34	1706.33	244.12	31.85	24.93	29.46	243.02	78.78	1408.95	13.45	3.72
			D2	CD3 + AAV-hT7	70.64	2295.77	73.83	1.53	14.66	0.73	1.13	3.66	1.84	2.87	1.89	51.13	19.9	15.04	7.43	3.73	0.62	15.68	1.24	0.81	15.81	39.06	34.71	37.41	6.49	2.42	1.07	7.54	1.08	1975.77	14.6	320.01	163.23	70.74	41.41	25.26	116.99	66.2	862.52	13.45	4.43
			D2	CD3 + AAV-hT7	366.09	2173.7	599.8	2.24	82.34	NA	1.57	5.05	1.49	3.45	1.22	87.1	14.02	2.73	15.46	0.71	1.82	50.59	1.03	0.81	115.86	110.79	18.66	20.96	4.88	1.19	3.35	6.98	0.62	1566.74	24.36	1096.45	163.23	122.85	12.58	27.4	96.58	339.26	1574.81	79.33	3.72
			D2	CD3 + AAV-hT7	247.23	2045.05	393.15	1.53	68.74	0.73	56.2	5.4	1.15	2.87	1.39	87.1	15.52	16.86	27.72	3.73	1.96	19.84	0.61	1.04	55.11	145.14	18.66	30.94	3.81	NA	2.21	6.69	1.31	1908.56	25.57	1516.74	152.34	176.06	21.85	20.66	107.21	307.73	1806.91	55.63	4
			D2	PBS	70.64	1908.57	393.15	1.35	51.81	NA	1.13	2.27	0.92	2.87	1.89	14.95	16.99	12.57	20.69	5.74	1.31	13.06	0.82	0.81	82.5	87.2	18.66	42.17	3.81	2.42	1.53	5.28	0.96	1363.22	11.98	233.09	167.52	114.75	3.42	15.46	88.88	203.13	1004.18	30.1	2.59
			D2	PBS	70.64	2834.43	224.12	1.89	44.38	0.73	1.13	3.13	2.33	2.87	1.56	87.1	15.52	9.03	8.07	2.72	2.14	12.54	0.61	0.81	48.57	NA	10.62	34.19	3.81	1.19	1.53	8.1	0.96	1588.2	16.35	925.7	272	62.86	30.3	25.26	108.89	195.7	1685.6	25.22	4.29
			D2	PBS	553.7	2235.49	239.32	1.53	38.36	1.46	2	4	1.6	3.02	2.23	63.17	16.99	5.96	8.71	3.73	0.57	17.76	0.71	1.54	44.41	63.23	22.68	37.41	7.03	3.03	2.44	8.65	0.85	1419.5	15.78	1194.67	242.17	35.67	17.65	27.4	96.58	169.43	1905.63	24.73	3.43
			D7	PBS	247.23	1762.53	2607.39	1.53	253.8	NA	0.26	2.96	1.84	6.95	1.22	87.1	14.02	10.85	79.23	3.73	2.69	29.14	0.82	3.46	186.98	199.03	14.64	37.41	4.34	NA	1.76	7.54	0.39	1501.07	31.75	7157.79	220.63	161.65	34.58	20.66	267.22	502.29	2298.24	128.85	5.57
			D7	CD3	70.64	1908.57	544.75	1.89	95.82	NA	2.44	4.35	2.08	3.31	1.22	39.06	19.9	14.58	10.63	1.71	3.62	18.8	0.82	3.17	101.57	133.85	18.66	45.31	4.88	4.26	1.98	8.1	1.08	1713.05	28.23	1216.26	163.23	163.7	34.58	33.36	157.96	397.89	2301.28	46.25	5.57
			D7	AAV-hT7	247.23	1908.57	1622.66	1.71	146.34	NA	0.26	3.31	2.33	3.45	1.22	14.95	11.76	6.14	58.9	1.71	2.14	44.48	0.61	2.06	186.39	99.05	6.6	9.03	3.81	2.42	1.07	7.26	0.51	1613.7	9.67	1711.97	178.08	250.99	17.65	23.02	154.29	679.93	1530.7	101.69	6.44
			D7	AAV-hT7	247.23	1908.57	1182.13	1.26	249.02	NA	1.13	3.66	1.37	3.6	0.88	110.68	18.45	14.4	53.79	3.73	2.97	20.88	0.71	2.06	188.75	110.79	NA	30.94	1.66	1.19	1.53	5.85	0.62	2238.33	32.59	1476.99	210.71	272.01	28.3	25.26	140.14	610.61	1391.49	89.86	4.57
			D7	CD3 + AAV-hT7	173.14	1762.53	1147.64	1.08	92.99	NA	1.13	2.61	2.33	4.33	0.88	98.94	14.77	6.14	33.19	0.71	1.77	19.84	0.82	2.06	157.44	156.26	14.64	30.94	4.88	2.42	2.9	5.85	0.62	1713.05	15.49	2198.83	70.94	188.46	6.96	9.08	126.11	551.84	1116.83	69.24	3.72
			D7	CD3	247.23	2045.05	3158.65	1.89	272.26	NA	0.7	2.96	1.96	2.87	1.22	156.26	13.27	6.32	53.06	NA	1.36	20.88	0.61	2.61	351.69	219.55	6.6	34.19	2.2	1.19	1.98	5.28	0.62	3375.52	65.44	1407.99	175.99	205.05	12.58	29.46	214.75	1793.44	1092.63	171.49	5.72
			D7	CD3 + AAV-hT7	NA	3025.46	679.46	1.53	82.87	NA	0.26	3.31	2.08	2.87	1.22	63.17	18.45	11.21	9.99	3.73	1.36	18.8	0.82	1.8	72.97	NA	18.66	20.96	1.66	NA	0.62	6.98	NA	1527.57	24.36	1179.67	259.56	135.05	20.46	15.46	134.68	298.9	900.8	40.11	4.86
			D7	PBS	465.48	1762.53	2549.61	1.71	263.21	NA	6.78	4.18	1.15	7.83	2.23	87.1	16.99	7.4	82.2	3.73	2.97	29.14	0.61	3.03	189.34	177.96	10.62	24.32	3.81	1.19	2.67	6.98	0.51	1419.5	27.86	3868.08	214.69	159.6	26.62	20.66	252.93	488.98	2375.31	124.16	5.14
			D7	CD3	70.64	1908.57	44.35	1.17	8.65	NA	1.13	2.96	0.92	1.43	1.22	63.17	16.99	19.77	1.69	NA	1.13	19.84	0.61	0.37	13.39	NA	14.64	34.19	3.81	NA	1.53	10.31	0.39	1363.22	26.35	1439.42	115.22	31.85	27.63	20.66	80.55	74.62	810.38	9.85	3.43
			D7	AAV-hT7	70.64	1762.53	282.88	0.99	56.16	NA	1.57	2.96	1.6	2.58	2.23	75.17	12.52	18.68	4.24	NA	2.83	13.59	0.61	0.81	47.97	14.89	18.66	27.65	3.81	1.19	1.53	6.41	0.39	1588.2	20.42	1425.95	196.62	82.64	21.85	20.66	123.13	178.86	1277.18	23.77	3.43
			D7	CD3 + AAV-hT7	366.09	2523.75	1290.82	1.71	178.03	0.36	1.57	3.83	1.37	3.89	1.22	133.77	16.99	11.76	37.36	3.73	1.31	10.96	0.71	1.54	102.76	87.2	10.62	25.99	1.66	NA	1.98	6.41	0.62	2635.69	32.75	895.35	129.62	184.32	18	25.26	134.68	377.33	764.32	69.24	3.72
