# Supplementary material for: In vivo site-specific engineering to reprogram T cells
Source: Nature. 2026 Mar 18;652(8110):712–21. doi: 10.1038/s41586-026-10235-x (PMC13083257; doi:10.1038/s41586-026-10235-x)
Supplement: Supplementary file 17 — Source Data Extended Data Fig. 6 [file 41586_2026_10235_MOESM17_ESM.xlsx]

## Sheet: Ext Fig. 6a
	VSVG + AAV-hT7			aCD3 + AAV-hT7
	0.210728	0.243927	0.328688	0.14662	0.219086	0.255656
	0.138606	0.192052	0.144215	0.104644	0.146975	0.126924
	0.0797288	0.169	0.137779	0.095384	0.13275	0.0485237
	0.0671464	0.0574149	0.0796162	0.0448212	0.060891	0.0448841
	0.0399786	0.0530275	0.0486367	0.0417379	0.0478515	0.0428192
	0.036817	0.0498201	0.026908	0.0391211	0.0388385	0.0365704
	0.0294511	0.0289212	0.024789	0.0355523	0.0363175	0.0292995
	0.0227547	0.0240511	0.0149806	0.0307584	0.028775	0.0269949
	0.0177274	0.0167755	0.0134495	0.0297214	0.0159898	0.0245295
	0.014048	0.0155757	0.0132348	0.0291764	0.0158958	0.0244374
	0.0108096	0.0137415	0.0120786	0.0253409	0.0156305	0.0227935
	0.0104258	0.00859953	0.0113457	0.0250445	0.0154351	0.0220822
	0.00954924	0.0055695	0.00720709	0.0216807	0.0146796	0.0218349
	0.00854237	0.00502181	0.00579771	0.0193103	0.0143	0.0183879
	0.00817818	0.00486026	0.00548093	0.0193029	0.0117662	0.016149
	0.00796752	0.00469477	0.00479011	0.0191212	0.0114437	0.0146584
	0.00793896	0.0046337	0.00472926	0.0186527	0.0114345	0.0145652
	0.00786041	0.00443866	0.00424515	0.017671	0.0103269	0.0140411
	0.00774972	0.00416678	0.00416282	0.0154695	0.00890985	0.0127729
	0.00671786	0.00404463	0.00396148	0.0139629	0.00813219	0.0115312
	0.00656432	0.00329402	0.00350869	0.011667	0.0068533	0.00924699
	0.00645721	0.00309898	0.00336194	0.0114066	0.00630784	0.00883735
	0.0063501	0.00289212	0.0031937	0.00915846	0.00499394	0.00804033
	0.00631975	0.00288424	0.00295478	0.00914784	0.00459774	0.0080392
	0.00617336	0.0027483	0.00294583	0.00776344	0.00361369	0.00738755
	0.00536821	0.00244885	0.00276507	0.00761789	0.00333359	0.00704398
	0.00488084	0.00241535	0.00191318	0.00717484	0.00331516	0.00562514
	0.00438633	0.00241338	0.00174495	0.00664467	0.00313089	0.00560475
	0.00404892	0.00218682	0.00172705	0.00656392	0.00292081	0.00524041
	0.00399894	0.00194056	0.00169573	0.0063493	0.0027181	0.00513394
	0.00396859	0.00193859	0.00159819	0.00529958	0.00265176	0.00503503
	0.00393824	0.00193465	0.00146755	0.00484379	0.00239562	0.00487683
	0.00388468	0.00192677	0.0013709	0.00475773	0.00235692	0.00444076
	0.00375257	0.00183023	0.00137001	0.00457498	0.00228136	0.00326355
	0.0033991	0.0015288	0.00136017	0.00425412	0.00196993	0.00301135
	0.00336875	0.00151501	0.00129216	0.00391731	0.00190175	0.00289318
	0.00322771	0.00144606	0.00127337	0.00390244	0.00188885	0.00285844
	0.00318308	0.00134755	0.00122236	0.00375901	0.00184094	0.00257113
	0.00306347	0.00120177	0.00114361	0.00366445	0.00170089	0.00203878
	0.0027814	0.00111705	0.00109619	0.0036347	0.00153688	0.00194779
	0.00271178	0.00108159	0.00107292	0.00336589	0.00151661	0.00182357
	0.00247613	0.00098111	0.00096643	0.00284635	0.0014945	0.00182093
	0.0024547	0.0009358	0.00095838	0.00268485	0.00147791	0.00178053
	0.00241007	0.00091019	0.00095033	0.00247873	0.00140788	0.00172541
	0.00231903	0.00090231	0.00093601	0.00238524	0.00133417	0.00158836
	0.00227082	0.00085503	0.00092706	0.00227899	0.00125309	0.00158081
	0.00226547	0.00084912	0.00091811	0.00227793	0.00124019	0.00155702
	0.00222262	0.00083336	0.00091811	0.00208031	0.00120702	0.00154154
	0.00198697	0.00075652	0.00086532	0.00196663	0.00116464	0.00152493
	0.00190307	0.00066787	0.00086353	0.00181257	0.00109461	0.00145546
	0.00189592	0.00065605	0.00086084	0.00173713	0.00105407	0.00144753
	0.00174061	0.00062452	0.00085726	0.00166914	0.00105223	0.00139543
	0.001596	0.00060679	0.00085547	0.00134083	0.00103749	0.00135428
	0.00155316	0.00058315	0.00084742	0.0012144	0.00096377	0.00121345
	0.0014996	0.00056542	0.0008331	0.0012144	0.00094166	0.00102769
	0.00141034	0.00049253	0.00081789	0.0011634	0.00088638	0.0010175
	0.00139963	0.00047086	0.00081341	0.00112728	0.00081635	0.00099145
	0.00138713	0.00046495	0.0007284	0.00109009	0.00081451	0.00095672
	0.00131929	0.00044524	0.00068814	0.00103697	0.00080898	0.00082231
	0.00126931	0.0004413	0.0006774	0.00099128	0.00078687	0.0007887
	0.0012461	0.00043736	0.00061834	0.00098066	0.00075185	0.00076114
	0.00124431	0.00042554	0.00061655	0.00096047	0.00073896	0.00074491
	0.00122824	0.00042357	0.00059865	0.00081491	0.00072237	0.00071886
	0.00121039	0.00042357	0.00056017	0.00080004	0.0007021	0.00071244
	0.00120504	0.00039599	0.00055122	0.00077879	0.00066893	0.00068563
	0.00120147	0.00039599	0.00052975	0.00077773	0.00063576	0.00067242
	0.00119968	0.00039205	0.00052617	0.00069379	0.00060259	0.00064448
	0.00119968	0.00039008	0.00052348	0.00067679	0.00058416	0.00063504
	0.00118718	0.00036841	0.00050648	0.00067254	0.00050308	0.00062862
	0.00114255	0.00035462	0.0005038	0.00066298	0.00049202	0.00061805
	0.00110149	0.00034674	0.0004859	0.00060561	0.00049018	0.00056595
	0.00104258	0.0003428	0.00042684	0.00059604	0.00048834	0.0005399
	0.00103365	0.00033886	0.000417	0.00058117	0.00047359	0.00052404
	0.00103008	0.00033098	0.00038747	0.0005238	0.00043674	0.00050818
	0.0009801	0.00030931	0.00037405	0.00051105	0.00043674	0.00047383
	0.00095332	0.00030734	0.00035257	0.00051105	0.00043121	0.00047194
	0.00095332	0.00030537	0.00034183	0.00050255	0.00042937	0.00046439
	0.00094796	0.00029946	0.00033378	0.00049511	0.00042753	0.00045646
	0.00093547	0.00028764	0.00033288	0.00049298	0.00040173	0.00045495
	0.00092832	0.00027582	0.00033288	0.00045899	0.0003962	0.00041833
	0.00091761	0.00026793	0.00032662	0.0004133	0.00037593	0.00041153
	0.00091226	0.00025808	0.00032304	0.00040267	0.00034829	0.00040398
	0.00089619	0.00025217	0.00031499	0.00040161	0.00033354	0.00032809
	0.00080514	0.00024823	0.00031141	0.00038674	0.00032617	0.00032054
	0.00079443	0.00024823	0.00031141	0.00035805	0.00032617	0.00030884
	0.00075516	0.00024035	0.00030962	0.00034424	0.00031696	0.00030619
	0.00074087	0.00023641	0.00029798	0.0003368	0.00031512	0.00030015
	0.00073909	0.00022065	0.0002944	0.00033468	0.00031327	0.00028392
	0.00072481	0.00021868	0.00028367	0.00033361	0.0003059	0.00027523
	0.00072124	0.00021277	0.00028277	0.0003113	0.00030406	0.00027297
	0.00071945	0.00020292	0.00028277	0.00030599	0.00029485	0.00026957
	0.00071231	0.00020095	0.00027651	0.00030387	0.00028932	0.0002658
	0.0006891	0.00019307	0.00026935	0.00028793	0.00028379	0.0002371
	0.0006891	0.00017928	0.00026935	0.00028793	0.0002801	0.00022125
	0.00066946	0.00017337	0.00026487	0.00028049	0.00027089	0.00020312
	0.00066054	0.0001714	0.00025145	0.00027412	0.00026905	0.00019633
	0.00066054	0.00016549	0.00024698	0.0002688	0.00026536	0.00019066
	0.00065697	0.00016352	0.00023982	0.00026774	0.0002543	0.00018613
	0.00065518	0.00015367	0.00023624	0.00026562	0.0002543	0.00017783
	0.00063376	0.0001517	0.00023266	0.00026243	0.0002543	0.00017443
	0.0006284	0.0001517	0.00023177	0.00023905	0.00024509	0.00017141
	0.00060698	0.00014973	0.0002255	0.00023374	0.0002414	0.00016121
	0.0006052	0.00014776	0.00022461	0.00022737	0.0002414	0.00015706
	0.00059806	0.00014776	0.00022461	0.00022631	0.00023588	0.00014951
	0.00059091	0.00014382	0.00022371	0.00022312	0.00023035	0.00014649
	0.00057485	0.00013791	0.00022103	0.00022206	0.0002285	0.00013932
	0.00055164	0.00013397	0.00021118	0.00021356	0.00022666	0.00013252
	0.00055164	0.00013397	0.0002076	0.00020081	0.00021929	0.00013026
	0.00054628	0.00013003	0.00020224	0.00019124	0.00021192	0.00012384
	0.00054093	0.00012215	0.00020134	0.00018062	0.00020271	0.00012308
	0.00053736	0.00012018	0.00020134	0.00017743	0.00020086	0.00012195
	0.00053557	0.00011821	0.00019955	0.00017212	0.00020086	0.00012119
	0.00052665	0.00011821	0.00019508	0.00016362	0.00019718	0.00011893
	0.00052129	0.00011624	0.00019329	0.00016043	0.00019165	0.00011704
	0.00051415	0.00011427	0.00018792	0.00016043	0.00018981	0.00011629
	0.00051236	0.00011427	0.00018434	0.00015831	0.00018796	0.00011629
	0.00051058	0.00011427	0.00018165	0.00015406	0.00018428	0.00011289
	0.00049808	0.0001123	0.00018165	0.00015193	0.00018428	0.00011138
	0.00049094	0.00010836	0.00017628	0.00014981	0.00018059	0.00010496
	0.00048916	0.00010836	0.0001736	0.00014875	0.00017875	0.00010345
	0.00045524	0.00010639	0.00017271	0.00014768	0.00017691	0.00010232
	0.00045345	0.00010639	0.00017271	0.00014556	0.00016954	0.00010156
	0.00045345	0.00010639	0.00017271	0.00014343	0.00016769	0.00010081
	0.00044631	0.00010442	0.00016734	0.00014131	0.00016032	9.93e-05
	0.00043738	9.85e-05	0.00016555	0.00013918	0.00015479	9.89e-05
	0.0004356	9.85e-05	0.00016107	0.00013812	0.00015479	9.89e-05
	0.00043381	9.85e-05	0.00015749	0.00013812	0.00015479	9.85e-05
	0.00043381	9.85e-05	0.00015481	0.00013706	0.00014558	9.74e-05
	0.00043203	9.85e-05	0.00015123	0.00013706	0.00014558	9.74e-05
	0.00042846	9.65e-05	0.00014944	0.000136	0.00014374	9.59e-05
	0.00042846	9.65e-05	0.00014944	0.00013493	0.00014189	9.51e-05
	0.00042132	9.65e-05	0.00014586	0.00013281	0.00014189	9.25e-05
	0.00041775	9.26e-05	0.00014497	0.00013068	0.00014189	9.21e-05
	0.00041775	9.06e-05	0.00014497	0.0001275	0.00014005	9.14e-05
	0.00041596	8.87e-05	0.00014497	0.00012643	0.00013821	9.14e-05
	0.00041418	8.67e-05	0.00014318	0.00012643	0.00013821	8.61e-05
	0.00041061	8.47e-05	0.00014318	0.00012643	0.00013637	8.49e-05
	0.00040703	8.47e-05	0.0001396	0.00012643	0.00013452	8.49e-05
	0.00039811	8.27e-05	0.0001387	0.00012643	0.00013268	8.31e-05
	0.00039632	8.27e-05	0.00013691	0.00012218	0.00013268	8.16e-05
	0.00039632	8.08e-05	0.00013244	0.00012112	0.00013268	7.93e-05
	0.00039097	7.88e-05	0.00013244	0.00012006	0.00013084	7.66e-05
	0.00038561	7.88e-05	0.00012438	0.00011793	0.00013084	7.48e-05
	0.00038561	7.88e-05	0.00012349	0.00011687	0.00012715	7.29e-05
	0.00038204	7.88e-05	0.00011901	0.00011581	0.00012715	7.25e-05
	0.00037847	7.68e-05	0.00011812	0.00011581	0.00012531	7.21e-05
	0.00037312	7.68e-05	0.00011812	0.00011581	0.00012531	7.1e-05
	0.00037312	7.68e-05	0.00011454	0.00011368	0.00012531	7.1e-05
	0.00037312	7.68e-05	0.00011365	0.00011262	0.00011978	7.06e-05
	0.00037133	7.49e-05	0.00011096	0.00010837	0.00011978	7.02e-05
	0.00036597	7.49e-05	0.00011007	0.00010625	0.00011794	7.02e-05
	0.00036597	7.49e-05	0.00010917	0.00010625	0.0001161	6.87e-05
	0.00036419	7.29e-05	0.00010917	0.00010518	0.0001161	6.72e-05
	0.0003624	7.29e-05	0.00010828	0.00010093	0.00011425	6.49e-05
	0.0003624	7.29e-05	0.00010738	9.88e-05	0.00011241	6.38e-05
	0.0003624	7.29e-05	0.00010559	9.77e-05	0.00011057	6.31e-05
	0.00036062	7.29e-05	0.0001047	9.67e-05	0.00011057	6.04e-05
	0.00035883	7.29e-05	0.0001038	9.67e-05	0.00010872	6.04e-05
	0.00035705	7.09e-05	0.00010201	9.56e-05	0.00010688	5.7e-05
	0.00035526	7.09e-05	0.00010112	9.35e-05	0.0001032	5.63e-05
	0.00035348	7.09e-05	0.00010022	9.24e-05	0.0001032	5.47e-05
	0.00034991	6.9e-05	9.93e-05	9.24e-05	0.00010135	5.44e-05
	0.00034812	6.9e-05	9.75e-05	9.14e-05	0.00010135	5.4e-05
	0.00034634	6.9e-05	9.75e-05	9.03e-05	9.95e-05	5.36e-05
	0.00034634	6.9e-05	9.57e-05	9.03e-05	9.77e-05	5.29e-05
	0.00034455	6.7e-05	9.57e-05	8.92e-05	9.77e-05	5.29e-05
	0.0003392	6.5e-05	9.49e-05	8.92e-05	9.4e-05	5.25e-05
	0.00033741	6.5e-05	9.4e-05	8.92e-05	9.21e-05	5.17e-05
	0.00033205	6.5e-05	9.4e-05	8.82e-05	9.03e-05	5.17e-05
	0.00032313	6.5e-05	9.4e-05	8.82e-05	8.85e-05	5.17e-05
	0.00031956	6.5e-05	9.31e-05	8.61e-05	8.85e-05	5.13e-05
	0.00031956	6.5e-05	9.22e-05	8.5e-05	8.85e-05	5.06e-05
	0.00031956	6.5e-05	9.13e-05	8.5e-05	8.66e-05	5.02e-05
	0.00031777	6.5e-05	8.86e-05	8.39e-05	8.48e-05	4.98e-05
	0.0003142	6.5e-05	8.77e-05	8.39e-05	8.48e-05	4.95e-05
	0.0003142	6.3e-05	8.77e-05	8.29e-05	8.29e-05	4.91e-05
	0.00030885	6.3e-05	8.5e-05	8.18e-05	8.29e-05	4.91e-05
	0.00030349	6.3e-05	8.41e-05	8.18e-05	8.29e-05	4.91e-05
	0.00029992	6.3e-05	8.32e-05	8.07e-05	8.11e-05	4.87e-05
	0.00029813	6.11e-05	8.14e-05	8.07e-05	8.11e-05	4.87e-05
	0.00028742	6.11e-05	8.05e-05	7.97e-05	8.11e-05	4.87e-05
	0.00028742	6.11e-05	8.05e-05	7.97e-05	7.92e-05	4.83e-05
	0.00028564	6.11e-05	8.05e-05	7.86e-05	7.92e-05	4.79e-05
	0.00028564	6.11e-05	8.05e-05	7.86e-05	7.92e-05	4.79e-05
	0.00028564	5.91e-05	7.96e-05	7.86e-05	7.74e-05	4.76e-05
	0.00028207	5.71e-05	7.87e-05	7.86e-05	7.74e-05	4.68e-05
	0.00028207	5.71e-05	7.7e-05	7.86e-05	7.74e-05	4.64e-05
	0.00028028	5.71e-05	7.61e-05	7.65e-05	7.74e-05	4.64e-05
	0.00026779	5.71e-05	7.61e-05	7.65e-05	7.74e-05	4.53e-05
	0.00026779	5.52e-05	7.43e-05	7.54e-05	7.74e-05	4.49e-05
	0.000266	5.52e-05	7.43e-05	7.54e-05	7.56e-05	4.38e-05
	0.00026422	5.52e-05	7.43e-05	7.54e-05	7.56e-05	4.3e-05
	0.00026422	5.52e-05	7.43e-05	7.54e-05	7.56e-05	4.27e-05
	0.00026422	5.52e-05	7.34e-05	7.44e-05	7.56e-05	4.19e-05
	0.00026422	5.32e-05	7.16e-05	7.33e-05	7.37e-05	4.15e-05
	0.00026243	5.32e-05	7.07e-05	7.33e-05	7.37e-05	4.12e-05
	0.00026243	5.32e-05	7.07e-05	7.33e-05	7.19e-05	4.12e-05
	0.00026064	5.32e-05	7.07e-05	7.22e-05	7.19e-05	4.04e-05
	0.00025886	5.32e-05	7.07e-05	7.22e-05	7.19e-05	4.04e-05
	0.00025707	5.32e-05	6.98e-05	7.22e-05	7.19e-05	3.96e-05
	0.00025529	5.32e-05	6.98e-05	7.22e-05	7.19e-05	3.93e-05
	0.0002535	5.32e-05	6.98e-05	7.22e-05	7e-05	3.93e-05
	0.00024815	5.12e-05	6.62e-05	7.12e-05	7e-05	3.89e-05
	0.00024636	5.12e-05	6.44e-05	7.12e-05	6.82e-05	3.89e-05
	0.00024458	4.93e-05	6.44e-05	7.01e-05	6.82e-05	3.89e-05
	0.00023922	4.93e-05	6.35e-05	7.01e-05	6.82e-05	3.85e-05
	0.00023744	4.93e-05	6.35e-05	6.91e-05	6.82e-05	3.85e-05
	0.00023744	4.93e-05	6.17e-05	6.91e-05	6.63e-05	3.81e-05
	0.00023565	4.93e-05	6.08e-05	6.91e-05	6.63e-05	3.81e-05
	0.00023565	4.93e-05	6.08e-05	6.91e-05	6.63e-05	3.81e-05
	0.00023387	4.73e-05	6e-05	6.91e-05	6.63e-05	3.74e-05
	0.00023387	4.73e-05	6e-05	6.8e-05	6.45e-05	3.59e-05
	0.00022494	4.53e-05	5.91e-05	6.8e-05	6.45e-05	3.59e-05
	0.00022494	4.53e-05	5.91e-05	6.8e-05	6.45e-05	3.59e-05
	0.00022315	4.53e-05	5.73e-05	6.8e-05	6.45e-05	3.59e-05
	0.00022137	4.53e-05	5.64e-05	6.69e-05	6.45e-05	3.59e-05
	0.00021958	4.53e-05	5.55e-05	6.69e-05	6.27e-05	3.59e-05
	0.00021958	4.53e-05	5.46e-05	6.69e-05	6.27e-05	3.55e-05
	0.00021958	4.33e-05	5.46e-05	6.69e-05	6.27e-05	3.55e-05
	0.00021601	4.33e-05	5.28e-05	6.69e-05	6.27e-05	3.51e-05
	0.00021423	4.33e-05	5.19e-05	6.69e-05	6.27e-05	3.51e-05
	0.00021066	4.33e-05	5.19e-05	6.69e-05	6.08e-05	3.47e-05
	0.00021066	4.33e-05	5.1e-05	6.59e-05	6.08e-05	3.47e-05
	0.00020887	4.33e-05	5.1e-05	6.59e-05	6.08e-05	3.47e-05
	0.00020887	4.33e-05	5.1e-05	6.59e-05	6.08e-05	3.4e-05
	0.00020709	4.33e-05	5.1e-05	6.59e-05	6.08e-05	3.36e-05
	0.00020352	4.14e-05	5.01e-05	6.48e-05	6.08e-05	3.36e-05
	0.00020173	4.14e-05	4.92e-05	6.48e-05	6.08e-05	3.32e-05
	0.00019995	4.14e-05	4.92e-05	6.48e-05	6.08e-05	3.32e-05
	0.00019459	4.14e-05	4.92e-05	6.48e-05	6.08e-05	3.28e-05
	0.00019459	4.14e-05	4.83e-05	6.48e-05	5.9e-05	3.28e-05
	0.00019459	4.14e-05	4.83e-05	6.48e-05	5.9e-05	3.28e-05
	0.00019281	4.14e-05	4.83e-05	6.48e-05	5.9e-05	3.25e-05
	0.00019102	4.14e-05	4.83e-05	6.48e-05	5.9e-05	3.25e-05
	0.00019102	4.14e-05	4.83e-05	6.48e-05	5.9e-05	3.21e-05
	0.00018924	4.14e-05	4.83e-05	6.37e-05	5.9e-05	3.21e-05
	0.00018745	3.94e-05	4.74e-05	6.37e-05	5.71e-05	3.17e-05
	0.00018745	3.94e-05	4.74e-05	6.37e-05	5.71e-05	3.17e-05
	0.00018388	3.94e-05	4.74e-05	6.37e-05	5.71e-05	3.13e-05
	0.00018388	3.94e-05	4.74e-05	6.37e-05	5.71e-05	3.1e-05
	0.00018388	3.94e-05	4.74e-05	6.27e-05	5.71e-05	3.1e-05
	0.00018031	3.94e-05	4.74e-05	6.27e-05	5.71e-05	3.1e-05
	0.00018031	3.94e-05	4.74e-05	6.27e-05	5.71e-05	3.06e-05
	0.00017674	3.94e-05	4.74e-05	6.27e-05	5.53e-05	3.06e-05
	0.00017674	3.94e-05	4.65e-05	6.16e-05	5.53e-05	3.02e-05
	0.00017495	3.74e-05	4.65e-05	6.16e-05	5.53e-05	3.02e-05
	0.00017495	3.74e-05	4.65e-05	6.16e-05	5.53e-05	3.02e-05
	0.00017317	3.74e-05	4.65e-05	6.06e-05	5.34e-05	3.02e-05
	0.00017138	3.74e-05	4.65e-05	6.06e-05	5.34e-05	3.02e-05
	0.0001696	3.74e-05	4.56e-05	6.06e-05	5.34e-05	2.98e-05
	0.0001696	3.74e-05	4.56e-05	5.95e-05	5.34e-05	2.98e-05
	0.00016781	3.74e-05	4.56e-05	5.95e-05	5.34e-05	2.94e-05
	0.00016424	3.74e-05	4.56e-05	5.95e-05	5.16e-05	2.91e-05
	0.00016246	3.74e-05	4.56e-05	5.95e-05	5.16e-05	2.91e-05
	0.00016067	3.55e-05	4.47e-05	5.95e-05	5.16e-05	2.91e-05
	0.00016067	3.55e-05	4.47e-05	5.95e-05	5.16e-05	2.83e-05
	0.00016067	3.55e-05	4.3e-05	5.84e-05	5.16e-05	2.83e-05
	0.00016067	3.55e-05	4.3e-05	5.84e-05	5.16e-05	2.79e-05
	0.0001571	3.55e-05	4.3e-05	5.84e-05	5.16e-05	2.79e-05
	0.0001571	3.55e-05	4.21e-05	5.84e-05	4.98e-05	2.79e-05
	0.0001571	3.55e-05	4.21e-05	5.84e-05	4.98e-05	2.76e-05
	0.00015532	3.35e-05	4.21e-05	5.74e-05	4.98e-05	2.76e-05
	0.00015532	3.35e-05	4.12e-05	5.74e-05	4.98e-05	2.76e-05
	0.00015532	3.35e-05	4.12e-05	5.63e-05	4.98e-05	2.76e-05
	0.00015353	3.35e-05	4.12e-05	5.63e-05	4.98e-05	2.76e-05
	0.00015353	3.35e-05	4.12e-05	5.63e-05	4.98e-05	2.72e-05
	0.00015175	3.35e-05	4.12e-05	5.63e-05	4.79e-05	2.72e-05
	0.00015175	3.35e-05	4.12e-05	5.63e-05	4.79e-05	2.72e-05
	0.00014817	3.35e-05	4.03e-05	5.52e-05	4.79e-05	2.72e-05
	0.0001446	3.35e-05	4.03e-05	5.52e-05	4.79e-05	2.72e-05
	0.00014282	3.35e-05	4.03e-05	5.52e-05	4.79e-05	2.68e-05
	0.00014103	3.35e-05	4.03e-05	5.52e-05	4.79e-05	2.68e-05
	0.00013925	3.35e-05	4.03e-05	5.52e-05	4.79e-05	2.68e-05
	0.00013925	3.35e-05	3.94e-05	5.52e-05	4.79e-05	2.68e-05
	0.00013746	3.15e-05	3.94e-05	5.52e-05	4.61e-05	2.64e-05
	0.00013568	3.15e-05	3.85e-05	5.52e-05	4.61e-05	2.64e-05
	0.00013568	3.15e-05	3.85e-05	5.42e-05	4.61e-05	2.64e-05
	0.00013389	3.15e-05	3.85e-05	5.42e-05	4.61e-05	2.64e-05
	0.00013389	3.15e-05	3.85e-05	5.42e-05	4.61e-05	2.64e-05
	0.00013389	3.15e-05	3.85e-05	5.42e-05	4.61e-05	2.64e-05
	0.00013389	3.15e-05	3.76e-05	5.42e-05	4.61e-05	2.64e-05
	0.00013389	3.15e-05	3.76e-05	5.31e-05	4.42e-05	2.64e-05
	0.00013211	3.15e-05	3.76e-05	5.31e-05	4.42e-05	2.61e-05
	0.00013211	2.96e-05	3.76e-05	5.31e-05	4.42e-05	2.61e-05
	0.00013211	2.96e-05	3.76e-05	5.31e-05	4.42e-05	2.57e-05
	0.00013211	2.96e-05	3.67e-05	5.31e-05	4.42e-05	2.57e-05
	0.00013211	2.96e-05	3.67e-05	5.31e-05	4.42e-05	2.57e-05
	0.00013032	2.96e-05	3.67e-05	5.31e-05	4.42e-05	2.53e-05
	0.00013032	2.96e-05	3.58e-05	5.21e-05	4.42e-05	2.53e-05
	0.00013032	2.96e-05	3.58e-05	5.21e-05	4.42e-05	2.53e-05
	0.00012854	2.96e-05	3.58e-05	5.21e-05	4.42e-05	2.53e-05
	0.00012854	2.96e-05	3.49e-05	5.21e-05	4.24e-05	2.53e-05
	0.00012854	2.96e-05	3.49e-05	5.21e-05	4.24e-05	2.53e-05
	0.00012854	2.96e-05	3.49e-05	5.21e-05	4.24e-05	2.49e-05
	0.00012854	2.96e-05	3.49e-05	5.1e-05	4.24e-05	2.49e-05
	0.00012854	2.96e-05	3.49e-05	5.1e-05	4.24e-05	2.49e-05
	0.00012675	2.96e-05	3.49e-05	5.1e-05	4.24e-05	2.49e-05
	0.00012675	2.96e-05	3.4e-05	5.1e-05	4.24e-05	2.49e-05
	0.00012675	2.96e-05	3.4e-05	5.1e-05	4.24e-05	2.45e-05
	0.00012675	2.76e-05	3.4e-05	5.1e-05	4.24e-05	2.45e-05
	0.00012675	2.76e-05	3.4e-05	5.1e-05	4.24e-05	2.42e-05
	0.00012497	2.76e-05	3.4e-05	5.1e-05	4.24e-05	2.42e-05
	0.00012318	2.76e-05	3.4e-05	4.99e-05	4.24e-05	2.42e-05
	0.0001214	2.76e-05	3.31e-05	4.99e-05	4.24e-05	2.42e-05
	0.00011961	2.76e-05	3.31e-05	4.99e-05	4.24e-05	2.42e-05
	0.00011961	2.76e-05	3.31e-05	4.99e-05	4.24e-05	2.38e-05
	0.00011961	2.76e-05	3.31e-05	4.99e-05	4.24e-05	2.38e-05
	0.00011783	2.76e-05	3.31e-05	4.99e-05	4.05e-05	2.38e-05
	0.00011783	2.76e-05	3.31e-05	4.89e-05	4.05e-05	2.38e-05
	0.00011783	2.76e-05	3.22e-05	4.89e-05	4.05e-05	2.34e-05
	0.00011783	2.56e-05	3.22e-05	4.89e-05	4.05e-05	2.3e-05
	0.00011604	2.56e-05	3.22e-05	4.89e-05	4.05e-05	2.3e-05
	0.00011604	2.56e-05	3.22e-05	4.89e-05	4.05e-05	2.27e-05
	0.00011426	2.56e-05	3.22e-05	4.89e-05	4.05e-05	2.27e-05
	0.00011426	2.56e-05	3.13e-05	4.89e-05	4.05e-05	2.27e-05
	0.00011247	2.56e-05	3.13e-05	4.89e-05	4.05e-05	2.27e-05
	0.00011247	2.56e-05	3.13e-05	4.78e-05	4.05e-05	2.27e-05
	0.00011247	2.56e-05	3.13e-05	4.78e-05	3.87e-05	2.23e-05
	0.00011247	2.56e-05	3.13e-05	4.78e-05	3.87e-05	2.19e-05
	0.00011247	2.56e-05	3.13e-05	4.78e-05	3.87e-05	2.15e-05
	0.00011247	2.56e-05	3.04e-05	4.67e-05	3.87e-05	2.11e-05
	0.00011068	2.56e-05	2.95e-05	4.67e-05	3.87e-05	2.11e-05
	0.00011068	2.56e-05	2.95e-05	4.67e-05	3.87e-05	2.11e-05
	0.00011068	2.56e-05	2.86e-05	4.67e-05	3.87e-05	2.08e-05
	0.0001089	2.56e-05	2.86e-05	4.57e-05	3.87e-05	2.08e-05
	0.0001089	2.56e-05	2.86e-05	4.57e-05	3.69e-05	2.08e-05
	0.0001089	2.56e-05	2.86e-05	4.57e-05	3.69e-05	2.08e-05
	0.00010711	2.56e-05	2.86e-05	4.57e-05	3.69e-05	2.08e-05
	0.00010711	2.56e-05	2.86e-05	4.57e-05	3.69e-05	2.08e-05
	0.00010533	2.56e-05	2.86e-05	4.46e-05	3.69e-05	2.08e-05
	0.00010533	2.36e-05	2.86e-05	4.46e-05	3.69e-05	2.08e-05
	0.00010533	2.36e-05	2.86e-05	4.46e-05	3.69e-05	2.08e-05
	0.00010354	2.36e-05	2.86e-05	4.46e-05	3.69e-05	2.04e-05
	0.00010354	2.36e-05	2.77e-05	4.46e-05	3.69e-05	2.04e-05
	0.00010354	2.36e-05	2.77e-05	4.46e-05	3.69e-05	2.04e-05
	0.00010354	2.36e-05	2.77e-05	4.46e-05	3.69e-05	2.04e-05
	0.00010176	2.36e-05	2.77e-05	4.46e-05	3.69e-05	2.04e-05
	0.00010176	2.36e-05	2.77e-05	4.46e-05	3.69e-05	2.04e-05
	0.00010176	2.36e-05	2.77e-05	4.46e-05	3.69e-05	2.04e-05
	0.0001	2.36e-05	2.77e-05	4.46e-05	3.69e-05	2.04e-05
	9.82e-05	2.36e-05	2.77e-05	4.46e-05	3.5e-05	2.04e-05
	9.82e-05	2.36e-05	2.77e-05	4.36e-05	3.5e-05	2.04e-05
	9.82e-05	2.36e-05	2.77e-05	4.36e-05	3.5e-05	1.96e-05
	9.82e-05	2.36e-05	2.68e-05	4.36e-05	3.5e-05	1.96e-05
	9.82e-05	2.36e-05	2.68e-05	4.36e-05	3.5e-05	1.96e-05
	9.64e-05	2.36e-05	2.68e-05	4.36e-05	3.5e-05	1.93e-05
	9.64e-05	2.36e-05	2.68e-05	4.25e-05	3.5e-05	1.93e-05
	9.64e-05	2.36e-05	2.68e-05	4.25e-05	3.5e-05	1.93e-05
	9.64e-05	2.36e-05	2.68e-05	4.25e-05	3.5e-05	1.93e-05
	9.46e-05	2.36e-05	2.68e-05	4.25e-05	3.32e-05	1.89e-05
	9.46e-05	2.36e-05	2.68e-05	4.25e-05	3.32e-05	1.89e-05
	9.46e-05	2.17e-05	2.68e-05	4.25e-05	3.32e-05	1.89e-05
	9.46e-05	2.17e-05	2.6e-05	4.25e-05	3.32e-05	1.89e-05
	9.28e-05	2.17e-05	2.6e-05	4.14e-05	3.32e-05	1.89e-05
	9.28e-05	2.17e-05	2.6e-05	4.14e-05	3.32e-05	1.85e-05
	9.28e-05	2.17e-05	2.6e-05	4.14e-05	3.32e-05	1.85e-05
	9.28e-05	2.17e-05	2.6e-05	4.14e-05	3.32e-05	1.85e-05
	9.28e-05	2.17e-05	2.6e-05	4.04e-05	3.32e-05	1.85e-05
	9.28e-05	2.17e-05	2.6e-05	3.93e-05	3.32e-05	1.85e-05
	9.28e-05	2.17e-05	2.51e-05	3.93e-05	3.32e-05	1.85e-05
	9.28e-05	2.17e-05	2.51e-05	3.93e-05	3.32e-05	1.85e-05
	9.28e-05	2.17e-05	2.51e-05	3.93e-05	3.32e-05	1.85e-05
	9.28e-05	2.17e-05	2.51e-05	3.93e-05	3.13e-05	1.81e-05
	9.28e-05	2.17e-05	2.51e-05	3.93e-05	3.13e-05	1.81e-05
	9.28e-05	2.17e-05	2.51e-05	3.93e-05	3.13e-05	1.81e-05
	9.1e-05	2.17e-05	2.51e-05	3.93e-05	3.13e-05	1.81e-05
	8.93e-05	2.17e-05	2.42e-05	3.93e-05	3.13e-05	1.77e-05
	8.93e-05	2.17e-05	2.42e-05	3.93e-05	3.13e-05	1.77e-05
	8.93e-05	2.17e-05	2.42e-05	3.93e-05	3.13e-05	1.77e-05
	8.93e-05	2.17e-05	2.42e-05	3.82e-05	3.13e-05	1.77e-05
	8.93e-05	2.17e-05	2.42e-05	3.82e-05	3.13e-05	1.77e-05
	8.75e-05	2.17e-05	2.42e-05	3.82e-05	3.13e-05	1.74e-05
	8.75e-05	2.17e-05	2.42e-05	3.82e-05	3.13e-05	1.74e-05
	8.57e-05	1.97e-05	2.42e-05	3.82e-05	3.13e-05	1.74e-05
	8.39e-05	1.97e-05	2.42e-05	3.82e-05	3.13e-05	1.74e-05
	8.39e-05	1.97e-05	2.42e-05	3.82e-05	3.13e-05	1.74e-05
	8.39e-05	1.97e-05	2.42e-05	3.82e-05	3.13e-05	1.74e-05
	8.39e-05	1.97e-05	2.33e-05	3.82e-05	3.13e-05	1.74e-05
	8.21e-05	1.97e-05	2.33e-05	3.82e-05	2.95e-05	1.74e-05
	8.21e-05	1.97e-05	2.33e-05	3.82e-05	2.95e-05	1.74e-05
	8.21e-05	1.97e-05	2.33e-05	3.72e-05	2.95e-05	1.74e-05
	8.21e-05	1.97e-05	2.33e-05	3.72e-05	2.95e-05	1.74e-05
	8.21e-05	1.97e-05	2.33e-05	3.61e-05	2.95e-05	1.74e-05
	8.21e-05	1.97e-05	2.24e-05	3.61e-05	2.95e-05	1.74e-05
	8.21e-05	1.97e-05	2.24e-05	3.61e-05	2.95e-05	1.7e-05
	8.21e-05	1.97e-05	2.24e-05	3.61e-05	2.95e-05	1.7e-05
	8.03e-05	1.97e-05	2.24e-05	3.61e-05	2.95e-05	1.7e-05
	8.03e-05	1.97e-05	2.24e-05	3.61e-05	2.95e-05	1.7e-05
	8.03e-05	1.97e-05	2.24e-05	3.61e-05	2.95e-05	1.7e-05
	8.03e-05	1.97e-05	2.24e-05	3.51e-05	2.95e-05	1.7e-05
	8.03e-05	1.97e-05	2.24e-05	3.51e-05	2.95e-05	1.7e-05
	7.86e-05	1.97e-05	2.24e-05	3.51e-05	2.95e-05	1.7e-05
	7.86e-05	1.97e-05	2.24e-05	3.51e-05	2.95e-05	1.66e-05
	7.86e-05	1.77e-05	2.15e-05	3.51e-05	2.95e-05	1.66e-05
	7.86e-05	1.77e-05	2.15e-05	3.4e-05	2.76e-05	1.66e-05
	7.86e-05	1.77e-05	2.15e-05	3.29e-05	2.76e-05	1.66e-05
	7.86e-05	1.77e-05	2.15e-05	3.29e-05	2.76e-05	1.66e-05
	7.68e-05	1.77e-05	2.15e-05	3.29e-05	2.76e-05	1.66e-05
	7.68e-05	1.77e-05	2.15e-05	3.29e-05	2.76e-05	1.66e-05
	7.68e-05	1.77e-05	2.15e-05	3.29e-05	2.76e-05	1.66e-05
	7.68e-05	1.77e-05	2.15e-05	3.29e-05	2.76e-05	1.66e-05
	7.68e-05	1.77e-05	2.15e-05	3.29e-05	2.76e-05	1.62e-05
	7.68e-05	1.77e-05	2.15e-05	3.29e-05	2.76e-05	1.62e-05
	7.68e-05	1.77e-05	2.15e-05	3.29e-05	2.76e-05	1.62e-05
	7.68e-05	1.77e-05	2.15e-05	3.19e-05	2.76e-05	1.62e-05
	7.68e-05	1.77e-05	2.15e-05	3.19e-05	2.76e-05	1.62e-05
	7.68e-05	1.77e-05	2.15e-05	3.19e-05	2.76e-05	1.59e-05
	7.68e-05	1.77e-05	2.15e-05	3.19e-05	2.76e-05	1.59e-05
	7.32e-05	1.77e-05	2.15e-05	3.19e-05	2.76e-05	1.59e-05
	7.32e-05	1.77e-05	2.15e-05	3.19e-05	2.76e-05	1.59e-05
	7.32e-05	1.77e-05	2.15e-05	3.08e-05	2.76e-05	1.59e-05
	7.32e-05	1.77e-05	2.06e-05	3.08e-05	2.76e-05	1.59e-05
	7.32e-05	1.77e-05	2.06e-05	3.08e-05	2.58e-05	1.59e-05
	7.14e-05	1.77e-05	2.06e-05	3.08e-05	2.58e-05	1.59e-05
	7.14e-05	1.77e-05	2.06e-05	3.08e-05	2.58e-05	1.59e-05
	7.14e-05	1.77e-05	2.06e-05	2.97e-05	2.58e-05	1.59e-05
	7.14e-05	1.77e-05	2.06e-05	2.97e-05	2.58e-05	1.55e-05
	7.14e-05	1.77e-05	2.06e-05	2.97e-05	2.58e-05	1.55e-05
	7.14e-05	1.77e-05	2.06e-05	2.97e-05	2.58e-05	1.55e-05
	7.14e-05	1.77e-05	2.06e-05	2.97e-05	2.58e-05	1.55e-05
	6.96e-05	1.77e-05	2.06e-05	2.87e-05	2.58e-05	1.55e-05
	6.96e-05	1.58e-05	2.06e-05	2.87e-05	2.58e-05	1.55e-05
	6.96e-05	1.58e-05	2.06e-05	2.87e-05	2.58e-05	1.55e-05
	6.96e-05	1.58e-05	2.06e-05	2.87e-05	2.58e-05	1.55e-05
	6.96e-05	1.58e-05	2.06e-05	2.87e-05	2.58e-05	1.55e-05
	6.96e-05	1.58e-05	2.06e-05	2.87e-05	2.58e-05	1.55e-05
	6.96e-05	1.58e-05	1.97e-05	2.87e-05	2.58e-05	1.55e-05
	6.96e-05	1.58e-05	1.97e-05	2.87e-05	2.58e-05	1.55e-05
	6.96e-05	1.58e-05	1.97e-05	2.87e-05	2.58e-05	1.51e-05
	6.78e-05	1.58e-05	1.97e-05	2.87e-05	2.58e-05	1.51e-05
	6.78e-05	1.58e-05	1.97e-05	2.76e-05	2.58e-05	1.51e-05
	6.78e-05	1.58e-05	1.97e-05	2.76e-05	2.58e-05	1.51e-05
	6.78e-05	1.58e-05	1.97e-05	2.76e-05	2.58e-05	1.51e-05
	6.78e-05	1.58e-05	1.97e-05	2.76e-05	2.58e-05	1.51e-05
	6.61e-05	1.58e-05	1.97e-05	2.66e-05	2.4e-05	1.51e-05
	6.61e-05	1.58e-05	1.97e-05	2.66e-05	2.4e-05	1.51e-05
	6.61e-05	1.58e-05	1.97e-05	2.66e-05	2.4e-05	1.51e-05
	6.61e-05	1.58e-05	1.88e-05	2.66e-05	2.4e-05	1.47e-05
	6.61e-05	1.58e-05	1.88e-05	2.66e-05	2.4e-05	1.47e-05
	6.61e-05	1.58e-05	1.88e-05	2.66e-05	2.4e-05	1.47e-05
	6.61e-05	1.58e-05	1.88e-05	2.66e-05	2.4e-05	1.47e-05
	6.61e-05	1.58e-05	1.88e-05	2.66e-05	2.4e-05	1.47e-05
	6.61e-05	1.58e-05	1.88e-05	2.55e-05	2.4e-05	1.47e-05
	6.43e-05	1.58e-05	1.88e-05	2.55e-05	2.4e-05	1.47e-05
	6.43e-05	1.58e-05	1.88e-05	2.55e-05	2.4e-05	1.47e-05
	6.43e-05	1.58e-05	1.88e-05	2.55e-05	2.4e-05	1.47e-05
	6.43e-05	1.58e-05	1.88e-05	2.55e-05	2.4e-05	1.47e-05
	6.43e-05	1.58e-05	1.88e-05	2.44e-05	2.4e-05	1.47e-05
	6.25e-05	1.58e-05	1.88e-05	2.44e-05	2.4e-05	1.47e-05
	6.25e-05	1.58e-05	1.88e-05	2.44e-05	2.4e-05	1.47e-05
	6.25e-05	1.58e-05	1.88e-05	2.34e-05	2.4e-05	1.47e-05
	6.25e-05	1.58e-05	1.79e-05	2.34e-05	2.4e-05	1.43e-05
	6.25e-05	1.58e-05	1.79e-05	2.34e-05	2.4e-05	1.43e-05
	6.25e-05	1.38e-05	1.79e-05	2.34e-05	2.4e-05	1.43e-05
	6.07e-05	1.38e-05	1.79e-05	2.34e-05	2.4e-05	1.43e-05
	6.07e-05	1.38e-05	1.79e-05	2.34e-05	2.21e-05	1.43e-05
	6.07e-05	1.38e-05	1.79e-05	2.34e-05	2.21e-05	1.43e-05
	6.07e-05	1.38e-05	1.79e-05	2.34e-05	2.21e-05	1.43e-05
	5.89e-05	1.38e-05	1.79e-05	2.34e-05	2.21e-05	1.43e-05
	5.89e-05	1.38e-05	1.79e-05	2.34e-05	2.21e-05	1.43e-05
	5.89e-05	1.38e-05	1.79e-05	2.23e-05	2.21e-05	1.43e-05
	5.89e-05	1.38e-05	1.79e-05	2.23e-05	2.21e-05	1.43e-05
	5.89e-05	1.38e-05	1.79e-05	2.23e-05	2.21e-05	1.43e-05
	5.89e-05	1.38e-05	1.79e-05	2.23e-05	2.21e-05	1.4e-05
	5.71e-05	1.38e-05	1.79e-05	2.23e-05	2.21e-05	1.4e-05
	5.71e-05	1.38e-05	1.79e-05	2.12e-05	2.21e-05	1.4e-05
	5.71e-05	1.38e-05	1.79e-05	2.12e-05	2.21e-05	1.4e-05
	5.71e-05	1.38e-05	1.79e-05	2.12e-05	2.21e-05	1.4e-05
	5.71e-05	1.38e-05	1.7e-05	2.12e-05	2.21e-05	1.4e-05
	5.71e-05	1.38e-05	1.7e-05	2.12e-05	2.21e-05	1.4e-05
	5.53e-05	1.38e-05	1.7e-05	2.02e-05	2.21e-05	1.4e-05
	5.53e-05	1.38e-05	1.7e-05	2.02e-05	2.21e-05	1.4e-05
	5.53e-05	1.38e-05	1.7e-05	2.02e-05	2.21e-05	1.4e-05
	5.53e-05	1.38e-05	1.7e-05	2.02e-05	2.21e-05	1.4e-05
	5.53e-05	1.38e-05	1.7e-05	1.91e-05	2.21e-05	1.4e-05
	5.53e-05	1.38e-05	1.7e-05	1.91e-05	2.21e-05	1.4e-05
	5.53e-05	1.38e-05	1.7e-05	1.91e-05	2.21e-05	1.36e-05
	5.53e-05	1.38e-05	1.7e-05	1.91e-05	2.21e-05	1.36e-05
	5.53e-05	1.38e-05	1.7e-05	1.81e-05	2.21e-05	1.36e-05
	5.53e-05	1.38e-05	1.7e-05	1.81e-05	2.21e-05	1.36e-05
	5.53e-05	1.38e-05	1.7e-05	1.81e-05	2.21e-05	1.36e-05
	5.36e-05	1.38e-05	1.7e-05	1.81e-05	2.21e-05	1.36e-05
	5.36e-05	1.38e-05	1.7e-05	1.81e-05	2.21e-05	1.36e-05
	5.36e-05	1.38e-05	1.7e-05	1.81e-05	2.03e-05	1.36e-05
	5.36e-05	1.38e-05	1.7e-05	1.7e-05	2.03e-05	1.36e-05
	5.36e-05	1.38e-05	1.7e-05	1.7e-05	2.03e-05	1.36e-05
	5.36e-05	1.38e-05	1.7e-05	1.7e-05	2.03e-05	1.36e-05
	5.36e-05	1.38e-05	1.7e-05	1.7e-05	2.03e-05	1.36e-05
	5.36e-05	1.38e-05	1.7e-05	1.59e-05	2.03e-05	1.36e-05
	5.36e-05	1.38e-05	1.7e-05	1.59e-05	2.03e-05	1.36e-05
	5.18e-05	1.38e-05	1.7e-05	1.49e-05	2.03e-05	1.36e-05
	5.18e-05	1.38e-05	1.7e-05	1.49e-05	2.03e-05	1.32e-05
	5.18e-05	1.38e-05	1.61e-05	1.49e-05	2.03e-05	1.32e-05
	5.18e-05	1.38e-05	1.61e-05	1.49e-05	2.03e-05	1.32e-05
	5.18e-05	1.38e-05	1.61e-05	1.38e-05	2.03e-05	1.32e-05
	5.18e-05	1.38e-05	1.61e-05	1.38e-05	2.03e-05	1.32e-05
	5.18e-05	1.38e-05	1.61e-05	1.27e-05	2.03e-05	1.32e-05
	5.18e-05	1.38e-05	1.61e-05	1.17e-05	2.03e-05	1.32e-05
	5.18e-05	1.18e-05	1.61e-05	1.17e-05	2.03e-05	1.32e-05
	5.18e-05	1.18e-05	1.61e-05	1.17e-05	2.03e-05	1.32e-05
	5.18e-05	1.18e-05	1.61e-05	7.44e-06	2.03e-05	1.32e-05
	5.18e-05	1.18e-05	1.61e-05	7.44e-06	2.03e-05	1.32e-05
	5e-05	1.18e-05	1.61e-05	6.37e-06	2.03e-05	1.28e-05
	5e-05	1.18e-05	1.61e-05	6.37e-06	2.03e-05	1.28e-05
	5e-05	1.18e-05	1.61e-05		2.03e-05	1.28e-05
	5e-05	1.18e-05	1.61e-05		2.03e-05	1.28e-05
	5e-05	1.18e-05	1.61e-05		2.03e-05	1.28e-05
	5e-05	1.18e-05	1.61e-05		2.03e-05	1.28e-05
	5e-05	1.18e-05	1.61e-05		2.03e-05	1.28e-05
	5e-05	1.18e-05	1.61e-05		2.03e-05	1.28e-05
	4.82e-05	1.18e-05	1.52e-05		2.03e-05	1.28e-05
	4.82e-05	1.18e-05	1.52e-05		2.03e-05	1.28e-05
	4.82e-05	1.18e-05	1.52e-05		2.03e-05	1.28e-05
	4.82e-05	1.18e-05	1.52e-05		2.03e-05	1.28e-05
	4.82e-05	1.18e-05	1.52e-05		2.03e-05	1.25e-05
	4.82e-05	1.18e-05	1.52e-05		2.03e-05	1.25e-05
	4.82e-05	1.18e-05	1.52e-05		2.03e-05	1.25e-05
	4.82e-05	1.18e-05	1.52e-05		2.03e-05	1.25e-05
	4.82e-05	1.18e-05	1.52e-05		2.03e-05	1.25e-05
	4.64e-05	1.18e-05	1.52e-05		2.03e-05	1.25e-05
	4.64e-05	1.18e-05	1.52e-05		2.03e-05	1.25e-05
	4.64e-05	1.18e-05	1.52e-05		2.03e-05	1.25e-05
	4.64e-05	1.18e-05	1.52e-05		2.03e-05	1.25e-05
	4.64e-05	1.18e-05	1.52e-05		1.84e-05	1.25e-05
	4.64e-05	1.18e-05	1.52e-05		1.84e-05	1.25e-05
	4.64e-05	1.18e-05	1.52e-05		1.84e-05	1.25e-05
	4.64e-05	1.18e-05	1.52e-05		1.84e-05	1.25e-05
	4.64e-05	1.18e-05	1.52e-05		1.84e-05	1.25e-05
	4.64e-05	1.18e-05	1.52e-05		1.84e-05	1.25e-05
	4.64e-05	1.18e-05	1.52e-05		1.84e-05	1.25e-05
	4.64e-05	1.18e-05	1.52e-05		1.84e-05	1.25e-05
	4.64e-05	1.18e-05	1.52e-05		1.84e-05	1.25e-05
	4.46e-05	1.18e-05	1.52e-05		1.84e-05	1.21e-05
	4.46e-05	1.18e-05	1.52e-05		1.84e-05	1.21e-05
	4.46e-05	1.18e-05	1.43e-05		1.84e-05	1.21e-05
	4.46e-05	1.18e-05	1.43e-05		1.84e-05	1.21e-05
	4.46e-05	1.18e-05	1.43e-05		1.84e-05	1.21e-05
	4.46e-05	1.18e-05	1.43e-05		1.84e-05	1.21e-05
	4.46e-05	1.18e-05	1.43e-05		1.84e-05	1.21e-05
	4.46e-05	1.18e-05	1.43e-05		1.84e-05	1.21e-05
	4.46e-05	1.18e-05	1.43e-05		1.84e-05	1.21e-05
	4.28e-05	1.18e-05	1.43e-05		1.84e-05	1.21e-05
	4.28e-05	1.18e-05	1.43e-05		1.84e-05	1.21e-05
	4.28e-05	1.18e-05	1.43e-05		1.84e-05	1.21e-05
	4.28e-05	1.18e-05	1.43e-05		1.84e-05	1.21e-05
	4.28e-05	1.18e-05	1.43e-05		1.84e-05	1.21e-05
	4.28e-05	1.18e-05	1.43e-05		1.84e-05	1.17e-05
	4.28e-05	1.18e-05	1.43e-05		1.84e-05	1.17e-05
	4.28e-05	1.18e-05	1.43e-05		1.84e-05	1.17e-05
	4.28e-05	1.18e-05	1.43e-05		1.84e-05	1.17e-05
	4.28e-05	1.18e-05	1.43e-05		1.84e-05	1.17e-05
	4.28e-05	1.18e-05	1.43e-05		1.84e-05	1.17e-05
	4.28e-05	1.18e-05	1.43e-05		1.84e-05	1.17e-05
	4.28e-05	1.18e-05	1.43e-05		1.84e-05	1.17e-05
	4.28e-05	1.18e-05	1.43e-05		1.84e-05	1.17e-05
	4.28e-05	1.18e-05	1.43e-05		1.84e-05	1.17e-05
	4.11e-05	1.18e-05	1.43e-05		1.84e-05	1.17e-05
	4.11e-05	1.18e-05	1.43e-05		1.84e-05	1.17e-05
	4.11e-05	1.18e-05	1.43e-05		1.84e-05	1.17e-05
	4.11e-05	9.85e-06	1.43e-05		1.84e-05	1.17e-05
	4.11e-05	9.85e-06	1.43e-05		1.84e-05	1.17e-05
	4.11e-05	9.85e-06	1.34e-05		1.84e-05	1.17e-05
	3.93e-05	9.85e-06	1.34e-05		1.84e-05	1.17e-05
	3.93e-05	9.85e-06	1.34e-05		1.84e-05	1.17e-05
	3.93e-05	9.85e-06	1.34e-05		1.84e-05	1.13e-05
	3.93e-05	9.85e-06	1.34e-05		1.66e-05	1.13e-05
	3.93e-05	9.85e-06	1.34e-05		1.66e-05	1.13e-05
	3.93e-05	9.85e-06	1.34e-05		1.66e-05	1.13e-05
	3.93e-05	9.85e-06	1.34e-05		1.66e-05	1.13e-05
	3.93e-05	9.85e-06	1.34e-05		1.66e-05	1.13e-05
	3.93e-05	9.85e-06	1.34e-05		1.66e-05	1.13e-05
	3.93e-05	9.85e-06	1.34e-05		1.66e-05	1.13e-05
	3.93e-05	9.85e-06	1.34e-05		1.66e-05	1.13e-05
	3.93e-05	9.85e-06	1.34e-05		1.66e-05	1.13e-05
	3.93e-05	9.85e-06	1.34e-05		1.66e-05	1.13e-05
	3.75e-05	9.85e-06	1.34e-05		1.66e-05	1.13e-05
	3.75e-05	9.85e-06	1.34e-05		1.66e-05	1.13e-05
	3.75e-05	9.85e-06	1.34e-05		1.66e-05	1.13e-05
	3.75e-05	9.85e-06	1.34e-05		1.66e-05	1.13e-05
	3.75e-05	9.85e-06	1.34e-05		1.66e-05	1.13e-05
	3.75e-05	9.85e-06	1.34e-05		1.66e-05	1.13e-05
	3.75e-05	9.85e-06	1.34e-05		1.66e-05	1.13e-05
	3.75e-05	9.85e-06	1.34e-05		1.66e-05	1.13e-05
	3.75e-05	9.85e-06	1.34e-05		1.66e-05	1.09e-05
	3.75e-05	9.85e-06	1.34e-05		1.66e-05	1.09e-05
	3.75e-05	9.85e-06	1.34e-05		1.66e-05	1.09e-05
	3.75e-05	9.85e-06	1.34e-05		1.66e-05	1.09e-05
	3.75e-05	9.85e-06	1.34e-05		1.66e-05	1.09e-05
	3.75e-05	9.85e-06	1.34e-05		1.66e-05	1.09e-05
	3.57e-05	9.85e-06	1.34e-05		1.66e-05	1.09e-05
	3.57e-05	9.85e-06	1.34e-05		1.66e-05	1.09e-05
	3.57e-05	9.85e-06	1.34e-05		1.66e-05	1.09e-05
	3.57e-05	9.85e-06	1.34e-05		1.66e-05	1.09e-05
	3.57e-05	9.85e-06	1.34e-05		1.66e-05	1.09e-05
	3.57e-05	9.85e-06	1.34e-05		1.66e-05	1.09e-05
	3.57e-05	9.85e-06	1.25e-05		1.66e-05	1.09e-05
	3.57e-05	9.85e-06	1.25e-05		1.66e-05	1.09e-05
	3.57e-05	9.85e-06	1.25e-05		1.66e-05	1.09e-05
	3.57e-05	9.85e-06	1.25e-05		1.66e-05	1.06e-05
	3.57e-05	9.85e-06	1.25e-05		1.66e-05	1.06e-05
	3.57e-05	9.85e-06	1.25e-05		1.66e-05	1.06e-05
	3.57e-05	9.85e-06	1.25e-05		1.66e-05	1.06e-05
	3.57e-05	9.85e-06	1.25e-05		1.66e-05	1.06e-05
	3.57e-05	9.85e-06	1.25e-05		1.66e-05	1.06e-05
	3.57e-05	9.85e-06	1.25e-05		1.66e-05	1.06e-05
	3.57e-05	9.85e-06	1.25e-05		1.66e-05	1.06e-05
	3.39e-05	9.85e-06	1.25e-05		1.66e-05	1.06e-05
	3.39e-05	9.85e-06	1.25e-05		1.66e-05	1.06e-05
	3.39e-05	9.85e-06	1.25e-05		1.66e-05	1.06e-05
	3.39e-05	9.85e-06	1.25e-05		1.66e-05	1.06e-05
	3.39e-05	9.85e-06	1.25e-05		1.66e-05	1.06e-05
	3.39e-05	9.85e-06	1.25e-05		1.66e-05	1.06e-05
	3.39e-05	9.85e-06	1.25e-05		1.66e-05	1.06e-05
	3.39e-05	9.85e-06	1.25e-05		1.66e-05	1.06e-05
	3.39e-05	9.85e-06	1.25e-05		1.66e-05	1.06e-05
	3.39e-05	9.85e-06	1.25e-05		1.66e-05	1.06e-05
	3.39e-05	9.85e-06	1.25e-05		1.47e-05	1.06e-05
	3.39e-05	9.85e-06	1.25e-05		1.47e-05	1.02e-05
	3.39e-05	9.85e-06	1.25e-05		1.47e-05	1.02e-05
	3.39e-05	9.85e-06	1.25e-05		1.47e-05	1.02e-05
	3.39e-05	9.85e-06	1.25e-05		1.47e-05	1.02e-05
	3.39e-05	9.85e-06	1.25e-05		1.47e-05	1.02e-05
	3.39e-05	9.85e-06	1.25e-05		1.47e-05	1.02e-05
	3.39e-05	9.85e-06	1.25e-05		1.47e-05	1.02e-05
	3.39e-05	9.85e-06	1.25e-05		1.47e-05	1.02e-05
	3.21e-05	9.85e-06	1.25e-05		1.47e-05	1.02e-05
	3.21e-05	9.85e-06	1.25e-05		1.47e-05	1.02e-05
	3.21e-05	9.85e-06	1.25e-05		1.47e-05	1.02e-05
	3.21e-05	9.85e-06	1.25e-05		1.47e-05	1.02e-05
	3.21e-05	9.85e-06	1.25e-05		1.47e-05	1.02e-05
	3.21e-05	9.85e-06	1.25e-05		1.47e-05	1.02e-05
	3.21e-05	9.85e-06	1.25e-05		1.47e-05	1.02e-05
	3.21e-05	9.85e-06	1.25e-05		1.47e-05	1.02e-05
	3.21e-05	9.85e-06	1.25e-05		1.47e-05	9.82e-06
	3.21e-05	9.85e-06	1.16e-05		1.47e-05	9.82e-06
	3.21e-05	9.85e-06	1.16e-05		1.47e-05	9.82e-06
	3.21e-05	9.85e-06	1.16e-05		1.47e-05	9.82e-06
	3.21e-05	9.85e-06	1.16e-05		1.47e-05	9.82e-06
	3.21e-05	9.85e-06	1.16e-05		1.47e-05	9.82e-06
	3.21e-05	9.85e-06	1.16e-05		1.47e-05	9.82e-06
	3.21e-05	9.85e-06	1.16e-05		1.47e-05	9.82e-06
	3.03e-05	9.85e-06	1.16e-05		1.47e-05	9.82e-06
	3.03e-05	9.85e-06	1.16e-05		1.47e-05	9.82e-06
	3.03e-05	7.88e-06	1.16e-05		1.47e-05	9.82e-06
	3.03e-05	7.88e-06	1.16e-05		1.47e-05	9.82e-06
	3.03e-05	7.88e-06	1.16e-05		1.47e-05	9.82e-06
	3.03e-05	7.88e-06	1.16e-05		1.47e-05	9.82e-06
	3.03e-05	7.88e-06	1.16e-05		1.47e-05	9.82e-06
	3.03e-05	7.88e-06	1.16e-05		1.47e-05	9.82e-06
	3.03e-05	7.88e-06	1.16e-05		1.47e-05	9.82e-06
	3.03e-05	7.88e-06	1.16e-05		1.47e-05	9.82e-06
	3.03e-05	7.88e-06	1.16e-05		1.47e-05	9.82e-06
	3.03e-05	7.88e-06	1.16e-05		1.47e-05	9.82e-06
	3.03e-05	7.88e-06	1.16e-05		1.47e-05	9.44e-06
	3.03e-05	7.88e-06	1.16e-05		1.47e-05	9.44e-06
	3.03e-05	7.88e-06	1.16e-05		1.47e-05	9.44e-06
	3.03e-05	7.88e-06	1.16e-05		1.47e-05	9.44e-06
	3.03e-05	7.88e-06	1.16e-05		1.47e-05	9.44e-06
	2.86e-05	7.88e-06	1.16e-05		1.47e-05	9.44e-06
	2.86e-05	7.88e-06	1.16e-05		1.47e-05	9.44e-06
	2.86e-05	7.88e-06	1.16e-05		1.47e-05	9.44e-06
	2.86e-05	7.88e-06	1.16e-05		1.47e-05	9.44e-06
	2.86e-05	7.88e-06	1.16e-05		1.47e-05	9.44e-06
	2.86e-05	7.88e-06	1.16e-05		1.47e-05	9.44e-06
	2.86e-05	7.88e-06	1.16e-05		1.47e-05	9.44e-06
	2.86e-05	7.88e-06	1.16e-05		1.47e-05	9.44e-06
	2.86e-05	7.88e-06	1.16e-05		1.47e-05	9.44e-06
	2.86e-05	7.88e-06	1.16e-05		1.47e-05	9.44e-06
	2.86e-05	7.88e-06	1.16e-05		1.47e-05	9.44e-06
	2.86e-05	7.88e-06	1.16e-05		1.47e-05	9.44e-06
	2.86e-05	7.88e-06	1.16e-05		1.47e-05	9.44e-06
	2.86e-05	7.88e-06	1.16e-05		1.47e-05	9.44e-06
	2.86e-05	7.88e-06	1.16e-05		1.47e-05	9.44e-06
	2.86e-05	7.88e-06	1.16e-05		1.29e-05	9.06e-06
	2.86e-05	7.88e-06	1.16e-05		1.29e-05	9.06e-06
	2.86e-05	7.88e-06	1.16e-05		1.29e-05	9.06e-06
	2.86e-05	7.88e-06	1.16e-05		1.29e-05	9.06e-06
	2.86e-05	7.88e-06	1.16e-05		1.29e-05	9.06e-06
	2.86e-05	7.88e-06	1.16e-05		1.29e-05	9.06e-06
	2.86e-05	7.88e-06	1.16e-05		1.29e-05	9.06e-06
	2.86e-05	7.88e-06	1.16e-05		1.29e-05	9.06e-06
	2.86e-05	7.88e-06	1.16e-05		1.29e-05	9.06e-06
	2.86e-05	7.88e-06	1.16e-05		1.29e-05	9.06e-06
	2.86e-05	7.88e-06	1.16e-05		1.29e-05	9.06e-06
	2.86e-05	7.88e-06	1.16e-05		1.29e-05	9.06e-06
	2.86e-05	7.88e-06	1.16e-05		1.29e-05	9.06e-06
	2.86e-05	7.88e-06	1.16e-05		1.29e-05	9.06e-06
	2.86e-05	7.88e-06	1.16e-05		1.29e-05	9.06e-06
	2.86e-05	7.88e-06	1.16e-05		1.29e-05	9.06e-06
	2.86e-05	7.88e-06	1.16e-05		1.29e-05	9.06e-06
	2.86e-05	7.88e-06	1.16e-05		1.29e-05	9.06e-06
	2.86e-05	7.88e-06	1.07e-05		1.29e-05	9.06e-06
	2.68e-05	7.88e-06	1.07e-05		1.29e-05	9.06e-06
	2.68e-05	7.88e-06	1.07e-05		1.29e-05	9.06e-06
	2.68e-05	7.88e-06	1.07e-05		1.29e-05	8.68e-06
	2.68e-05	7.88e-06	1.07e-05		1.29e-05	8.68e-06
	2.68e-05	7.88e-06	1.07e-05		1.29e-05	8.68e-06
	2.68e-05	7.88e-06	1.07e-05		1.29e-05	8.68e-06
	2.68e-05	7.88e-06	1.07e-05		1.29e-05	8.68e-06
	2.68e-05	7.88e-06	1.07e-05		1.29e-05	8.68e-06
	2.68e-05	7.88e-06	1.07e-05		1.29e-05	8.68e-06
	2.68e-05	7.88e-06	1.07e-05		1.29e-05	8.68e-06
	2.68e-05	7.88e-06	1.07e-05		1.29e-05	8.68e-06
	2.68e-05	7.88e-06	1.07e-05		1.29e-05	8.68e-06
	2.68e-05	7.88e-06	1.07e-05		1.29e-05	8.68e-06
	2.68e-05	7.88e-06	1.07e-05		1.29e-05	8.68e-06
	2.68e-05	7.88e-06	1.07e-05		1.29e-05	8.68e-06
	2.68e-05	7.88e-06	1.07e-05		1.29e-05	8.68e-06
	2.68e-05	7.88e-06	1.07e-05		1.29e-05	8.68e-06
	2.68e-05	7.88e-06	1.07e-05		1.29e-05	8.68e-06
	2.68e-05	7.88e-06	1.07e-05		1.29e-05	8.68e-06
	2.68e-05	7.88e-06	1.07e-05		1.29e-05	8.68e-06
	2.68e-05	7.88e-06	1.07e-05		1.29e-05	8.68e-06
	2.68e-05	7.88e-06	1.07e-05		1.29e-05	8.68e-06
	2.5e-05	7.88e-06	1.07e-05		1.29e-05	8.68e-06
	2.5e-05	7.88e-06	1.07e-05		1.29e-05	8.68e-06
	2.5e-05	7.88e-06	1.07e-05		1.29e-05	8.68e-06
	2.5e-05	7.88e-06	1.07e-05		1.29e-05	8.68e-06
	2.5e-05	7.88e-06	1.07e-05		1.29e-05	8.68e-06
	2.5e-05	7.88e-06	1.07e-05		1.29e-05	8.68e-06
	2.5e-05	7.88e-06	1.07e-05		1.29e-05	8.68e-06
	2.5e-05	7.88e-06	1.07e-05		1.29e-05	8.68e-06
	2.5e-05	7.88e-06	1.07e-05		1.29e-05	8.68e-06
	2.5e-05	7.88e-06	1.07e-05		1.29e-05	8.68e-06
	2.5e-05	7.88e-06	1.07e-05		1.29e-05	8.68e-06
	2.5e-05	7.88e-06	1.07e-05		1.29e-05	8.68e-06
	2.5e-05	7.88e-06	1.07e-05		1.29e-05	8.68e-06
	2.5e-05	7.88e-06	1.07e-05		1.29e-05	8.68e-06
	2.5e-05	7.88e-06	1.07e-05		1.29e-05	8.68e-06
	2.5e-05	7.88e-06	1.07e-05		1.29e-05	8.31e-06
	2.5e-05	7.88e-06	1.07e-05		1.29e-05	8.31e-06
	2.5e-05	7.88e-06	1.07e-05		1.29e-05	8.31e-06
	2.5e-05	7.88e-06	1.07e-05		1.29e-05	8.31e-06
	2.5e-05	7.88e-06	1.07e-05		1.29e-05	8.31e-06
	2.5e-05	7.88e-06	9.84e-06		1.29e-05	8.31e-06
	2.32e-05	7.88e-06	9.84e-06		1.29e-05	8.31e-06
	2.32e-05	7.88e-06	9.84e-06		1.29e-05	8.31e-06
	2.32e-05	7.88e-06	9.84e-06		1.29e-05	8.31e-06
	2.32e-05	7.88e-06	9.84e-06		1.29e-05	8.31e-06
	2.32e-05	7.88e-06	9.84e-06		1.29e-05	8.31e-06
	2.32e-05	7.88e-06	9.84e-06		1.29e-05	8.31e-06
	2.32e-05	7.88e-06	9.84e-06		1.29e-05	8.31e-06
	2.32e-05	7.88e-06	9.84e-06		1.29e-05	8.31e-06
	2.32e-05	7.88e-06	9.84e-06		1.29e-05	8.31e-06
	2.32e-05	7.88e-06	9.84e-06		1.29e-05	8.31e-06
	2.32e-05	7.88e-06	9.84e-06		1.29e-05	8.31e-06
	2.32e-05	7.88e-06	9.84e-06		1.29e-05	8.31e-06
	2.32e-05	7.88e-06	9.84e-06		1.29e-05	8.31e-06
	2.32e-05	7.88e-06	9.84e-06		1.29e-05	8.31e-06
	2.32e-05	7.88e-06	9.84e-06		1.29e-05	8.31e-06
	2.32e-05	7.88e-06	9.84e-06		1.29e-05	8.31e-06
	2.32e-05	7.88e-06	9.84e-06		1.29e-05	8.31e-06
	2.32e-05	7.88e-06	9.84e-06		1.29e-05	8.31e-06
	2.32e-05	7.88e-06	9.84e-06		1.29e-05	8.31e-06
	2.32e-05	7.88e-06	9.84e-06		1.29e-05	8.31e-06
	2.32e-05	7.88e-06	9.84e-06		1.29e-05	8.31e-06
	2.32e-05	7.88e-06	9.84e-06		1.29e-05	8.31e-06
	2.32e-05	7.88e-06	9.84e-06		1.29e-05	8.31e-06
	2.32e-05	7.88e-06	9.84e-06		1.29e-05	7.93e-06
	2.32e-05	7.88e-06	9.84e-06		1.29e-05	7.93e-06
	2.32e-05	7.88e-06	9.84e-06		1.29e-05	7.93e-06
	2.32e-05	7.88e-06	9.84e-06		1.29e-05	7.93e-06
	2.32e-05	7.88e-06	9.84e-06		1.29e-05	7.93e-06
	2.32e-05	7.88e-06	9.84e-06		1.29e-05	7.93e-06
	2.32e-05	7.88e-06	9.84e-06		1.29e-05	7.93e-06
	2.32e-05	7.88e-06	9.84e-06		1.29e-05	7.93e-06
	2.32e-05	7.88e-06	9.84e-06		1.29e-05	7.93e-06
	2.32e-05	7.88e-06	9.84e-06		1.29e-05	7.93e-06
	2.32e-05	7.88e-06	9.84e-06		1.29e-05	7.93e-06
	2.32e-05	7.88e-06	9.84e-06		1.29e-05	7.93e-06
	2.32e-05	7.88e-06	9.84e-06		1.29e-05	7.93e-06
	2.32e-05	7.88e-06	9.84e-06		1.29e-05	7.93e-06
	2.32e-05	7.88e-06	9.84e-06		1.29e-05	7.93e-06
	2.14e-05	7.88e-06	9.84e-06		1.29e-05	7.93e-06
	2.14e-05	7.88e-06	9.84e-06		1.29e-05	7.93e-06
	2.14e-05	7.88e-06	9.84e-06		1.29e-05	7.93e-06
	2.14e-05	7.88e-06	9.84e-06		1.11e-05	7.93e-06
	2.14e-05	7.88e-06	9.84e-06		1.11e-05	7.93e-06
	2.14e-05	7.88e-06	9.84e-06		1.11e-05	7.93e-06
	2.14e-05	7.88e-06	9.84e-06		1.11e-05	7.93e-06
	2.14e-05	7.88e-06	9.84e-06		1.11e-05	7.93e-06
	2.14e-05	5.91e-06	9.84e-06		1.11e-05	7.93e-06
	2.14e-05	5.91e-06	9.84e-06		1.11e-05	7.93e-06
	2.14e-05	5.91e-06	9.84e-06		1.11e-05	7.93e-06
	2.14e-05	5.91e-06	9.84e-06		1.11e-05	7.93e-06
	2.14e-05	5.91e-06	9.84e-06		1.11e-05	7.55e-06
	2.14e-05	5.91e-06	9.84e-06		1.11e-05	7.55e-06
	2.14e-05	5.91e-06	9.84e-06		1.11e-05	7.55e-06
	2.14e-05	5.91e-06	9.84e-06		1.11e-05	7.55e-06
	2.14e-05	5.91e-06	9.84e-06		1.11e-05	7.55e-06
	2.14e-05	5.91e-06	9.84e-06		1.11e-05	7.55e-06
	2.14e-05	5.91e-06	9.84e-06		1.11e-05	7.55e-06
	2.14e-05	5.91e-06	9.84e-06		1.11e-05	7.55e-06
	2.14e-05	5.91e-06	9.84e-06		1.11e-05	7.55e-06
	2.14e-05	5.91e-06	9.84e-06		1.11e-05	7.55e-06
	2.14e-05	5.91e-06	9.84e-06		1.11e-05	7.55e-06
	2.14e-05	5.91e-06	9.84e-06		1.11e-05	7.55e-06
	2.14e-05	5.91e-06	8.95e-06		1.11e-05	7.55e-06
	2.14e-05	5.91e-06	8.95e-06		1.11e-05	7.55e-06
	2.14e-05	5.91e-06	8.95e-06		1.11e-05	7.55e-06
	2.14e-05	5.91e-06	8.95e-06		1.11e-05	7.55e-06
	2.14e-05	5.91e-06	8.95e-06		1.11e-05	7.55e-06
	2.14e-05	5.91e-06	8.95e-06		1.11e-05	7.55e-06
	2.14e-05	5.91e-06	8.95e-06		1.11e-05	7.55e-06
	2.14e-05	5.91e-06	8.95e-06		1.11e-05	7.55e-06
	2.14e-05	5.91e-06	8.95e-06		1.11e-05	7.55e-06
	2.14e-05	5.91e-06	8.95e-06		1.11e-05	7.55e-06
	2.14e-05	5.91e-06	8.95e-06		1.11e-05	7.55e-06
	2.14e-05	5.91e-06	8.95e-06		1.11e-05	7.55e-06
	2.14e-05	5.91e-06	8.95e-06		1.11e-05	7.55e-06
	1.96e-05	5.91e-06	8.95e-06		1.11e-05	7.55e-06
	1.96e-05	5.91e-06	8.95e-06		1.11e-05	7.55e-06
	1.96e-05	5.91e-06	8.95e-06		1.11e-05	7.55e-06
	1.96e-05	5.91e-06	8.95e-06		1.11e-05	7.55e-06
	1.96e-05	5.91e-06	8.95e-06		1.11e-05	7.55e-06
	1.96e-05	5.91e-06	8.95e-06		1.11e-05	7.55e-06
	1.96e-05	5.91e-06	8.95e-06		1.11e-05	7.55e-06
	1.96e-05	5.91e-06	8.95e-06		1.11e-05	7.55e-06
	1.96e-05	5.91e-06	8.95e-06		1.11e-05	7.55e-06
	1.96e-05	5.91e-06	8.95e-06		1.11e-05	7.55e-06
	1.96e-05	5.91e-06	8.95e-06		1.11e-05	7.55e-06
	1.96e-05	5.91e-06	8.95e-06		1.11e-05	7.55e-06
	1.96e-05	5.91e-06	8.95e-06		1.11e-05	7.55e-06
	1.96e-05	5.91e-06	8.95e-06		1.11e-05	7.55e-06
	1.96e-05	5.91e-06	8.95e-06		1.11e-05	7.55e-06
	1.96e-05	5.91e-06	8.95e-06		1.11e-05	7.55e-06
	1.96e-05	5.91e-06	8.95e-06		1.11e-05	7.55e-06
	1.96e-05	5.91e-06	8.95e-06		1.11e-05	7.55e-06
	1.96e-05	5.91e-06	8.95e-06		1.11e-05	7.55e-06
	1.96e-05	5.91e-06	8.95e-06		1.11e-05	7.55e-06
	1.96e-05	5.91e-06	8.95e-06		1.11e-05	7.55e-06
	1.96e-05	5.91e-06	8.95e-06		1.11e-05	7.55e-06
	1.96e-05	5.91e-06	8.95e-06		1.11e-05	7.17e-06
	1.96e-05	5.91e-06	8.95e-06		1.11e-05	7.17e-06
	1.96e-05	5.91e-06	8.95e-06		1.11e-05	7.17e-06
	1.96e-05	5.91e-06	8.95e-06		1.11e-05	7.17e-06
	1.96e-05	5.91e-06	8.95e-06		1.11e-05	7.17e-06
	1.96e-05	5.91e-06	8.95e-06		1.11e-05	7.17e-06
	1.96e-05	5.91e-06	8.95e-06		1.11e-05	7.17e-06
	1.96e-05	5.91e-06	8.95e-06		1.11e-05	7.17e-06
	1.96e-05	5.91e-06	8.95e-06		1.11e-05	7.17e-06
	1.96e-05	5.91e-06	8.95e-06		1.11e-05	7.17e-06
	1.79e-05	5.91e-06	8.95e-06		1.11e-05	7.17e-06
	1.79e-05	5.91e-06	8.95e-06		1.11e-05	7.17e-06
	1.79e-05	5.91e-06	8.95e-06		1.11e-05	7.17e-06
	1.79e-05	5.91e-06	8.95e-06		1.11e-05	7.17e-06
	1.79e-05	5.91e-06	8.95e-06		1.11e-05	7.17e-06
	1.79e-05	5.91e-06	8.95e-06		1.11e-05	7.17e-06
	1.79e-05	5.91e-06	8.95e-06		1.11e-05	7.17e-06
	1.79e-05	5.91e-06	8.95e-06		1.11e-05	7.17e-06
	1.79e-05	5.91e-06	8.95e-06		1.11e-05	7.17e-06
	1.79e-05	5.91e-06	8.95e-06		1.11e-05	7.17e-06
	1.79e-05	5.91e-06	8.95e-06		1.11e-05	7.17e-06
	1.79e-05	5.91e-06	8.95e-06		1.11e-05	7.17e-06
	1.79e-05	5.91e-06	8.95e-06		1.11e-05	7.17e-06
	1.79e-05	5.91e-06	8.95e-06		1.11e-05	7.17e-06
	1.79e-05	5.91e-06	8.95e-06		1.11e-05	7.17e-06
	1.79e-05	5.91e-06	8.95e-06		1.11e-05	7.17e-06
	1.79e-05	5.91e-06	8.95e-06		1.11e-05	7.17e-06
	1.79e-05	5.91e-06	8.95e-06		1.11e-05	7.17e-06
	1.79e-05	5.91e-06	8.95e-06		1.11e-05	7.17e-06
	1.79e-05	5.91e-06	8.95e-06		1.11e-05	7.17e-06
	1.79e-05	5.91e-06	8.95e-06		1.11e-05	7.17e-06
	1.79e-05	5.91e-06	8.95e-06		1.11e-05	7.17e-06
	1.79e-05	5.91e-06	8.95e-06		1.11e-05	7.17e-06
	1.79e-05	5.91e-06	8.95e-06		1.11e-05	7.17e-06
	1.79e-05	5.91e-06	8.95e-06		1.11e-05	7.17e-06
	1.79e-05	5.91e-06	8.05e-06		1.11e-05	7.17e-06
	1.79e-05	5.91e-06	8.05e-06		1.11e-05	7.17e-06
	1.79e-05	5.91e-06	8.05e-06		1.11e-05	7.17e-06
	1.79e-05	5.91e-06	8.05e-06		1.11e-05	7.17e-06
	1.79e-05	5.91e-06	8.05e-06		1.11e-05	7.17e-06
	1.79e-05	5.91e-06	8.05e-06		1.11e-05	6.8e-06
	1.79e-05	5.91e-06	8.05e-06		1.11e-05	6.8e-06
	1.79e-05	5.91e-06	8.05e-06		1.11e-05	6.8e-06
	1.79e-05	5.91e-06	8.05e-06		1.11e-05	6.8e-06
	1.79e-05	5.91e-06	8.05e-06		1.11e-05	6.8e-06
	1.79e-05	5.91e-06	8.05e-06		1.11e-05	6.8e-06
	1.79e-05	5.91e-06	8.05e-06		1.11e-05	6.8e-06
	1.79e-05	5.91e-06	8.05e-06		1.11e-05	6.8e-06
	1.79e-05	5.91e-06	8.05e-06		1.11e-05	6.8e-06
	1.79e-05	5.91e-06	8.05e-06		1.11e-05	6.8e-06
	1.79e-05	5.91e-06	8.05e-06		1.11e-05	6.8e-06
	1.79e-05	5.91e-06	8.05e-06		1.11e-05	6.8e-06
	1.79e-05	5.91e-06	8.05e-06		1.11e-05	6.8e-06
	1.79e-05	5.91e-06	8.05e-06		1.11e-05	6.8e-06
	1.79e-05	5.91e-06	8.05e-06		9.21e-06	6.8e-06
	1.79e-05	5.91e-06	8.05e-06		9.21e-06	6.8e-06
	1.79e-05	5.91e-06	8.05e-06		9.21e-06	6.8e-06
	1.79e-05	5.91e-06	8.05e-06		9.21e-06	6.8e-06
	1.79e-05	5.91e-06	8.05e-06		9.21e-06	6.8e-06
	1.79e-05	5.91e-06	8.05e-06		9.21e-06	6.8e-06
	1.79e-05	5.91e-06	8.05e-06		9.21e-06	6.8e-06
	1.61e-05	5.91e-06	8.05e-06		9.21e-06	6.8e-06
	1.61e-05	5.91e-06	8.05e-06		9.21e-06	6.8e-06
	1.61e-05	5.91e-06	8.05e-06		9.21e-06	6.8e-06
	1.61e-05	5.91e-06	8.05e-06		9.21e-06	6.8e-06
	1.61e-05	5.91e-06	8.05e-06		9.21e-06	6.8e-06
	1.61e-05	5.91e-06	8.05e-06		9.21e-06	6.8e-06
	1.61e-05	5.91e-06	8.05e-06		9.21e-06	6.8e-06
	1.61e-05	5.91e-06	8.05e-06		9.21e-06	6.8e-06
	1.61e-05	5.91e-06	8.05e-06		9.21e-06	6.8e-06
	1.61e-05	5.91e-06	8.05e-06		9.21e-06	6.8e-06
	1.61e-05	5.91e-06	8.05e-06		9.21e-06	6.8e-06
	1.61e-05	5.91e-06	8.05e-06		9.21e-06	6.8e-06
	1.61e-05	5.91e-06	8.05e-06		9.21e-06	6.8e-06
	1.61e-05	5.91e-06	8.05e-06		9.21e-06	6.8e-06
	1.61e-05	5.91e-06	8.05e-06		9.21e-06	6.8e-06
	1.61e-05	5.91e-06	8.05e-06		9.21e-06	6.8e-06
	1.61e-05	5.91e-06	8.05e-06		9.21e-06	6.8e-06
	1.61e-05	5.91e-06	8.05e-06		9.21e-06	6.8e-06
	1.61e-05	5.91e-06	8.05e-06		9.21e-06	6.8e-06
	1.61e-05	5.91e-06	8.05e-06		9.21e-06	6.8e-06
	1.61e-05	5.91e-06	8.05e-06		9.21e-06	6.42e-06
	1.61e-05	5.91e-06	8.05e-06		9.21e-06	6.42e-06
	1.61e-05	5.91e-06	8.05e-06		9.21e-06	6.42e-06
	1.61e-05	5.91e-06	8.05e-06		9.21e-06	6.42e-06
	1.61e-05	5.91e-06	8.05e-06		9.21e-06	6.42e-06
	1.61e-05	5.91e-06	8.05e-06		9.21e-06	6.42e-06
	1.61e-05	5.91e-06	8.05e-06		9.21e-06	6.42e-06
	1.61e-05	5.91e-06	8.05e-06		9.21e-06	6.42e-06
	1.61e-05	5.91e-06	8.05e-06		9.21e-06	6.42e-06
	1.61e-05	5.91e-06	8.05e-06		9.21e-06	6.42e-06
	1.61e-05	5.91e-06	8.05e-06		9.21e-06	6.42e-06
	1.61e-05	5.91e-06	8.05e-06		9.21e-06	6.42e-06
	1.61e-05	5.91e-06	8.05e-06		9.21e-06	6.42e-06
	1.61e-05	5.91e-06	8.05e-06		9.21e-06	6.42e-06
	1.61e-05	5.91e-06	8.05e-06		9.21e-06	6.42e-06
	1.61e-05	5.91e-06	8.05e-06		9.21e-06	6.42e-06
	1.61e-05	5.91e-06	8.05e-06		9.21e-06	6.42e-06
	1.61e-05	5.91e-06	8.05e-06		9.21e-06	6.42e-06
	1.61e-05	5.91e-06	8.05e-06		9.21e-06	6.42e-06
	1.61e-05	5.91e-06	8.05e-06		9.21e-06	6.42e-06
	1.61e-05	5.91e-06	8.05e-06		9.21e-06	6.42e-06
	1.61e-05	5.91e-06	8.05e-06		9.21e-06	6.42e-06
	1.61e-05	5.91e-06	8.05e-06		9.21e-06	6.42e-06
	1.61e-05	5.91e-06	8.05e-06		9.21e-06	6.42e-06
	1.61e-05	5.91e-06	8.05e-06		9.21e-06	6.42e-06
	1.61e-05	5.91e-06	8.05e-06		9.21e-06	6.42e-06
	1.61e-05	5.91e-06	8.05e-06		9.21e-06	6.42e-06
	1.61e-05	5.91e-06	8.05e-06		9.21e-06	6.42e-06
	1.61e-05	5.91e-06	8.05e-06		9.21e-06	6.42e-06
	1.61e-05	5.91e-06	8.05e-06		9.21e-06	6.42e-06
	1.61e-05	5.91e-06	8.05e-06		9.21e-06	6.42e-06
	1.61e-05	5.91e-06	8.05e-06		9.21e-06	6.42e-06
	1.61e-05	5.91e-06	8.05e-06		9.21e-06	6.42e-06
	1.61e-05	5.91e-06	8.05e-06		9.21e-06	6.42e-06
	1.61e-05	5.91e-06	8.05e-06		9.21e-06	6.42e-06
	1.61e-05	5.91e-06	8.05e-06		9.21e-06	6.42e-06
	1.61e-05	5.91e-06	8.05e-06		9.21e-06	6.42e-06
	1.61e-05	5.91e-06	8.05e-06		9.21e-06	6.42e-06
	1.61e-05	5.91e-06	8.05e-06		9.21e-06	6.42e-06
	1.61e-05	5.91e-06	8.05e-06		9.21e-06	6.42e-06
	1.61e-05	5.91e-06	8.05e-06		9.21e-06	6.42e-06
	1.61e-05	5.91e-06	8.05e-06		9.21e-06	6.42e-06
	1.61e-05	5.91e-06	8.05e-06		9.21e-06	6.42e-06
	1.61e-05	5.91e-06	8.05e-06		9.21e-06	6.42e-06
	1.61e-05	5.91e-06	8.05e-06		9.21e-06	6.42e-06
	1.61e-05	5.91e-06	8.05e-06		9.21e-06	6.42e-06
	1.61e-05	5.91e-06	8.05e-06		9.21e-06	6.42e-06
	1.61e-05	5.91e-06	8.05e-06		9.21e-06	6.42e-06
	1.61e-05	5.91e-06	8.05e-06		9.21e-06	6.42e-06
	1.61e-05	5.91e-06	8.05e-06		9.21e-06	6.42e-06
	1.61e-05	5.91e-06	8.05e-06		9.21e-06	6.42e-06
	1.61e-05	5.91e-06	8.05e-06		9.21e-06	6.42e-06
	1.61e-05	5.91e-06	8.05e-06		9.21e-06	6.42e-06
	1.61e-05	5.91e-06	7.16e-06		9.21e-06	6.04e-06
	1.61e-05	5.91e-06	7.16e-06		9.21e-06	6.04e-06
	1.61e-05	5.91e-06	7.16e-06		9.21e-06	6.04e-06
	1.61e-05	5.91e-06	7.16e-06		9.21e-06	6.04e-06
	1.61e-05	5.91e-06	7.16e-06		9.21e-06	6.04e-06
	1.61e-05	5.91e-06	7.16e-06		9.21e-06	6.04e-06
	1.61e-05	5.91e-06	7.16e-06		9.21e-06	6.04e-06
	1.61e-05	5.91e-06	7.16e-06		9.21e-06	6.04e-06
	1.43e-05	5.91e-06	7.16e-06		9.21e-06	6.04e-06
	1.43e-05	5.91e-06	7.16e-06		9.21e-06	6.04e-06
	1.43e-05	5.91e-06	7.16e-06		9.21e-06	6.04e-06
	1.43e-05	5.91e-06	7.16e-06		9.21e-06	6.04e-06
	1.43e-05	5.91e-06	7.16e-06		9.21e-06	6.04e-06
	1.43e-05	5.91e-06	7.16e-06		9.21e-06	6.04e-06
	1.43e-05	5.91e-06	7.16e-06		9.21e-06	6.04e-06
	1.43e-05	5.91e-06	7.16e-06		9.21e-06	6.04e-06
	1.43e-05	5.91e-06	7.16e-06		9.21e-06	6.04e-06
	1.43e-05	5.91e-06	7.16e-06		9.21e-06	6.04e-06
	1.43e-05	5.91e-06	7.16e-06		9.21e-06	6.04e-06
	1.43e-05	5.91e-06	7.16e-06		9.21e-06	6.04e-06
	1.43e-05	5.91e-06	7.16e-06		9.21e-06	6.04e-06
	1.43e-05	5.91e-06	7.16e-06		9.21e-06	6.04e-06
	1.43e-05	5.91e-06	7.16e-06		9.21e-06	6.04e-06
	1.43e-05	5.91e-06	7.16e-06		9.21e-06	6.04e-06
	1.43e-05	5.91e-06	7.16e-06		9.21e-06	6.04e-06
	1.43e-05	5.91e-06	7.16e-06		9.21e-06	6.04e-06
	1.43e-05	5.91e-06	7.16e-06		9.21e-06	6.04e-06
	1.43e-05	5.91e-06	7.16e-06		9.21e-06	6.04e-06
	1.43e-05	5.91e-06	7.16e-06		9.21e-06	6.04e-06
	1.43e-05	5.91e-06	7.16e-06		9.21e-06	6.04e-06
	1.43e-05	5.91e-06	7.16e-06		9.21e-06	6.04e-06
	1.43e-05	5.91e-06	7.16e-06		9.21e-06	6.04e-06
	1.43e-05	5.91e-06	7.16e-06		9.21e-06	6.04e-06
	1.43e-05	5.91e-06	7.16e-06		9.21e-06	6.04e-06
	1.43e-05	5.91e-06	7.16e-06		9.21e-06	6.04e-06
	1.43e-05	5.91e-06	7.16e-06		9.21e-06	6.04e-06
	1.43e-05	5.91e-06	7.16e-06		9.21e-06	6.04e-06
	1.43e-05	5.91e-06	7.16e-06		9.21e-06	6.04e-06
	1.43e-05	5.91e-06	7.16e-06		9.21e-06	6.04e-06
	1.43e-05	5.91e-06	7.16e-06		9.21e-06	6.04e-06
	1.43e-05	5.91e-06	7.16e-06		9.21e-06	6.04e-06
	1.43e-05	5.91e-06	7.16e-06		9.21e-06	6.04e-06
	1.43e-05	5.91e-06	7.16e-06		9.21e-06	6.04e-06
	1.43e-05	5.91e-06	7.16e-06		9.21e-06	6.04e-06
	1.43e-05	5.91e-06	7.16e-06		9.21e-06	5.66e-06
	1.43e-05	5.91e-06	7.16e-06		7.37e-06	5.66e-06
	1.43e-05	5.91e-06	7.16e-06		7.37e-06	5.66e-06
	1.43e-05	5.91e-06	7.16e-06		7.37e-06	5.66e-06
	1.43e-05	5.91e-06	7.16e-06		7.37e-06	5.66e-06
	1.43e-05	5.91e-06	7.16e-06		7.37e-06	5.66e-06
	1.43e-05	5.91e-06	7.16e-06		7.37e-06	5.66e-06
	1.43e-05	5.91e-06	7.16e-06		7.37e-06	5.66e-06
	1.43e-05	3.94e-06	7.16e-06		7.37e-06	5.66e-06
	1.43e-05	3.94e-06	7.16e-06		7.37e-06	5.66e-06
	1.43e-05	3.94e-06	7.16e-06		7.37e-06	5.66e-06
	1.43e-05	3.94e-06	7.16e-06		7.37e-06	5.66e-06
	1.43e-05	3.94e-06	7.16e-06		7.37e-06	5.66e-06
	1.43e-05	3.94e-06	7.16e-06		7.37e-06	5.66e-06
	1.43e-05	3.94e-06	7.16e-06		7.37e-06	5.66e-06
	1.43e-05	3.94e-06	7.16e-06		7.37e-06	5.66e-06
	1.43e-05	3.94e-06	7.16e-06		7.37e-06	5.66e-06
	1.43e-05	3.94e-06	7.16e-06		7.37e-06	5.66e-06
	1.43e-05	3.94e-06	7.16e-06		7.37e-06	5.66e-06
	1.43e-05	3.94e-06	7.16e-06		7.37e-06	5.66e-06
	1.43e-05	3.94e-06	7.16e-06		7.37e-06	5.66e-06
	1.43e-05	3.94e-06	7.16e-06		7.37e-06	5.66e-06
	1.43e-05	3.94e-06	7.16e-06		7.37e-06	5.66e-06
	1.43e-05	3.94e-06	7.16e-06		7.37e-06	5.66e-06
	1.43e-05	3.94e-06	7.16e-06		7.37e-06	5.66e-06
	1.43e-05	3.94e-06	7.16e-06		7.37e-06	5.66e-06
	1.43e-05	3.94e-06	7.16e-06		7.37e-06	5.66e-06
	1.43e-05	3.94e-06	7.16e-06		7.37e-06	5.66e-06
	1.43e-05	3.94e-06	7.16e-06		7.37e-06	5.66e-06
	1.43e-05	3.94e-06	7.16e-06		7.37e-06	5.66e-06
	1.43e-05	3.94e-06	7.16e-06		7.37e-06	5.66e-06
	1.43e-05	3.94e-06	7.16e-06		7.37e-06	5.66e-06
	1.43e-05	3.94e-06	7.16e-06		7.37e-06	5.66e-06
	1.43e-05	3.94e-06	7.16e-06		7.37e-06	5.66e-06
	1.43e-05	3.94e-06	7.16e-06		7.37e-06	5.66e-06
	1.43e-05	3.94e-06	7.16e-06		7.37e-06	5.66e-06
	1.43e-05	3.94e-06	7.16e-06		7.37e-06	5.66e-06
	1.43e-05	3.94e-06	7.16e-06		7.37e-06	5.66e-06
	1.43e-05	3.94e-06	7.16e-06		7.37e-06	5.66e-06
	1.43e-05	3.94e-06	7.16e-06		7.37e-06	5.66e-06
	1.43e-05	3.94e-06	7.16e-06		7.37e-06	5.66e-06
	1.43e-05	3.94e-06	7.16e-06		7.37e-06	5.66e-06
	1.43e-05	3.94e-06	7.16e-06		7.37e-06	5.66e-06
	1.43e-05	3.94e-06	7.16e-06		7.37e-06	5.66e-06
	1.25e-05	3.94e-06	7.16e-06		7.37e-06	5.66e-06
	1.25e-05	3.94e-06	7.16e-06		7.37e-06	5.66e-06
	1.25e-05	3.94e-06	7.16e-06		7.37e-06	5.66e-06
	1.25e-05	3.94e-06	7.16e-06		7.37e-06	5.66e-06
	1.25e-05	3.94e-06	7.16e-06		7.37e-06	5.66e-06
	1.25e-05	3.94e-06	7.16e-06		7.37e-06	5.66e-06
	1.25e-05	3.94e-06	7.16e-06		7.37e-06	5.66e-06
	1.25e-05	3.94e-06	7.16e-06		7.37e-06	5.66e-06
	1.25e-05	3.94e-06	7.16e-06		7.37e-06	5.66e-06
	1.25e-05	3.94e-06	7.16e-06		7.37e-06	5.66e-06
	1.25e-05	3.94e-06	7.16e-06		7.37e-06	5.66e-06
	1.25e-05	3.94e-06	7.16e-06		7.37e-06	5.66e-06
	1.25e-05	3.94e-06	7.16e-06		7.37e-06	5.66e-06
	1.25e-05	3.94e-06	7.16e-06		7.37e-06	5.66e-06
	1.25e-05	3.94e-06	7.16e-06		7.37e-06	5.66e-06
	1.25e-05	3.94e-06	7.16e-06		7.37e-06	5.66e-06
	1.25e-05	3.94e-06	7.16e-06		7.37e-06	5.66e-06
	1.25e-05	3.94e-06	6.26e-06		7.37e-06	5.29e-06
	1.25e-05	3.94e-06	6.26e-06		7.37e-06	5.29e-06
	1.25e-05	3.94e-06	6.26e-06		7.37e-06	5.29e-06
	1.25e-05	3.94e-06	6.26e-06		7.37e-06	5.29e-06
	1.25e-05	3.94e-06	6.26e-06		7.37e-06	5.29e-06
	1.25e-05	3.94e-06	6.26e-06		7.37e-06	5.29e-06
	1.25e-05	3.94e-06	6.26e-06		7.37e-06	5.29e-06
	1.25e-05	3.94e-06	6.26e-06		7.37e-06	5.29e-06
	1.25e-05	3.94e-06	6.26e-06		7.37e-06	5.29e-06
	1.25e-05	3.94e-06	6.26e-06		7.37e-06	5.29e-06
	1.25e-05	3.94e-06	6.26e-06		7.37e-06	5.29e-06
	1.25e-05	3.94e-06	6.26e-06		7.37e-06	5.29e-06
	1.25e-05	3.94e-06	6.26e-06		7.37e-06	5.29e-06
	1.25e-05	3.94e-06	6.26e-06		7.37e-06	5.29e-06
	1.25e-05	3.94e-06	6.26e-06		7.37e-06	5.29e-06
	1.25e-05	3.94e-06	6.26e-06		7.37e-06	5.29e-06
	1.25e-05	3.94e-06	6.26e-06		7.37e-06	5.29e-06
	1.25e-05	3.94e-06	6.26e-06		7.37e-06	5.29e-06
	1.25e-05	3.94e-06	6.26e-06		7.37e-06	5.29e-06
	1.25e-05	3.94e-06	6.26e-06		7.37e-06	5.29e-06
	1.25e-05	3.94e-06	6.26e-06		7.37e-06	5.29e-06
	1.25e-05	3.94e-06	6.26e-06		7.37e-06	5.29e-06
	1.25e-05	3.94e-06	6.26e-06		7.37e-06	5.29e-06
	1.25e-05	3.94e-06	6.26e-06		7.37e-06	5.29e-06
	1.25e-05	3.94e-06	6.26e-06		7.37e-06	5.29e-06
	1.25e-05	3.94e-06	6.26e-06		7.37e-06	5.29e-06
	1.25e-05	3.94e-06	6.26e-06		7.37e-06	5.29e-06
	1.25e-05	3.94e-06	6.26e-06		7.37e-06	5.29e-06
	1.25e-05	3.94e-06	6.26e-06		7.37e-06	5.29e-06
	1.25e-05	3.94e-06	6.26e-06		7.37e-06	5.29e-06
	1.25e-05	3.94e-06	6.26e-06		7.37e-06	5.29e-06
	1.25e-05	3.94e-06	6.26e-06		7.37e-06	5.29e-06
	1.25e-05	3.94e-06	6.26e-06		7.37e-06	5.29e-06
	1.25e-05	3.94e-06	6.26e-06		7.37e-06	5.29e-06
	1.25e-05	3.94e-06	6.26e-06		7.37e-06	5.29e-06
	1.25e-05	3.94e-06	6.26e-06		7.37e-06	5.29e-06
	1.25e-05	3.94e-06	6.26e-06		7.37e-06	5.29e-06
	1.25e-05	3.94e-06	6.26e-06		7.37e-06	5.29e-06
	1.25e-05	3.94e-06	6.26e-06		7.37e-06	5.29e-06
	1.25e-05	3.94e-06	6.26e-06		7.37e-06	5.29e-06
	1.25e-05	3.94e-06	6.26e-06		7.37e-06	5.29e-06
	1.25e-05	3.94e-06	6.26e-06		7.37e-06	5.29e-06
	1.25e-05	3.94e-06	6.26e-06		7.37e-06	5.29e-06
	1.25e-05	3.94e-06	6.26e-06		7.37e-06	5.29e-06
	1.25e-05	3.94e-06	6.26e-06		7.37e-06	5.29e-06
	1.25e-05	3.94e-06	6.26e-06		7.37e-06	5.29e-06
	1.25e-05	3.94e-06	6.26e-06		7.37e-06	5.29e-06
	1.25e-05	3.94e-06	6.26e-06		7.37e-06	5.29e-06
	1.25e-05	3.94e-06	6.26e-06		7.37e-06	5.29e-06
	1.25e-05	3.94e-06	6.26e-06		7.37e-06	5.29e-06
	1.25e-05	3.94e-06	6.26e-06		7.37e-06	5.29e-06
	1.25e-05	3.94e-06	6.26e-06		7.37e-06	5.29e-06
	1.25e-05	3.94e-06	6.26e-06		7.37e-06	5.29e-06
	1.25e-05	3.94e-06	6.26e-06		7.37e-06	5.29e-06
	1.25e-05	3.94e-06	6.26e-06		7.37e-06	5.29e-06
	1.25e-05	3.94e-06	6.26e-06		7.37e-06	5.29e-06
	1.25e-05	3.94e-06	6.26e-06		7.37e-06	5.29e-06
	1.25e-05	3.94e-06	6.26e-06		7.37e-06	5.29e-06
	1.25e-05	3.94e-06	6.26e-06		7.37e-06	5.29e-06
	1.25e-05	3.94e-06	6.26e-06		7.37e-06	5.29e-06
	1.25e-05	3.94e-06	6.26e-06		7.37e-06	5.29e-06
	1.25e-05	3.94e-06	6.26e-06		7.37e-06	5.29e-06
	1.25e-05	3.94e-06	6.26e-06		7.37e-06	5.29e-06
	1.25e-05	3.94e-06	6.26e-06		7.37e-06	5.29e-06
	1.25e-05	3.94e-06	6.26e-06		7.37e-06	5.29e-06
	1.25e-05	3.94e-06	6.26e-06		7.37e-06	5.29e-06
	1.25e-05	3.94e-06	6.26e-06		7.37e-06	5.29e-06
	1.25e-05	3.94e-06	6.26e-06		7.37e-06	5.29e-06
	1.25e-05	3.94e-06	6.26e-06		7.37e-06	5.29e-06
	1.25e-05	3.94e-06	6.26e-06		7.37e-06	5.29e-06
	1.25e-05	3.94e-06	6.26e-06		7.37e-06	5.29e-06
	1.25e-05	3.94e-06	6.26e-06		7.37e-06	5.29e-06
	1.25e-05	3.94e-06	6.26e-06		7.37e-06	5.29e-06
	1.25e-05	3.94e-06	6.26e-06		7.37e-06	5.29e-06
	1.25e-05	3.94e-06	6.26e-06		7.37e-06	5.29e-06
	1.25e-05	3.94e-06	6.26e-06		7.37e-06	5.29e-06
	1.25e-05	3.94e-06	6.26e-06		7.37e-06	5.29e-06
	1.25e-05	3.94e-06	6.26e-06		7.37e-06	5.29e-06
	1.25e-05	3.94e-06	6.26e-06		7.37e-06	5.29e-06
	1.25e-05	3.94e-06	6.26e-06		7.37e-06	5.29e-06
	1.25e-05	3.94e-06	6.26e-06		7.37e-06	4.91e-06
	1.25e-05	3.94e-06	6.26e-06		7.37e-06	4.91e-06
	1.25e-05	3.94e-06	6.26e-06		7.37e-06	4.91e-06
	1.25e-05	3.94e-06	6.26e-06		7.37e-06	4.91e-06
	1.07e-05	3.94e-06	6.26e-06		7.37e-06	4.91e-06
	1.07e-05	3.94e-06	6.26e-06		7.37e-06	4.91e-06
	1.07e-05	3.94e-06	6.26e-06		7.37e-06	4.91e-06
	1.07e-05	3.94e-06	6.26e-06		7.37e-06	4.91e-06
	1.07e-05	3.94e-06	6.26e-06		7.37e-06	4.91e-06
	1.07e-05	3.94e-06	6.26e-06		7.37e-06	4.91e-06
	1.07e-05	3.94e-06	6.26e-06		7.37e-06	4.91e-06
	1.07e-05	3.94e-06	6.26e-06		7.37e-06	4.91e-06
	1.07e-05	3.94e-06	6.26e-06		7.37e-06	4.91e-06
	1.07e-05	3.94e-06	6.26e-06		7.37e-06	4.91e-06
	1.07e-05	3.94e-06	6.26e-06		7.37e-06	4.91e-06
	1.07e-05	3.94e-06	6.26e-06		7.37e-06	4.91e-06
	1.07e-05	3.94e-06	6.26e-06		7.37e-06	4.91e-06
	1.07e-05	3.94e-06	6.26e-06		7.37e-06	4.91e-06
	1.07e-05	3.94e-06	6.26e-06		7.37e-06	4.91e-06
	1.07e-05	3.94e-06	6.26e-06		7.37e-06	4.91e-06
	1.07e-05	3.94e-06	6.26e-06		7.37e-06	4.91e-06
	1.07e-05	3.94e-06	6.26e-06		7.37e-06	4.91e-06
	1.07e-05	3.94e-06	6.26e-06		7.37e-06	4.91e-06
	1.07e-05	3.94e-06	6.26e-06		7.37e-06	4.91e-06
	1.07e-05	3.94e-06	6.26e-06		7.37e-06	4.91e-06
	1.07e-05	3.94e-06	6.26e-06		7.37e-06	4.91e-06
	1.07e-05	3.94e-06	6.26e-06		7.37e-06	4.91e-06
	1.07e-05	3.94e-06	6.26e-06		7.37e-06	4.91e-06
	1.07e-05	3.94e-06	6.26e-06		5.53e-06	4.91e-06
	1.07e-05	3.94e-06	6.26e-06		5.53e-06	4.91e-06
	1.07e-05	3.94e-06	6.26e-06		5.53e-06	4.91e-06
	1.07e-05	3.94e-06	6.26e-06		5.53e-06	4.91e-06
	1.07e-05	3.94e-06	6.26e-06		5.53e-06	4.91e-06
	1.07e-05	3.94e-06	6.26e-06		5.53e-06	4.91e-06
	1.07e-05	3.94e-06	6.26e-06		5.53e-06	4.91e-06
	1.07e-05	3.94e-06	6.26e-06		5.53e-06	4.91e-06
	1.07e-05	3.94e-06	6.26e-06		5.53e-06	4.91e-06
	1.07e-05	3.94e-06	6.26e-06		5.53e-06	4.91e-06
	1.07e-05	3.94e-06	6.26e-06		5.53e-06	4.91e-06
	1.07e-05	3.94e-06	6.26e-06		5.53e-06	4.91e-06
	1.07e-05	3.94e-06	6.26e-06		5.53e-06	4.91e-06
	1.07e-05	3.94e-06	6.26e-06		5.53e-06	4.91e-06
	1.07e-05	3.94e-06	6.26e-06		5.53e-06	4.91e-06
	1.07e-05	3.94e-06	6.26e-06		5.53e-06	4.91e-06
	1.07e-05	3.94e-06	6.26e-06		5.53e-06	4.91e-06
	1.07e-05	3.94e-06	6.26e-06		5.53e-06	4.91e-06
	1.07e-05	3.94e-06	6.26e-06		5.53e-06	4.91e-06
	1.07e-05	3.94e-06	6.26e-06		5.53e-06	4.91e-06
	1.07e-05	3.94e-06	6.26e-06		5.53e-06	4.91e-06
	1.07e-05	3.94e-06	6.26e-06		5.53e-06	4.91e-06
	1.07e-05	3.94e-06	6.26e-06		5.53e-06	4.91e-06
	1.07e-05	3.94e-06	6.26e-06		5.53e-06	4.91e-06
	1.07e-05	3.94e-06	6.26e-06		5.53e-06	4.91e-06
	1.07e-05	3.94e-06	6.26e-06		5.53e-06	4.91e-06
	1.07e-05	3.94e-06	6.26e-06		5.53e-06	4.91e-06
	1.07e-05	3.94e-06	5.37e-06		5.53e-06	4.91e-06
	1.07e-05	3.94e-06	5.37e-06		5.53e-06	4.91e-06
	1.07e-05	3.94e-06	5.37e-06		5.53e-06	4.91e-06
	1.07e-05	3.94e-06	5.37e-06		5.53e-06	4.91e-06
	1.07e-05	3.94e-06	5.37e-06		5.53e-06	4.91e-06
	1.07e-05	3.94e-06	5.37e-06		5.53e-06	4.91e-06
	1.07e-05	3.94e-06	5.37e-06		5.53e-06	4.91e-06
	1.07e-05	3.94e-06	5.37e-06		5.53e-06	4.91e-06
	1.07e-05	3.94e-06	5.37e-06		5.53e-06	4.91e-06
	1.07e-05	3.94e-06	5.37e-06		5.53e-06	4.53e-06
	1.07e-05	3.94e-06	5.37e-06		5.53e-06	4.53e-06
	1.07e-05	3.94e-06	5.37e-06		5.53e-06	4.53e-06
	1.07e-05	3.94e-06	5.37e-06		5.53e-06	4.53e-06
	1.07e-05	3.94e-06	5.37e-06		5.53e-06	4.53e-06
	1.07e-05	3.94e-06	5.37e-06		5.53e-06	4.53e-06
	1.07e-05	3.94e-06	5.37e-06		5.53e-06	4.53e-06
	1.07e-05	3.94e-06	5.37e-06		5.53e-06	4.53e-06
	1.07e-05	3.94e-06	5.37e-06		5.53e-06	4.53e-06
	1.07e-05	3.94e-06	5.37e-06		5.53e-06	4.53e-06
	1.07e-05	3.94e-06	5.37e-06		5.53e-06	4.53e-06
	1.07e-05	3.94e-06	5.37e-06		5.53e-06	4.53e-06
	1.07e-05	3.94e-06	5.37e-06		5.53e-06	4.53e-06
	1.07e-05	3.94e-06	5.37e-06		5.53e-06	4.53e-06
	1.07e-05	3.94e-06	5.37e-06		5.53e-06	4.53e-06
	1.07e-05	3.94e-06	5.37e-06		5.53e-06	4.53e-06
	1.07e-05	3.94e-06	5.37e-06		5.53e-06	4.53e-06
	1.07e-05	3.94e-06	5.37e-06		5.53e-06	4.53e-06
	1.07e-05	3.94e-06	5.37e-06		5.53e-06	4.53e-06
	1.07e-05	3.94e-06	5.37e-06		5.53e-06	4.53e-06
	1.07e-05	3.94e-06	5.37e-06		5.53e-06	4.53e-06
	1.07e-05	3.94e-06	5.37e-06		5.53e-06	4.53e-06
	1.07e-05	3.94e-06	5.37e-06		5.53e-06	4.53e-06
	1.07e-05	3.94e-06	5.37e-06		5.53e-06	4.53e-06
	1.07e-05	3.94e-06	5.37e-06		5.53e-06	4.53e-06
	1.07e-05	3.94e-06	5.37e-06		5.53e-06	4.53e-06
	1.07e-05	3.94e-06	5.37e-06		5.53e-06	4.53e-06
	1.07e-05	3.94e-06	5.37e-06		5.53e-06	4.53e-06
	1.07e-05	3.94e-06	5.37e-06		5.53e-06	4.53e-06
	1.07e-05	3.94e-06	5.37e-06		5.53e-06	4.53e-06
	1.07e-05	3.94e-06	5.37e-06		5.53e-06	4.53e-06
	1.07e-05	3.94e-06	5.37e-06		5.53e-06	4.53e-06
	1.07e-05	3.94e-06	5.37e-06		5.53e-06	4.53e-06
	1.07e-05	3.94e-06	5.37e-06		5.53e-06	4.53e-06
	1.07e-05	3.94e-06	5.37e-06		5.53e-06	4.53e-06
	1.07e-05	3.94e-06	5.37e-06		5.53e-06	4.53e-06
	1.07e-05	3.94e-06	5.37e-06		5.53e-06	4.53e-06
	1.07e-05	3.94e-06	5.37e-06		5.53e-06	4.53e-06
	1.07e-05	3.94e-06	5.37e-06		5.53e-06	4.53e-06
	1.07e-05	3.94e-06	5.37e-06		5.53e-06	4.53e-06
	1.07e-05	3.94e-06	5.37e-06		5.53e-06	4.53e-06
	1.07e-05	3.94e-06	5.37e-06		5.53e-06	4.53e-06
	1.07e-05	3.94e-06	5.37e-06		5.53e-06	4.53e-06
	1.07e-05	3.94e-06	5.37e-06		5.53e-06	4.53e-06
	1.07e-05	3.94e-06	5.37e-06		5.53e-06	4.53e-06
	1.07e-05	3.94e-06	5.37e-06		5.53e-06	4.53e-06
	1.07e-05	3.94e-06	5.37e-06		5.53e-06	4.53e-06
	1.07e-05	3.94e-06	5.37e-06		5.53e-06	4.53e-06
	1.07e-05	3.94e-06	5.37e-06		5.53e-06	4.53e-06
	1.07e-05	3.94e-06	5.37e-06		5.53e-06	4.53e-06
	1.07e-05	3.94e-06	5.37e-06		5.53e-06	4.53e-06
	1.07e-05	3.94e-06	5.37e-06		5.53e-06	4.53e-06
	1.07e-05	3.94e-06	5.37e-06		5.53e-06	4.53e-06
	1.07e-05	3.94e-06	5.37e-06		5.53e-06	4.53e-06
	1.07e-05	3.94e-06	5.37e-06		5.53e-06	4.53e-06
	1.07e-05	3.94e-06	5.37e-06		5.53e-06	4.53e-06
	1.07e-05	3.94e-06	5.37e-06		5.53e-06	4.53e-06
	1.07e-05	3.94e-06	5.37e-06		5.53e-06	4.53e-06
	1.07e-05	3.94e-06	5.37e-06		5.53e-06	4.53e-06
	1.07e-05	3.94e-06	5.37e-06		5.53e-06	4.53e-06
	1.07e-05	3.94e-06	5.37e-06		5.53e-06	4.53e-06
	1.07e-05	3.94e-06	5.37e-06		5.53e-06	4.53e-06
	1.07e-05	3.94e-06	5.37e-06		5.53e-06	4.53e-06
	1.07e-05	3.94e-06	5.37e-06		5.53e-06	4.53e-06
	1.07e-05	3.94e-06	5.37e-06		5.53e-06	4.53e-06
	1.07e-05	3.94e-06	5.37e-06		5.53e-06	4.53e-06
	8.93e-06	3.94e-06	5.37e-06		5.53e-06	4.53e-06
	8.93e-06	3.94e-06	5.37e-06		5.53e-06	4.53e-06
	8.93e-06	3.94e-06	5.37e-06		5.53e-06	4.53e-06
	8.93e-06	3.94e-06	5.37e-06		5.53e-06	4.53e-06
	8.93e-06	3.94e-06	5.37e-06		5.53e-06	4.53e-06
	8.93e-06	3.94e-06	5.37e-06		5.53e-06	4.53e-06
	8.93e-06	3.94e-06	5.37e-06		5.53e-06	4.53e-06
	8.93e-06	3.94e-06	5.37e-06		5.53e-06	4.53e-06
	8.93e-06	3.94e-06	5.37e-06		5.53e-06	4.53e-06
	8.93e-06	3.94e-06	5.37e-06		5.53e-06	4.53e-06
	8.93e-06	3.94e-06	5.37e-06		5.53e-06	4.53e-06
	8.93e-06	3.94e-06	5.37e-06		5.53e-06	4.53e-06
	8.93e-06	3.94e-06	5.37e-06		5.53e-06	4.53e-06
	8.93e-06	3.94e-06	5.37e-06		5.53e-06	4.53e-06
	8.93e-06	3.94e-06	5.37e-06		5.53e-06	4.53e-06
	8.93e-06	3.94e-06	5.37e-06		5.53e-06	4.53e-06
	8.93e-06	3.94e-06	5.37e-06		5.53e-06	4.53e-06
	8.93e-06	3.94e-06	5.37e-06		5.53e-06	4.53e-06
	8.93e-06	3.94e-06	5.37e-06		5.53e-06	4.53e-06
	8.93e-06	3.94e-06	5.37e-06		5.53e-06	4.53e-06
	8.93e-06	3.94e-06	5.37e-06		3.69e-06	4.15e-06
	8.93e-06	3.94e-06	5.37e-06		3.69e-06	4.15e-06
	8.93e-06	3.94e-06	5.37e-06		3.69e-06	4.15e-06
	8.93e-06	3.94e-06	5.37e-06		3.69e-06	4.15e-06
	8.93e-06	3.94e-06	5.37e-06		3.69e-06	4.15e-06
	8.93e-06	3.94e-06	5.37e-06		3.69e-06	4.15e-06
	8.93e-06	3.94e-06	5.37e-06		3.69e-06	4.15e-06
	8.93e-06	3.94e-06	5.37e-06		3.69e-06	4.15e-06
	8.93e-06	3.94e-06	5.37e-06		3.69e-06	4.15e-06
	8.93e-06	3.94e-06	5.37e-06		3.69e-06	4.15e-06
	8.93e-06	3.94e-06	5.37e-06		3.69e-06	4.15e-06
	8.93e-06	3.94e-06	5.37e-06		3.69e-06	4.15e-06
	8.93e-06	3.94e-06	5.37e-06		3.69e-06	4.15e-06
	8.93e-06	3.94e-06	5.37e-06		3.69e-06	4.15e-06
	8.93e-06	3.94e-06	5.37e-06		3.69e-06	4.15e-06
	8.93e-06	3.94e-06	5.37e-06		3.69e-06	4.15e-06
	8.93e-06	3.94e-06	5.37e-06		3.69e-06	4.15e-06
	8.93e-06	3.94e-06	5.37e-06		3.69e-06	4.15e-06
	8.93e-06	1.97e-06	5.37e-06		3.69e-06	4.15e-06
	8.93e-06	1.97e-06	5.37e-06		3.69e-06	4.15e-06
	8.93e-06	1.97e-06	5.37e-06		3.69e-06	4.15e-06
	8.93e-06	1.97e-06	5.37e-06		3.69e-06	4.15e-06
	8.93e-06	1.97e-06	5.37e-06		3.69e-06	4.15e-06
	8.93e-06	1.97e-06	5.37e-06		3.69e-06	4.15e-06
	8.93e-06	1.97e-06	5.37e-06		3.69e-06	4.15e-06
	8.93e-06	1.97e-06	5.37e-06		3.69e-06	4.15e-06
	8.93e-06	1.97e-06	5.37e-06		3.69e-06	4.15e-06
	8.93e-06	1.97e-06	5.37e-06		3.69e-06	4.15e-06
	8.93e-06	1.97e-06	5.37e-06		3.69e-06	4.15e-06
	8.93e-06	1.97e-06	5.37e-06		3.69e-06	4.15e-06
	8.93e-06	1.97e-06	5.37e-06		3.69e-06	4.15e-06
	8.93e-06	1.97e-06	5.37e-06		3.69e-06	4.15e-06
	8.93e-06	1.97e-06	5.37e-06		3.69e-06	4.15e-06
	8.93e-06	1.97e-06	5.37e-06		3.69e-06	4.15e-06
	8.93e-06	1.97e-06	5.37e-06		3.69e-06	4.15e-06
	8.93e-06	1.97e-06	5.37e-06		3.69e-06	4.15e-06
	8.93e-06	1.97e-06	5.37e-06		3.69e-06	4.15e-06
	8.93e-06	1.97e-06	5.37e-06		3.69e-06	4.15e-06
	8.93e-06	1.97e-06	5.37e-06		3.69e-06	4.15e-06
	8.93e-06	1.97e-06	5.37e-06		3.69e-06	4.15e-06
	8.93e-06	1.97e-06	5.37e-06		3.69e-06	4.15e-06
	8.93e-06	1.97e-06	5.37e-06		3.69e-06	4.15e-06
	8.93e-06	1.97e-06	5.37e-06		3.69e-06	4.15e-06
	8.93e-06	1.97e-06	5.37e-06		3.69e-06	4.15e-06
	8.93e-06	1.97e-06	5.37e-06		3.69e-06	4.15e-06
	8.93e-06	1.97e-06	5.37e-06		3.69e-06	4.15e-06
	8.93e-06	1.97e-06	5.37e-06		3.69e-06	4.15e-06
	8.93e-06	1.97e-06	5.37e-06		3.69e-06	4.15e-06
	8.93e-06	1.97e-06	5.37e-06		3.69e-06	4.15e-06
	8.93e-06	1.97e-06	5.37e-06		3.69e-06	4.15e-06
	8.93e-06	1.97e-06	5.37e-06		3.69e-06	4.15e-06
	8.93e-06	1.97e-06	5.37e-06		3.69e-06	4.15e-06
	8.93e-06	1.97e-06	5.37e-06		3.69e-06	4.15e-06
	8.93e-06	1.97e-06	5.37e-06		3.69e-06	4.15e-06
	8.93e-06	1.97e-06	5.37e-06		3.69e-06	4.15e-06
	8.93e-06	1.97e-06	5.37e-06		3.69e-06	4.15e-06
	8.93e-06	1.97e-06	5.37e-06		3.69e-06	4.15e-06
	8.93e-06	1.97e-06	5.37e-06		3.69e-06	4.15e-06
	8.93e-06	1.97e-06	5.37e-06		3.69e-06	4.15e-06
	8.93e-06	1.97e-06	5.37e-06		3.69e-06	4.15e-06
	8.93e-06	1.97e-06	5.37e-06		3.69e-06	4.15e-06
	8.93e-06	1.97e-06	5.37e-06		3.69e-06	4.15e-06
	8.93e-06	1.97e-06	5.37e-06		3.69e-06	4.15e-06
	8.93e-06	1.97e-06	5.37e-06		3.69e-06	4.15e-06
	8.93e-06	1.97e-06	5.37e-06		3.69e-06	4.15e-06
	8.93e-06	1.97e-06	5.37e-06		3.69e-06	4.15e-06
	8.93e-06	1.97e-06	5.37e-06		3.69e-06	4.15e-06
	8.93e-06	1.97e-06	5.37e-06		3.69e-06	4.15e-06
	8.93e-06	1.97e-06	5.37e-06		3.69e-06	4.15e-06
	8.93e-06	1.97e-06	5.37e-06		3.69e-06	4.15e-06
	8.93e-06	1.97e-06	5.37e-06		3.69e-06	4.15e-06
	8.93e-06	1.97e-06	5.37e-06		3.69e-06	4.15e-06
	8.93e-06	1.97e-06	5.37e-06		3.69e-06	4.15e-06
	8.93e-06	1.97e-06	5.37e-06		3.69e-06	4.15e-06
	8.93e-06	1.97e-06	4.47e-06		3.69e-06	4.15e-06
	8.93e-06	1.97e-06	4.47e-06		3.69e-06	4.15e-06
	8.93e-06	1.97e-06	4.47e-06		3.69e-06	4.15e-06
	8.93e-06	1.97e-06	4.47e-06		3.69e-06	4.15e-06
	8.93e-06	1.97e-06	4.47e-06		3.69e-06	4.15e-06
	8.93e-06	1.97e-06	4.47e-06		3.69e-06	4.15e-06
	8.93e-06	1.97e-06	4.47e-06		3.69e-06	4.15e-06
	8.93e-06	1.97e-06	4.47e-06		3.69e-06	4.15e-06
	8.93e-06	1.97e-06	4.47e-06		3.69e-06	4.15e-06
	8.93e-06	1.97e-06	4.47e-06		3.69e-06	4.15e-06
	8.93e-06	1.97e-06	4.47e-06		3.69e-06	4.15e-06
	8.93e-06	1.97e-06	4.47e-06		3.69e-06	4.15e-06
	8.93e-06	1.97e-06	4.47e-06		3.69e-06	4.15e-06
	8.93e-06	1.97e-06	4.47e-06		3.69e-06	4.15e-06
	8.93e-06	1.97e-06	4.47e-06		3.69e-06	4.15e-06
	8.93e-06	1.97e-06	4.47e-06		3.69e-06	4.15e-06
	8.93e-06	1.97e-06	4.47e-06		3.69e-06	3.78e-06
	8.93e-06	1.97e-06	4.47e-06		3.69e-06	3.78e-06
	8.93e-06	1.97e-06	4.47e-06		3.69e-06	3.78e-06
	8.93e-06	1.97e-06	4.47e-06		3.69e-06	3.78e-06
	8.93e-06	1.97e-06	4.47e-06		3.69e-06	3.78e-06
	8.93e-06	1.97e-06	4.47e-06		3.69e-06	3.78e-06
	8.93e-06	1.97e-06	4.47e-06		3.69e-06	3.78e-06
	8.93e-06	1.97e-06	4.47e-06		3.69e-06	3.78e-06
	8.93e-06	1.97e-06	4.47e-06		3.69e-06	3.78e-06
	8.93e-06	1.97e-06	4.47e-06		3.69e-06	3.78e-06
	8.93e-06	1.97e-06	4.47e-06		3.69e-06	3.78e-06
	8.93e-06	1.97e-06	4.47e-06		3.69e-06	3.78e-06
	8.93e-06	1.97e-06	4.47e-06		3.69e-06	3.78e-06
	8.93e-06	1.97e-06	4.47e-06		3.69e-06	3.78e-06
	8.93e-06	1.97e-06	4.47e-06		3.69e-06	3.78e-06
	8.93e-06	1.97e-06	4.47e-06		3.69e-06	3.78e-06
	8.93e-06	1.97e-06	4.47e-06		3.69e-06	3.78e-06
	8.93e-06	1.97e-06	4.47e-06		3.69e-06	3.78e-06
	8.93e-06	1.97e-06	4.47e-06		3.69e-06	3.78e-06
	8.93e-06	1.97e-06	4.47e-06		3.69e-06	3.78e-06
	8.93e-06	1.97e-06	4.47e-06		3.69e-06	3.78e-06
	8.93e-06	1.97e-06	4.47e-06		3.69e-06	3.78e-06
	8.93e-06	1.97e-06	4.47e-06		3.69e-06	3.78e-06
	8.93e-06	1.97e-06	4.47e-06		3.69e-06	3.78e-06
	8.93e-06	1.97e-06	4.47e-06		3.69e-06	3.78e-06
	8.93e-06	1.97e-06	4.47e-06		3.69e-06	3.78e-06
	8.93e-06	1.97e-06	4.47e-06		3.69e-06	3.78e-06
	8.93e-06	1.97e-06	4.47e-06		3.69e-06	3.78e-06
	8.93e-06	1.97e-06	4.47e-06		3.69e-06	3.78e-06
	8.93e-06	1.97e-06	4.47e-06		3.69e-06	3.78e-06
	8.93e-06	1.97e-06	4.47e-06		3.69e-06	3.78e-06
	8.93e-06	1.97e-06	4.47e-06		3.69e-06	3.78e-06
	8.93e-06	1.97e-06	4.47e-06		3.69e-06	3.78e-06
	8.93e-06	1.97e-06	4.47e-06		3.69e-06	3.78e-06
	8.93e-06	1.97e-06	4.47e-06		3.69e-06	3.78e-06
	8.93e-06	1.97e-06	4.47e-06		3.69e-06	3.78e-06
	8.93e-06	1.97e-06	4.47e-06		3.69e-06	3.78e-06
	8.93e-06	1.97e-06	4.47e-06		3.69e-06	3.78e-06
	8.93e-06	1.97e-06	4.47e-06		3.69e-06	3.78e-06
	8.93e-06	1.97e-06	4.47e-06		3.69e-06	3.78e-06
	8.93e-06	1.97e-06	4.47e-06		3.69e-06	3.78e-06
	8.93e-06	1.97e-06	4.47e-06		3.69e-06	3.78e-06
	8.93e-06	1.97e-06	4.47e-06		3.69e-06	3.78e-06
	8.93e-06	1.97e-06	4.47e-06		3.69e-06	3.78e-06
	8.93e-06	1.97e-06	4.47e-06		3.69e-06	3.78e-06
	8.93e-06	1.97e-06	4.47e-06		3.69e-06	3.78e-06
	8.93e-06	1.97e-06	4.47e-06		3.69e-06	3.78e-06
	8.93e-06	1.97e-06	4.47e-06			3.78e-06
	8.93e-06	1.97e-06	4.47e-06			3.78e-06
	8.93e-06	1.97e-06	4.47e-06			3.78e-06
	8.93e-06	1.97e-06	4.47e-06			3.78e-06
	8.93e-06	1.97e-06	4.47e-06			3.78e-06
	8.93e-06	1.97e-06	4.47e-06			3.78e-06
	8.93e-06	1.97e-06	4.47e-06			3.78e-06
	8.93e-06	1.97e-06	4.47e-06			3.78e-06
	8.93e-06	1.97e-06	4.47e-06			3.78e-06
	8.93e-06	1.97e-06	4.47e-06			3.78e-06
	8.93e-06	1.97e-06	4.47e-06			3.78e-06
	8.93e-06	1.97e-06	4.47e-06			3.78e-06
	8.93e-06	1.97e-06	4.47e-06			3.78e-06
	8.93e-06	1.97e-06	4.47e-06			3.78e-06
	8.93e-06	1.97e-06	4.47e-06			3.78e-06
	8.93e-06	1.97e-06	4.47e-06			3.78e-06
	8.93e-06	1.97e-06	4.47e-06			3.78e-06
	8.93e-06	1.97e-06	4.47e-06			3.78e-06
	8.93e-06	1.97e-06	4.47e-06			3.78e-06
	7.14e-06	1.97e-06	4.47e-06			3.78e-06
	7.14e-06	1.97e-06	4.47e-06			3.78e-06
	7.14e-06	1.97e-06	4.47e-06			3.78e-06
	7.14e-06	1.97e-06	4.47e-06			3.78e-06
	7.14e-06	1.97e-06	4.47e-06			3.78e-06
	7.14e-06	1.97e-06	4.47e-06			3.78e-06
	7.14e-06	1.97e-06	4.47e-06			3.78e-06
	7.14e-06	1.97e-06	4.47e-06			3.78e-06
	7.14e-06	1.97e-06	4.47e-06			3.78e-06
	7.14e-06	1.97e-06	4.47e-06			3.78e-06
	7.14e-06	1.97e-06	4.47e-06			3.78e-06
	7.14e-06	1.97e-06	4.47e-06			3.78e-06
	7.14e-06	1.97e-06	4.47e-06			3.78e-06
	7.14e-06	1.97e-06	4.47e-06			3.78e-06
	7.14e-06	1.97e-06	4.47e-06			3.78e-06
	7.14e-06	1.97e-06	4.47e-06			3.78e-06
	7.14e-06	1.97e-06	4.47e-06			3.78e-06
	7.14e-06	1.97e-06	4.47e-06			3.78e-06
	7.14e-06	1.97e-06	4.47e-06			3.78e-06
	7.14e-06	1.97e-06	4.47e-06			3.78e-06
	7.14e-06	1.97e-06	4.47e-06			3.78e-06
	7.14e-06	1.97e-06	4.47e-06			3.78e-06
	7.14e-06	1.97e-06	4.47e-06			3.78e-06
	7.14e-06	1.97e-06	4.47e-06			3.78e-06
	7.14e-06	1.97e-06	4.47e-06			3.78e-06
	7.14e-06	1.97e-06	4.47e-06			3.78e-06
	7.14e-06	1.97e-06	4.47e-06			3.78e-06
	7.14e-06	1.97e-06	4.47e-06			3.78e-06
	7.14e-06	1.97e-06	4.47e-06			3.78e-06
	7.14e-06	1.97e-06	4.47e-06			3.78e-06
	7.14e-06	1.97e-06	4.47e-06			3.78e-06
	7.14e-06	1.97e-06	4.47e-06			3.78e-06
	7.14e-06	1.97e-06	4.47e-06			3.78e-06
	7.14e-06	1.97e-06	4.47e-06			3.78e-06
	7.14e-06	1.97e-06	4.47e-06			3.78e-06
	7.14e-06	1.97e-06	4.47e-06			3.78e-06
	7.14e-06	1.97e-06	4.47e-06			3.78e-06
	7.14e-06	1.97e-06	4.47e-06			3.78e-06
	7.14e-06	1.97e-06	4.47e-06			3.78e-06
	7.14e-06	1.97e-06	4.47e-06			3.78e-06
	7.14e-06	1.97e-06	4.47e-06			3.78e-06
	7.14e-06	1.97e-06	4.47e-06			3.78e-06
	7.14e-06	1.97e-06	4.47e-06			3.78e-06
	7.14e-06	1.97e-06	4.47e-06			3.78e-06
	7.14e-06	1.97e-06	4.47e-06			3.78e-06
	7.14e-06	1.97e-06	4.47e-06			3.78e-06
	7.14e-06	1.97e-06	4.47e-06			3.78e-06
	7.14e-06	1.97e-06	4.47e-06			3.78e-06
	7.14e-06	1.97e-06	4.47e-06			3.78e-06
	7.14e-06	1.97e-06	4.47e-06			3.78e-06
	7.14e-06	1.97e-06	4.47e-06			3.78e-06
	7.14e-06	1.97e-06	4.47e-06			3.78e-06
	7.14e-06	1.97e-06	4.47e-06			3.78e-06
	7.14e-06	1.97e-06	4.47e-06			3.78e-06
	7.14e-06	1.97e-06	4.47e-06			3.78e-06
	7.14e-06	1.97e-06	4.47e-06			3.78e-06
	7.14e-06	1.97e-06	4.47e-06			3.78e-06
	7.14e-06	1.97e-06	4.47e-06			3.78e-06
	7.14e-06	1.97e-06	4.47e-06			3.78e-06
	7.14e-06	1.97e-06	4.47e-06			3.78e-06
	7.14e-06	1.97e-06	4.47e-06			3.4e-06
	7.14e-06	1.97e-06	4.47e-06			3.4e-06
	7.14e-06	1.97e-06	4.47e-06			3.4e-06
	7.14e-06	1.97e-06	4.47e-06			3.4e-06
	7.14e-06	1.97e-06	4.47e-06			3.4e-06
	7.14e-06	1.97e-06	4.47e-06			3.4e-06
	7.14e-06	1.97e-06	4.47e-06			3.4e-06
	7.14e-06	1.97e-06	4.47e-06			3.4e-06
	7.14e-06	1.97e-06	4.47e-06			3.4e-06
	7.14e-06	1.97e-06	4.47e-06			3.4e-06
	7.14e-06	1.97e-06	4.47e-06			3.4e-06
	7.14e-06	1.97e-06	4.47e-06			3.4e-06
	7.14e-06	1.97e-06	4.47e-06			3.4e-06
	7.14e-06	1.97e-06	4.47e-06			3.4e-06
	7.14e-06	1.97e-06	4.47e-06			3.4e-06
	7.14e-06	1.97e-06	4.47e-06			3.4e-06
	7.14e-06	1.97e-06	4.47e-06			3.4e-06
	7.14e-06	1.97e-06	4.47e-06			3.4e-06
	7.14e-06	1.97e-06	4.47e-06			3.4e-06
	7.14e-06	1.97e-06	4.47e-06			3.4e-06
	7.14e-06	1.97e-06	4.47e-06			3.4e-06
	7.14e-06	1.97e-06	4.47e-06			3.4e-06
	7.14e-06	1.97e-06	4.47e-06			3.4e-06
	7.14e-06	1.97e-06	4.47e-06			3.4e-06
	7.14e-06	1.97e-06	4.47e-06			3.4e-06
	7.14e-06	1.97e-06	4.47e-06			3.4e-06
	7.14e-06	1.97e-06	4.47e-06			3.4e-06
	7.14e-06	1.97e-06	4.47e-06			3.4e-06
	7.14e-06	1.97e-06	4.47e-06			3.4e-06
	7.14e-06	1.97e-06	4.47e-06			3.4e-06
	7.14e-06	1.97e-06	4.47e-06			3.4e-06
	7.14e-06	1.97e-06	4.47e-06			3.4e-06
	7.14e-06	1.97e-06	4.47e-06			3.4e-06
	7.14e-06	1.97e-06	4.47e-06			3.4e-06
	7.14e-06	1.97e-06	4.47e-06			3.4e-06
	7.14e-06	1.97e-06	4.47e-06			3.4e-06
	7.14e-06	1.97e-06	4.47e-06			3.4e-06
	7.14e-06	1.97e-06	4.47e-06			3.4e-06
	7.14e-06	1.97e-06	4.47e-06			3.4e-06
	7.14e-06	1.97e-06	4.47e-06			3.4e-06
	7.14e-06	1.97e-06	4.47e-06			3.4e-06
	7.14e-06	1.97e-06	4.47e-06			3.4e-06
	7.14e-06	1.97e-06	4.47e-06			3.4e-06
	7.14e-06	1.97e-06	4.47e-06			3.4e-06
	7.14e-06	1.97e-06	4.47e-06			3.4e-06
	7.14e-06	1.97e-06	4.47e-06			3.4e-06
	7.14e-06	1.97e-06	4.47e-06			3.4e-06
	7.14e-06	1.97e-06	4.47e-06			3.4e-06
	7.14e-06	1.97e-06	4.47e-06			3.4e-06
	7.14e-06	1.97e-06	4.47e-06			3.4e-06
	7.14e-06	1.97e-06	4.47e-06			3.4e-06
	7.14e-06	1.97e-06	4.47e-06			3.4e-06
	7.14e-06	1.97e-06	4.47e-06			3.4e-06
	7.14e-06	1.97e-06	4.47e-06			3.4e-06
	7.14e-06	1.97e-06	4.47e-06			3.4e-06
	7.14e-06	1.97e-06	4.47e-06			3.4e-06
	7.14e-06	1.97e-06	4.47e-06			3.4e-06
	7.14e-06	1.97e-06	4.47e-06			3.4e-06
	7.14e-06	1.97e-06	4.47e-06			3.4e-06
	7.14e-06	1.97e-06	4.47e-06			3.4e-06
	7.14e-06	1.97e-06	4.47e-06			3.4e-06
	7.14e-06	1.97e-06	4.47e-06			3.4e-06
	7.14e-06	1.97e-06	4.47e-06			3.4e-06
	7.14e-06	1.97e-06	4.47e-06			3.4e-06
	7.14e-06	1.97e-06	4.47e-06			3.4e-06
	7.14e-06	1.97e-06	4.47e-06			3.4e-06
	7.14e-06	1.97e-06	4.47e-06			3.4e-06
	7.14e-06	1.97e-06	4.47e-06			3.4e-06
	7.14e-06	1.97e-06	4.47e-06			3.4e-06
	7.14e-06	1.97e-06	4.47e-06			3.4e-06
	7.14e-06	1.97e-06	4.47e-06			3.4e-06
	7.14e-06	1.97e-06	4.47e-06			3.4e-06
	7.14e-06	1.97e-06	4.47e-06			3.4e-06
	7.14e-06	1.97e-06	4.47e-06			3.4e-06
	7.14e-06	1.97e-06	4.47e-06			3.4e-06
	7.14e-06	1.97e-06	4.47e-06			3.4e-06
	7.14e-06	1.97e-06	4.47e-06			3.4e-06
	7.14e-06	1.97e-06	4.47e-06			3.4e-06
	7.14e-06	1.97e-06	4.47e-06			3.4e-06
	7.14e-06	1.97e-06	4.47e-06			3.4e-06
	7.14e-06	1.97e-06	4.47e-06			3.4e-06
	7.14e-06	1.97e-06	4.47e-06			3.4e-06
	7.14e-06	1.97e-06	4.47e-06			3.4e-06
	7.14e-06	1.97e-06	4.47e-06			3.4e-06
	7.14e-06	1.97e-06	4.47e-06			3.4e-06
	7.14e-06	1.97e-06	4.47e-06			3.4e-06
	7.14e-06	1.97e-06	4.47e-06			3.4e-06
	7.14e-06	1.97e-06	4.47e-06			3.4e-06
	7.14e-06	1.97e-06	4.47e-06			3.4e-06
	7.14e-06	1.97e-06	4.47e-06			3.4e-06
	7.14e-06	1.97e-06	4.47e-06			3.4e-06
	7.14e-06	1.97e-06	3.58e-06			3.4e-06
	7.14e-06	1.97e-06	3.58e-06			3.4e-06
	7.14e-06	1.97e-06	3.58e-06			3.4e-06
	7.14e-06	1.97e-06	3.58e-06			3.4e-06
	7.14e-06	1.97e-06	3.58e-06			3.4e-06
	7.14e-06	1.97e-06	3.58e-06			3.4e-06
	7.14e-06	1.97e-06	3.58e-06			3.4e-06
	7.14e-06	1.97e-06	3.58e-06			3.4e-06
	7.14e-06	1.97e-06	3.58e-06			3.4e-06
	7.14e-06	1.97e-06	3.58e-06			3.4e-06
	7.14e-06	1.97e-06	3.58e-06			3.4e-06
	7.14e-06	1.97e-06	3.58e-06			3.4e-06
	7.14e-06	1.97e-06	3.58e-06			3.4e-06
	7.14e-06	1.97e-06	3.58e-06			3.4e-06
	5.36e-06	1.97e-06	3.58e-06			3.4e-06
	5.36e-06	1.97e-06	3.58e-06			3.4e-06
	5.36e-06	1.97e-06	3.58e-06			3.4e-06
	5.36e-06	1.97e-06	3.58e-06			3.4e-06
	5.36e-06	1.97e-06	3.58e-06			3.4e-06
	5.36e-06	1.97e-06	3.58e-06			3.4e-06
	5.36e-06	1.97e-06	3.58e-06			3.4e-06
	5.36e-06	1.97e-06	3.58e-06			3.4e-06
	5.36e-06	1.97e-06	3.58e-06			3.4e-06
	5.36e-06	1.97e-06	3.58e-06			3.4e-06
	5.36e-06	1.97e-06	3.58e-06			3.4e-06
	5.36e-06	1.97e-06	3.58e-06			3.4e-06
	5.36e-06	1.97e-06	3.58e-06			3.4e-06
	5.36e-06	1.97e-06	3.58e-06			3.4e-06
	5.36e-06	1.97e-06	3.58e-06			3.4e-06
	5.36e-06	1.97e-06	3.58e-06			3.4e-06
	5.36e-06	1.97e-06	3.58e-06			3.4e-06
	5.36e-06	1.97e-06	3.58e-06			3.4e-06
	5.36e-06	1.97e-06	3.58e-06			3.4e-06
	5.36e-06	1.97e-06	3.58e-06			3.4e-06
	5.36e-06	1.97e-06	3.58e-06			3.4e-06
	5.36e-06	1.97e-06	3.58e-06			3.4e-06
	5.36e-06	1.97e-06	3.58e-06			3.02e-06
	5.36e-06	1.97e-06	3.58e-06			3.02e-06
	5.36e-06	1.97e-06	3.58e-06			3.02e-06
	5.36e-06	1.97e-06	3.58e-06			3.02e-06
	5.36e-06	1.97e-06	3.58e-06			3.02e-06
	5.36e-06	1.97e-06	3.58e-06			3.02e-06
	5.36e-06	1.97e-06	3.58e-06			3.02e-06
	5.36e-06	1.97e-06	3.58e-06			3.02e-06
	5.36e-06	1.97e-06	3.58e-06			3.02e-06
	5.36e-06	1.97e-06	3.58e-06			3.02e-06
	5.36e-06	1.97e-06	3.58e-06			3.02e-06
	5.36e-06	1.97e-06	3.58e-06			3.02e-06
	5.36e-06	1.97e-06	3.58e-06			3.02e-06
	5.36e-06	1.97e-06	3.58e-06			3.02e-06
	5.36e-06	1.97e-06	3.58e-06			3.02e-06
	5.36e-06	1.97e-06	3.58e-06			3.02e-06
	5.36e-06	1.97e-06	3.58e-06			3.02e-06
	5.36e-06	1.97e-06	3.58e-06			3.02e-06
	5.36e-06	1.97e-06	3.58e-06			3.02e-06
	5.36e-06	1.97e-06	3.58e-06			3.02e-06
	5.36e-06	1.97e-06	3.58e-06			3.02e-06
	5.36e-06	1.97e-06	3.58e-06			3.02e-06
	5.36e-06	1.97e-06	3.58e-06			3.02e-06
	5.36e-06	1.97e-06	3.58e-06			3.02e-06
	5.36e-06	1.97e-06	3.58e-06			3.02e-06
	5.36e-06	1.97e-06	3.58e-06			3.02e-06
	5.36e-06	1.97e-06	3.58e-06			3.02e-06
	5.36e-06	1.97e-06	3.58e-06			3.02e-06
	5.36e-06	1.97e-06	3.58e-06			3.02e-06
	5.36e-06	1.97e-06	3.58e-06			3.02e-06
	5.36e-06	1.97e-06	3.58e-06			3.02e-06
	5.36e-06	1.97e-06	3.58e-06			3.02e-06
	5.36e-06	1.97e-06	3.58e-06			3.02e-06
	5.36e-06	1.97e-06	3.58e-06			3.02e-06
	5.36e-06	1.97e-06	3.58e-06			3.02e-06
	5.36e-06	1.97e-06	3.58e-06			3.02e-06
	5.36e-06	1.97e-06	3.58e-06			3.02e-06
	5.36e-06	1.97e-06	3.58e-06			3.02e-06
	5.36e-06	1.97e-06	3.58e-06			3.02e-06
	5.36e-06	1.97e-06	3.58e-06			3.02e-06
	5.36e-06	1.97e-06	3.58e-06			3.02e-06
	5.36e-06	1.97e-06	3.58e-06			3.02e-06
	5.36e-06	1.97e-06	3.58e-06			3.02e-06
	5.36e-06	1.97e-06	3.58e-06			3.02e-06
	5.36e-06	1.97e-06	3.58e-06			3.02e-06
	5.36e-06	1.97e-06	3.58e-06			3.02e-06
	5.36e-06	1.97e-06	3.58e-06			3.02e-06
	5.36e-06	1.97e-06	3.58e-06			3.02e-06
	5.36e-06	1.97e-06	3.58e-06			3.02e-06
	5.36e-06	1.97e-06	3.58e-06			3.02e-06
	5.36e-06	1.97e-06	3.58e-06			3.02e-06
	5.36e-06	1.97e-06	3.58e-06			3.02e-06
	5.36e-06	1.97e-06	3.58e-06			3.02e-06
	5.36e-06	1.97e-06	3.58e-06			3.02e-06
	5.36e-06	1.97e-06	3.58e-06			3.02e-06
	5.36e-06	1.97e-06	3.58e-06			3.02e-06
	5.36e-06	1.97e-06	3.58e-06			3.02e-06
	5.36e-06	1.97e-06	3.58e-06			3.02e-06
	5.36e-06	1.97e-06	3.58e-06			3.02e-06
	5.36e-06	1.97e-06	3.58e-06			3.02e-06
	5.36e-06	1.97e-06	3.58e-06			3.02e-06
	5.36e-06	1.97e-06	3.58e-06			3.02e-06
	5.36e-06	1.97e-06	3.58e-06			3.02e-06
	5.36e-06	1.97e-06	3.58e-06			3.02e-06
	5.36e-06	1.97e-06	3.58e-06			3.02e-06
	5.36e-06	1.97e-06	3.58e-06			3.02e-06
	5.36e-06	1.97e-06	3.58e-06			3.02e-06
	5.36e-06	1.97e-06	3.58e-06			3.02e-06
	5.36e-06	1.97e-06	3.58e-06			3.02e-06
	5.36e-06	1.97e-06	3.58e-06			3.02e-06
	5.36e-06	1.97e-06	3.58e-06			3.02e-06
	5.36e-06	1.97e-06	3.58e-06			3.02e-06
	5.36e-06	1.97e-06	3.58e-06			3.02e-06
	5.36e-06	1.97e-06	3.58e-06			3.02e-06
	5.36e-06	1.97e-06	3.58e-06			3.02e-06
	5.36e-06	1.97e-06	3.58e-06			3.02e-06
	5.36e-06	1.97e-06	3.58e-06			3.02e-06
	5.36e-06	1.97e-06	3.58e-06			3.02e-06
	5.36e-06	1.97e-06	3.58e-06			3.02e-06
	5.36e-06	1.97e-06	3.58e-06			3.02e-06
	5.36e-06	1.97e-06	3.58e-06			3.02e-06
	5.36e-06	1.97e-06	3.58e-06			3.02e-06
	5.36e-06	1.97e-06	3.58e-06			3.02e-06
	5.36e-06	1.97e-06	3.58e-06			3.02e-06
	5.36e-06	1.97e-06	3.58e-06			3.02e-06
	5.36e-06	1.97e-06	3.58e-06			3.02e-06
	5.36e-06	1.97e-06	3.58e-06			3.02e-06
	5.36e-06	1.97e-06	3.58e-06			3.02e-06
	5.36e-06	1.97e-06	3.58e-06			3.02e-06
	5.36e-06	1.97e-06	3.58e-06			3.02e-06
	5.36e-06	1.97e-06	3.58e-06			3.02e-06
	5.36e-06	1.97e-06	3.58e-06			3.02e-06
	5.36e-06	1.97e-06	3.58e-06			3.02e-06
	5.36e-06	1.97e-06	3.58e-06			3.02e-06
	5.36e-06	1.97e-06	3.58e-06			3.02e-06
	5.36e-06	1.97e-06	3.58e-06			3.02e-06
	5.36e-06	1.97e-06	3.58e-06			3.02e-06
	5.36e-06	1.97e-06	3.58e-06			3.02e-06
	5.36e-06	1.97e-06	3.58e-06			3.02e-06
	5.36e-06	1.97e-06	3.58e-06			3.02e-06
	5.36e-06	1.97e-06	3.58e-06			3.02e-06
	5.36e-06	1.97e-06	3.58e-06			3.02e-06
	5.36e-06	1.97e-06	3.58e-06			3.02e-06
	5.36e-06	1.97e-06	3.58e-06			3.02e-06
	5.36e-06	1.97e-06	3.58e-06			3.02e-06
	5.36e-06	1.97e-06	3.58e-06			3.02e-06
	5.36e-06	1.97e-06	3.58e-06			3.02e-06
	5.36e-06	1.97e-06	3.58e-06			3.02e-06
	5.36e-06	1.97e-06	3.58e-06			3.02e-06
	5.36e-06	1.97e-06	3.58e-06			3.02e-06
	5.36e-06	1.97e-06	3.58e-06			3.02e-06
	5.36e-06	1.97e-06	3.58e-06			3.02e-06
	5.36e-06	1.97e-06	3.58e-06			3.02e-06
	5.36e-06	1.97e-06	3.58e-06			3.02e-06
	5.36e-06	1.97e-06	3.58e-06			3.02e-06
	5.36e-06	1.97e-06	3.58e-06			3.02e-06
	5.36e-06	1.97e-06	3.58e-06			3.02e-06
	5.36e-06	1.97e-06	3.58e-06			3.02e-06
	5.36e-06	1.97e-06	3.58e-06			3.02e-06
	5.36e-06	1.97e-06	3.58e-06			3.02e-06
	5.36e-06	1.97e-06	3.58e-06			3.02e-06
	5.36e-06	1.97e-06	3.58e-06			3.02e-06
	5.36e-06	1.97e-06	3.58e-06			2.64e-06
	5.36e-06	1.97e-06	3.58e-06			2.64e-06
	5.36e-06	1.97e-06	3.58e-06			2.64e-06
	5.36e-06	1.97e-06	3.58e-06			2.64e-06
	5.36e-06	1.97e-06	3.58e-06			2.64e-06
	5.36e-06	1.97e-06	3.58e-06			2.64e-06
	5.36e-06	1.97e-06	3.58e-06			2.64e-06
	5.36e-06	1.97e-06	3.58e-06			2.64e-06
	5.36e-06	1.97e-06	3.58e-06			2.64e-06
	5.36e-06	1.97e-06	3.58e-06			2.64e-06
	5.36e-06	1.97e-06	3.58e-06			2.64e-06
	5.36e-06	1.97e-06	3.58e-06			2.64e-06
	5.36e-06	1.97e-06	3.58e-06			2.64e-06
	5.36e-06	1.97e-06	3.58e-06			2.64e-06
	5.36e-06	1.97e-06	3.58e-06			2.64e-06
	5.36e-06	1.97e-06	3.58e-06			2.64e-06
	3.57e-06	1.97e-06	3.58e-06			2.64e-06
	3.57e-06	1.97e-06	3.58e-06			2.64e-06
	3.57e-06	1.97e-06	3.58e-06			2.64e-06
	3.57e-06	1.97e-06	3.58e-06			2.64e-06
	3.57e-06	1.97e-06	3.58e-06			2.64e-06
	3.57e-06	1.97e-06	3.58e-06			2.64e-06
	3.57e-06	1.97e-06	3.58e-06			2.64e-06
	3.57e-06	1.97e-06	3.58e-06			2.64e-06
	3.57e-06	1.97e-06	3.58e-06			2.64e-06
	3.57e-06	1.97e-06	3.58e-06			2.64e-06
	3.57e-06	1.97e-06	3.58e-06			2.64e-06
	3.57e-06	1.97e-06	3.58e-06			2.64e-06
	3.57e-06	1.97e-06	3.58e-06			2.64e-06
	3.57e-06	1.97e-06	3.58e-06			2.64e-06
	3.57e-06	1.97e-06	3.58e-06			2.64e-06
	3.57e-06		3.58e-06			2.64e-06
	3.57e-06		3.58e-06			2.64e-06
	3.57e-06		3.58e-06			2.64e-06
	3.57e-06		3.58e-06			2.64e-06
	3.57e-06		3.58e-06			2.64e-06
	3.57e-06		3.58e-06			2.64e-06
	3.57e-06		3.58e-06			2.64e-06
	3.57e-06		3.58e-06			2.64e-06
	3.57e-06		3.58e-06			2.64e-06
	3.57e-06		3.58e-06			2.64e-06
	3.57e-06		3.58e-06			2.64e-06
	3.57e-06		3.58e-06			2.64e-06
	3.57e-06		3.58e-06			2.64e-06
	3.57e-06		3.58e-06			2.64e-06
	3.57e-06		3.58e-06			2.64e-06
	3.57e-06		3.58e-06			2.64e-06
	3.57e-06		3.58e-06			2.64e-06
	3.57e-06		3.58e-06			2.64e-06
	3.57e-06		3.58e-06			2.64e-06
	3.57e-06		3.58e-06			2.64e-06
	3.57e-06		3.58e-06			2.64e-06
	3.57e-06		3.58e-06			2.64e-06
	3.57e-06		3.58e-06			2.64e-06
	3.57e-06		3.58e-06			2.64e-06
	3.57e-06		3.58e-06			2.64e-06
	3.57e-06		3.58e-06			2.64e-06
	3.57e-06		3.58e-06			2.64e-06
	3.57e-06		3.58e-06			2.64e-06
	3.57e-06		3.58e-06			2.64e-06
	3.57e-06		3.58e-06			2.64e-06
	3.57e-06		3.58e-06			2.64e-06
	3.57e-06		3.58e-06			2.64e-06
	3.57e-06		3.58e-06			2.64e-06
	3.57e-06		3.58e-06			2.64e-06
	3.57e-06		3.58e-06			2.64e-06
	3.57e-06		3.58e-06			2.64e-06
	3.57e-06		3.58e-06			2.64e-06
	3.57e-06		3.58e-06			2.64e-06
	3.57e-06		3.58e-06			2.64e-06
	3.57e-06		3.58e-06			2.64e-06
	3.57e-06		3.58e-06			2.64e-06
	3.57e-06		3.58e-06			2.64e-06
	3.57e-06		3.58e-06			2.64e-06
	3.57e-06		3.58e-06			2.64e-06
	3.57e-06		3.58e-06			2.64e-06
	3.57e-06		3.58e-06			2.64e-06
	3.57e-06		3.58e-06			2.64e-06
	3.57e-06		3.58e-06			2.64e-06
	3.57e-06		3.58e-06			2.64e-06
	3.57e-06		3.58e-06			2.64e-06
	3.57e-06		3.58e-06			2.64e-06
	3.57e-06		3.58e-06			2.64e-06
	3.57e-06		3.58e-06			2.64e-06
	3.57e-06		3.58e-06			2.64e-06
	3.57e-06		3.58e-06			2.64e-06
	3.57e-06		3.58e-06			2.64e-06
	3.57e-06		3.58e-06			2.64e-06
	3.57e-06		3.58e-06			2.64e-06
	3.57e-06		3.58e-06			2.64e-06
	3.57e-06		3.58e-06			2.64e-06
	3.57e-06		3.58e-06			2.64e-06
	3.57e-06		3.58e-06			2.64e-06
	3.57e-06		3.58e-06			2.64e-06
	3.57e-06		3.58e-06			2.64e-06
	3.57e-06		3.58e-06			2.64e-06
	3.57e-06		3.58e-06			2.64e-06
	3.57e-06		3.58e-06			2.64e-06
	3.57e-06		3.58e-06			2.64e-06
	3.57e-06		3.58e-06			2.64e-06
	3.57e-06		3.58e-06			2.64e-06
	3.57e-06		3.58e-06			2.64e-06
	3.57e-06		3.58e-06			2.64e-06
	3.57e-06		3.58e-06			2.64e-06
	3.57e-06		3.58e-06			2.64e-06
	3.57e-06		3.58e-06			2.64e-06
	3.57e-06		3.58e-06			2.64e-06
	3.57e-06		3.58e-06			2.64e-06
	3.57e-06		3.58e-06			2.64e-06
	3.57e-06		3.58e-06			2.64e-06
	3.57e-06		3.58e-06			2.64e-06
	3.57e-06		3.58e-06			2.64e-06
	3.57e-06		3.58e-06			2.64e-06
	3.57e-06		3.58e-06			2.64e-06
	3.57e-06		3.58e-06			2.64e-06
	3.57e-06		3.58e-06			2.64e-06
	3.57e-06		3.58e-06			2.64e-06
	3.57e-06		3.58e-06			2.64e-06
	3.57e-06		3.58e-06			2.64e-06
	3.57e-06		3.58e-06			2.64e-06
	3.57e-06		3.58e-06			2.64e-06
	3.57e-06		3.58e-06			2.64e-06
	3.57e-06		3.58e-06			2.64e-06
	3.57e-06		3.58e-06			2.64e-06
	3.57e-06		3.58e-06			2.64e-06
	3.57e-06		3.58e-06			2.64e-06
	3.57e-06		3.58e-06			2.64e-06
	3.57e-06		3.58e-06			2.64e-06
	3.57e-06		3.58e-06			2.64e-06
	3.57e-06		3.58e-06			2.64e-06
	3.57e-06		3.58e-06			2.64e-06
	3.57e-06		3.58e-06			2.64e-06
	3.57e-06		3.58e-06			2.27e-06
	3.57e-06		3.58e-06			2.27e-06
	1.79e-06		3.58e-06			2.27e-06
	1.79e-06		3.58e-06			2.27e-06
	1.79e-06		2.68e-06			2.27e-06
	1.79e-06		2.68e-06			2.27e-06
	1.79e-06		2.68e-06			2.27e-06
	1.79e-06		2.68e-06			2.27e-06
	1.79e-06		2.68e-06			2.27e-06
	1.79e-06		2.68e-06			2.27e-06
	1.79e-06		2.68e-06			2.27e-06
	1.79e-06		2.68e-06			2.27e-06
	1.79e-06		2.68e-06			2.27e-06
	1.79e-06		2.68e-06			2.27e-06
	1.79e-06		2.68e-06			2.27e-06
	1.79e-06		2.68e-06			2.27e-06
	1.79e-06		2.68e-06			2.27e-06
	1.79e-06		2.68e-06			2.27e-06
	1.79e-06		2.68e-06			2.27e-06
	1.79e-06		2.68e-06			2.27e-06
	1.79e-06		2.68e-06			2.27e-06
	1.79e-06		2.68e-06			2.27e-06
	1.79e-06		2.68e-06			2.27e-06
	1.79e-06		2.68e-06			2.27e-06
	1.79e-06		2.68e-06			2.27e-06
	1.79e-06		2.68e-06			2.27e-06
	1.79e-06		2.68e-06			2.27e-06
	1.79e-06		2.68e-06			2.27e-06
	1.79e-06		2.68e-06			2.27e-06
	1.79e-06		2.68e-06			2.27e-06
	1.79e-06		2.68e-06			2.27e-06
	1.79e-06		2.68e-06			2.27e-06
	1.79e-06		2.68e-06			2.27e-06
	1.79e-06		2.68e-06			2.27e-06
	1.79e-06		2.68e-06			2.27e-06
	1.79e-06		2.68e-06			2.27e-06
	1.79e-06		2.68e-06			2.27e-06
	1.79e-06		2.68e-06			2.27e-06
	1.79e-06		2.68e-06			2.27e-06
	1.79e-06		2.68e-06			2.27e-06
	1.79e-06		2.68e-06			2.27e-06
	1.79e-06		2.68e-06			2.27e-06
	1.79e-06		2.68e-06			2.27e-06
	1.79e-06		2.68e-06			2.27e-06
	1.79e-06		2.68e-06			2.27e-06
	1.79e-06		2.68e-06			2.27e-06
	1.79e-06		2.68e-06			2.27e-06
	1.79e-06		2.68e-06			2.27e-06
	1.79e-06		2.68e-06			2.27e-06
	1.79e-06		2.68e-06			2.27e-06
	1.79e-06		2.68e-06			2.27e-06
	1.79e-06		2.68e-06			2.27e-06
	1.79e-06		2.68e-06			2.27e-06
	1.79e-06		2.68e-06			2.27e-06
	1.79e-06		2.68e-06			2.27e-06
	1.79e-06		2.68e-06			2.27e-06
	1.79e-06		2.68e-06			2.27e-06
	1.79e-06		2.68e-06			2.27e-06
	1.79e-06		2.68e-06			2.27e-06
	1.79e-06		2.68e-06			2.27e-06
	1.79e-06		2.68e-06			2.27e-06
	1.79e-06		2.68e-06			2.27e-06
	1.79e-06		2.68e-06			2.27e-06
	1.79e-06		2.68e-06			2.27e-06
	1.79e-06		2.68e-06			2.27e-06
	1.79e-06		2.68e-06			2.27e-06
	1.79e-06		2.68e-06			2.27e-06
	1.79e-06		2.68e-06			2.27e-06
	1.79e-06		2.68e-06			2.27e-06
	1.79e-06		2.68e-06			2.27e-06
	1.79e-06		2.68e-06			2.27e-06
	1.79e-06		2.68e-06			2.27e-06
	1.79e-06		2.68e-06			2.27e-06
	1.79e-06		2.68e-06			2.27e-06
	1.79e-06		2.68e-06			2.27e-06
	1.79e-06		2.68e-06			2.27e-06
	1.79e-06		2.68e-06			2.27e-06
	1.79e-06		2.68e-06			2.27e-06
	1.79e-06		2.68e-06			2.27e-06
	1.79e-06		2.68e-06			2.27e-06
	1.79e-06		2.68e-06			2.27e-06
	1.79e-06		2.68e-06			2.27e-06
	1.79e-06		2.68e-06			2.27e-06
	1.79e-06		2.68e-06			2.27e-06
	1.79e-06		2.68e-06			2.27e-06
	1.79e-06		2.68e-06			2.27e-06
	1.79e-06		2.68e-06			2.27e-06
	1.79e-06		2.68e-06			2.27e-06
	1.79e-06		2.68e-06			2.27e-06
	1.79e-06		2.68e-06			2.27e-06
	1.79e-06		2.68e-06			2.27e-06
	1.79e-06		2.68e-06			2.27e-06
	1.79e-06		2.68e-06			2.27e-06
	1.79e-06		2.68e-06			2.27e-06
	1.79e-06		2.68e-06			2.27e-06
	1.79e-06		2.68e-06			2.27e-06
	1.79e-06		2.68e-06			2.27e-06
	1.79e-06		2.68e-06			2.27e-06
	1.79e-06		2.68e-06			2.27e-06
	1.79e-06		2.68e-06			2.27e-06
	1.79e-06		2.68e-06			2.27e-06
[truncated: 416 more rows]
