# Supplementary material for: In vivo site-specific engineering to reprogram T cells
Source: Nature. 2026 Mar 18;652(8110):712–21. doi: 10.1038/s41586-026-10235-x (PMC13083257; doi:10.1038/s41586-026-10235-x)
Supplement: Supplementary file 18 — Source Data Extended Data Fig. 7 [file 41586_2026_10235_MOESM18_ESM.xlsx]

## Sheet: Ext. Data 7 b
		Survival curve NALm-6 challenge
			No PBMC	Donor 3	Donor 3 EDV AAV	Donor 1	Donor 1 EDV AAV	Donor 4	Donor 4 EDV AAV	Donor 2	Donor 2 EDV AAV
		15
		15
		15								1
		16								1
		17								1
		17				1		1		1
		18				1		1		1
		18				1		1
		18				1
		18		1		1
		19		1
		20		1				1
		20		1
		21		1				1
		36			1
		39							1
		48			0		0		0		0
		48			0		0		0		0
		48			0		0		0		0
		48			0		0		0		0
		48					0				0
