# Supplementary material for: In vivo site-specific engineering to reprogram T cells
Source: Nature. 2026 Mar 18;652(8110):712–21. doi: 10.1038/s41586-026-10235-x (PMC13083257; doi:10.1038/s41586-026-10235-x)
Supplement: Supplementary file 19 — Source Data Extended Data Fig. 8 [file 41586_2026_10235_MOESM19_ESM.xlsx]

## Sheet: Ext Fig. 8b
	Days	PBMC										AAV/EDV									NALM6					Rechal. NALM6
	3	43000	61800	44600	63700	54600	97700	54100	115000	36500	65400	45100	22200	60900	54500	77400	84700	37700	47000	44800	87700	71200	95900	88600	89300
	6	1260000	1440000	1270000	1300000	1280000	1730000	1500000	1350000	705000	1490000	887000	726000	741000	747000	671000	1450000	853000	858000	937000	1960000	1700000	1710000	1740000	1680000
	9	8650000	7730000	5320000	10400000	8840000	13600000	6600000	10500000	5040000	9140000	8810000	5350000	8550000	5290000	5810000	7800000	5750000	4370000	9080000	13500000	12500000	10100000	13000000	12400000
	13	15200000	27700000	23700000	35800000	23700000	23900000	21400000	39000000	17700000	57400000	13500000	9350000	17300000	14700000	19400000	21400000	14400000	8550000	19200000	33700000	48000000	18900000	26100000	43600000
	17											7610	109000			25800		9300000		74200
	20											817	1040			1240		498000		1410
	24											1170	1280			1630		110000		2330
	27											1030	1430			2030		42100		2420
	34											852	1270			1460		15600		2120
	RECHALLENGE
	3											1910	5570			768		15000		1710						22900	26100	22200	18700	21700
	6											1480	10300			1950		16600		2240						502000	487000	294000	478000	293000
	10											2070	18100			1910		12700		1860						8260000	8990000	6280000	11200000	10300000
	13											1720	27100			1480		12000		2150						17500000	25900000	24300000	23500000	19400000

## Sheet: Ext Fig. 8c
	Days	NALM6	PBMC	AAV/EDV
	13	End point
	13	End point
	13	End point
	13	End point
	14	End point
	14		End point
	13		End point
	14		End point
	13		End point
	15		End point
	15		End point
	13		End point
	14		End point
	14		End point
	13		End point
	39			Rechallenge
	39			Rechallenge
	15			End point
	15			End point
	39			Rechallenge
	14			End point
	39			Rechallenge
	16			End point
	39			Rechallenge

## Sheet: Ext Fig. 8d
	Bone Marrow					Spleen
	11900	2090	12600	30900	173000	643	2170	205000	1430	3000000

## Sheet: Ext Fig. 8e
	Bone Marrow										Spleen
	NALM6					EDV/AAV					NALM6					EDV/AAV
	0	0	0	0	0	6.32	9.48	1.14	33.1	42.1	0	0	0	0	0	0.51	1.37	0.82	0.72	42.6

## Sheet: Ext Fig.8 g
	Bone Marrow										Spleen
	NALM6					EDV/AAV					NALM6					EDV/AAV
	64.1	79.8	64.6	57.3	75	0.000537	0.00278	9.05e-05	0.00347	0.00153	7.52	9.42	5.37	6.12	11.7	0.00274	0.25	0	0.13	0.00117

## Sheet: Ext Fig.8 h
	Bone Marrow										Spleen
	NALM6					EDV/AAV					NALM6					EDV/AAV
	358000	1410000	481000	140000	889000	92.2	462	21.9	555	381	275000	623000	295000	176000	469000	10.4	6080	0	924	63.2

## Sheet: Ext Fig. 8i
		CD4+ T cells					CD8+ T cells
	Bone Marrow	88.9	92.6	84.7	92.2	98.2	10.6	4.41	13	7.47	0.5
	Spleen	44.4	68.6	84.6	22.6	98.5	54	30.2	15.2	76.8	1.37
