# Supplementary material for: In vivo site-specific engineering to reprogram T cells
Source: Nature. 2026 Mar 18;652(8110):712–21. doi: 10.1038/s41586-026-10235-x (PMC13083257; doi:10.1038/s41586-026-10235-x)
Supplement: Supplementary file 20 — Source Data Extended Data Fig. 9 [file 41586_2026_10235_MOESM20_ESM.xlsx]

## Sheet: Ext Fig. 9a
	Bodyweight ex vivo vs in vivo
		Control NALM6	Control NALM6	Control NALM6	Control NALM6	Control NALM6	LV200K	LV200K	LV200K	LV200K	LV200K	LV200K	LV 500K	LV 500K	LV 500K	LV 500K	LV 500K	TRAC-KI 200K	TRAC-KI 200K	TRAC-KI 200K	TRAC-KI 200K	TRAC KI 500K	TRAC KI 500K	TRAC KI 500K	TRAC KI 500K	TRAC KI 500K	TRAC KI 500K	Nalm6 + PBMC	Nalm6 + PBMC	Nalm6 + PBMC	Nalm6 + PBMC	Nalm6 + PBMC	in vivo LV - Low	in vivo LV - Low	in vivo LV - Low	in vivo LV - Low	in vivo LV - Low	in vivo LV - Low	in vivo LV - Low	in vivo LV - Low	in vivo LV - Low	in vivo LV High	in vivo LV High	in vivo LV High	in vivo LV High	in vivo LV High	in vivo LV High	EDV / AAV	EDV / AAV
	3	21.7	21.5	23.4	19.2	22.7	20.5	20.8	20.7	18	18.3	21	22.9	20.8	22.1	20.6	23.8	19.7	21.8	24.8	21.4	23.2	25.4	21.6	21	19.8	20	19.4	20.1	22.1	21.4	21.9	20.1	20.4	20.8	23.9	19.2	20.3	21.4	20.5	20.9	19.7	17.7	20.8	19.7	21.8	16.7	25.4	21.8
	6	21.2	21.4	22.3	18.9	22.6	20.5	20.6	22.3	19.7	17.2	21.7	23.1	20.6	22.7	20.6	24	21	23.3	21	21.1	23.4	25.3	22.2	20.5	19.3	20.8	18.6	20.2	21.7	20.9	22.9	19.5	20.6	20.2	23.6	19.7	20.4	21.7	20.3	20.4	19.9	17.4	21.7	19.2	21.3	16.7	25.5	21.7
	10	19.9	19.8	21.9	17.7	21.3	20.3	19.2	21.2	19.7	16.9	19.4	21.9	20.4	22	21.2	24	20.6	21.3	23.4	20	23.4	25.4	22.6	18.9	18.2	20.9	18.8	19.5	21.2	20.5	21.8	18.9	18.5	18.6	22.7	18.7	18.1	21.5	19.9	20.2	19.6	17.7	20.5	18.6	20.4	16.2	24.9	21.2
	14						14.6		18	17.7	14.7	16.3	21.8	20.3	22.5	20.5	22.4	21.1	21.9	23.2	20.3	23.8	25.7	22.7	20.2	18.7	21	16.3				20.2	17.2				20.2	19.1	17.3	17.4	20.6	19.8		22.4	17	21.6	17.4	26.4	22.6
	21												21.1	21.5	21.3			20.8	21.7	22.8	20.4	23.6	26.2	23	20.3	18.6	20.8											19.3				19.6		23.3		19.2	17.2	26.3	22.7
	28												22	21	23			21	21	22	21	24	27	25	21	19	19											20				20		24		18	19	27	23
	36												22	20	22			23	20	22	21	24	28	25	20.2	18.8												20				20		25			21	28	23
	43												22	20	22			25				24	27		23	19												20				22		26			20	29	24
[truncated: 4 more columns]

## Sheet: Ext Fig. 9b
	Ratio CM/EM in CAR-T cells
			TRAC 200K	TRAC 200K	TRAC 200K	TRAC 200K	TRAC 500K	TRAC 500K	TRAC 500K	TRAC 500K	LV 200K	LV 200K	LV 200K	LV 500K	LV 500K	LV 500K	LV 500K	LV Low	LV Low	LV Low	LV Low	LV high	LV high	LV high	LV high	EDV/AAV	EDV/AAV	EDV/AAV	EDV/AAV
	CD4		0.272	1.347	0.355	0.733	0.59	3		0.499	0.185	0.285	0.462	0.815	0.511	0.667	0.563	0.727	0.304	1.182	0.584	0.718	0.267	0.691	0.48	1.528	1.185	1.045	0.99
	CD8		0.429	0.533	0.443	0.431	1.703	0.499	0.499	0	0.176	0.2	0.34	0.727	0.751	0.499	1.165	2.776	1.274	2.397	2.967	3.039	1.801	0.776	0.998	2.287	2.543	2.401	1.76
