# Supplementary material for: In vivo site-specific engineering to reprogram T cells
Source: Nature. 2026 Mar 18;652(8110):712–21. doi: 10.1038/s41586-026-10235-x (PMC13083257; doi:10.1038/s41586-026-10235-x)
Supplement: Supplementary file 21 — Source Data Extended Data Fig. 10 [file 41586_2026_10235_MOESM21_ESM.xlsx]

## Sheet: Ext Fig. 10b
	Bodyweight MESSA challenge - Donor 1
			Tumor Only	Tumor Only	Tumor Only	Tumor Only	Donor 1	Donor 1	Donor 1	Donor 1	Donor 1	Donor 1 EDV AAV	Donor 1 EDV AAV	Donor 1 EDV AAV	Donor 1 EDV AAV	Donor 1 EDV AAV	Donor 1 EDV AAV
		-1	16.7	20.3	19.7	18	22	20.2	17.9	15	16.3	19.3	16.4	22	18.2	21.4	21.8
		3	17.5	21.6	20.4	21.6	22.2	20.8	18.6	18.8	16.9	21.8	18.6	22	19.4	21.6	21.2
		13	15	18.5	17.9	15	20	18.1	15.3	16.7	15.7	20.5	15.6	14.8	17.8	20.4	19.6
		17	14.7	15.9	15.5	14	18.5	15.8	16.4	15.9	14.5	20.1	15.5	12.8	18.9	21	20.8
		20	14.4				18.4		16.4	17.3	17.2	18.7	16.8		19.8	21.2	20.6
		23	14				18		15.7	16.9	14.2	20.1	17.4		20	22.9	21.3
		27	16				18.3				14.1	20	18.2		20.2	23	21.8
		31	16.5								15.5	21.7	19.2		20.5	23.2	21.6
		34										21.9	19.1		20.7	23.9	21.8

## Sheet: Ext. Fig 10c
	Survival curve MESSA Donor 2
	Days	Tumor Only	Donor 2	EDV + AAV / Donor 2
	33	1
	18	1
	18	1
	18	1
	33		1
	26		1
	34		1
	18		1
	34		1
	101			0
	18			1
	21			1
	33			1
	101			0
	101			0
	101			0
	28			1

## Sheet: Ext. Fig 10d
	Tumor volume MESSA challenge - Donor 2
			Tumor Only	Tumor Only	Tumor Only	Tumor Only	D2 PBMC	D2 PBMC	D2 PBMC	D2 PBMC	D2 PBMC	D2 EDV AAV	D2 EDV AAV	D2 EDV AAV	D2 EDV AAV	D2 EDV AAV	D2 EDV AAV	D2 EDV AAV	D2 EDV AAV
		-1	66.6	119.8	125.7	165.1	84	124.2	74	104.2	71.7	86.1	116.9	108.5	62.3	67.5	104.3	85.9	92.2
		3	197.959	133.2	174.457	220.196	150.833	159.798	107.061	158.141	99.5743	218.721	153.559	197.382	149.61	124.1	101.232	177.501	133.81
		6	251.626	160.593	210.92	347.757	176.339	309.623	130.116	158.351	192.147	406.083	270.848	376.174	213.111	116.554	129.827	289.682	201.467
		11	584.93	337.908	524.502	636.924	306.406	579.956	246.426	216.685	294.001	640.518	440.307	803.013	339.257	167.796	275.775	543.609	268.392
		13	790.402	401.103	594.5	828.541	504.879	808.684	382.296	323.086	506.383	621.323	539.67	811.486	391.713	190.564	480.904	696.258	501.505
		17	887.079	588.426	888.132	947.339	629.302	1137.88	428.046	363.82	521.532	691.932	792.265	1173.9	579.769	297.06	370.44	784.897	747.136
		20	1126.8				891.302	1451.79	597.327		859.604	749.759		2072.8		454.254	376.906	593.011	980.674
		23	1557.26				1085.54	2225.16	730.406		1242.28	561.688				598.72	207.468	345.744	1171.7
		27	1872.72				1337.27		1079.97		1370.18	190.535				785.652	95.3934	167.981	1436.52
		31	2669.55				2002.34		1526.38		1758.71	150.601				1058.88	57.7243	136.665
		34							2074.36		2176.77	107.077				1199.58	31.6323	69.0253
		38										61.078				1012.7	26.8433	16.6733
		41										46.0827				939.902	8.66438	16.5392
		45										44.541				850.138	5.408	13.3176
		52										41.6211				271.722	1.21677	12.3634
		56										41.6211				271.722	1.21677	12.3634
		59										36.461				271.215	0.74637	12.3634
		62										35.3187				296.311	0.74637	12.3634
		66										33.0807				406.379	0	12.6598
		69										33.0807				479.725	0	18.1417
		73										32.5911				516.939	0	18.1417
		76										30.6089				549.013	0	18.5205
		80										27.6318				609.132	1.10113	19.9657
		83										48.5675				718.315	2.75789	40.0837
		87										40.7495				650.762	2.75789	21.8624
		90										50.4847				805.126	1.10171	36.955
		94										60.3864				854.43	1.37226	33.2981
		97										80.4569				904.045	1.83166	36.2758
		101										89.7864				1020.43	1.53265	38.299

## Sheet: Ext Fig. 10e
	Bodyweight in MESSA challenge - Donor 2
		Day after treament
			Tumor Only	Tumor Only	Tumor Only	Tumor Only	Donor 2	Donor 2	Donor 2	Donor 2	Donor 2	Donor 2 EDV AAV	Donor 2 EDV AAV	Donor 2 EDV AAV	Donor 2 EDV AAV	Donor 2 EDV AAV	Donor 2 EDV AAV	Donor 2 EDV AAV	Donor 2 EDV AAV
		-1	16.7	20.3	19.7	18	18.2	17.6	18.4	23.5	20.2	18.3	22	22.1	20.3	19.5	22.3	22.3	18.5
		3	17.5	21.6	20.4	21.6	18.7	18	21.6	21.6	21.2	17.7	22.4	21.7	20.9	19.9	22.2	22.2	16.7
		13	15	18.5	17.9	15	16.5	16.3	17.3	19.6	19.9	15.9	19.6	19.9	17.2	19.8	21.3	18.4	14.9
		17	14.7	15.9	15.5	14	15.7	16.6	16.4	19.3	19.4	14.8	17	19.1	16.2	18.4	21.1	19.8	16.4
		20	14.4				15.1	15	15		18.2	16.1		18.1		17.8	21.9	21.4	14.8
		23	14				15	15.2	15.1		18	18.3				17.8	21.6	22.4	14.1
		27	16				15.6		17.4		18.6	18.1				17.5	21.4	22.5	14.3
		31	16.5				16		17.2		19.5	19.6				18.4	22.1	23
		34							17.3		20.3	19.8				18.7	22	22.3
